# Supplementary material for: Sequence Dynamics of Pre-mRNA G-Quadruplexes in Plants
Source: Front Plant Sci. 2019 Jun 27;10:812. doi: 10.3389/fpls.2019.00812 (PMC6610454; doi:10.3389/fpls.2019.00812)
Supplement: Supplementary file 6 [file Data_Sheet_1.ZIP]

Archive with 1 entries (1 files):
- Supplementary_data.xlsx
