# Supplementary material for: Sequence Dynamics of Pre-mRNA G-Quadruplexes in Plants
Source: Front Plant Sci. 2019 Jun 27;10:812. doi: 10.3389/fpls.2019.00812 (PMC6610454; doi:10.3389/fpls.2019.00812)
Supplement: Supplementary file 6 [file Data_Sheet_1.ZIP › Supplementary_data.xlsx]

## Sheet: AT_G4
Chr1	.	G_quartet	24081	24098	1.94444	+	.	sequence=GGGGTTATTGGGAGAGGG;ID=AT1G01040
Chr1	.	G_quartet	28055	28083	1.44828	+	.	sequence=GGTGGGGACAGAAGGGAATATGGGTTTGG;ID=AT1G01040
Chr1	.	G_quartet	72527	72556	1.43333	+	.	sequence=GGGGAAGACGAAATTAGGGTTTAGTTGGGG;ID=AT1G01160
Chr1	.	G_quartet	75984	76002	1.78947	+	.	sequence=GGTTGGGGATCATACGGGG;ID=AT1G01180
Chr1	.	G_quartet	110783	110819	1.32432	+	.	sequence=GGAGAAGGAGGAGGGGAATGGGCAGATGCAGTGGGTG;ID=AT1G01260
Chr1	.	G_quartet	127314	127363	1.34	-	.	sequence=CCATCTCTCCCTTGACCACCACCATCCCCTCCCCATCTCTCATCCTCAAC;ID=AT1G01320
Chr1	.	G_quartet	164334	164353	1.7	-	.	sequence=CCTGCCCCACCCTCATCCTC;ID=AT1G01450
Chr1	.	G_quartet	247429	247447	1.84211	-	.	sequence=CCACAATCCCTTCCCCCAC;ID=AT1G01680
Chr1	.	G_quartet	248101	248129	1.44828	-	.	sequence=CCCCTTATGAAAGTATCCCCGGCAGCCCC;ID=AT1G01680
Chr1	.	G_quartet	280659	280683	1.48	+	.	sequence=GTGTGGTTGGAAAGGGTGGGGAGAG;ID=AT1G01770
Chr1	.	G_quartet	298849	298887	1.15385	-	.	sequence=CTTCTCGCTTCCCGACATCCCCAACAGCCCCGCCACGGC;ID=AT1G01830
Chr1	.	G_quartet	335167	335190	1.54167	-	.	sequence=CTTTCCCCCAGATAATCCCCTATC;ID=AT1G01960
Chr1	.	G_quartet	377050	377083	1.52941	+	.	sequence=GATATAGCGGGTGGTTTTTGTTGGGGAGGGGGAG;ID=AT1G02080
Chr1	.	G_quartet	399242	399283	1.42857	+	.	sequence=GTGACGAGGAGGGGAAGGTGGAAATGGTGGGCGAAGGGGTAG;ID=AT1G02120
Chr1	.	G_quartet	399511	399531	1.7619	+	.	sequence=GGAGGAGGGGGGCAAGTGGAG;ID=AT1G02120
Chr1	.	G_quartet	399565	399582	2	+	.	sequence=GGGGAGACTTTGGGGTGG;ID=AT1G02120
Chr1	.	G_quartet	413262	413296	1.31429	+	.	sequence=GACAGGGGGAAGTGCGATTGGGGGATTAAGACAGG;ID=AT1G02170
Chr1	.	G_quartet	417346	417366	1.7619	+	.	sequence=GGTGTGGTTGGTGGGGGATGG;ID=AT1G02190
Chr1	.	G_quartet	417627	417646	1.7	+	.	sequence=GGCTGGGGAGGAGGGTGATG;ID=AT1G02190
Chr1	.	G_quartet	418558	418582	1.44	+	.	sequence=GATGAAGGTGGGAGGGGGTAATTAG;ID=AT1G02205
Chr1	.	G_quartet	418675	418693	1.78947	+	.	sequence=GGTGGGAAGATAGGGGTGG;ID=AT1G02205
Chr1	.	G_quartet	440946	440981	1.25	-	.	sequence=CAACCACGCCTTCTTCTCCTCCTCCCTCCCCATCGC;ID=AT1G02260
Chr1	.	G_quartet	589710	589752	1.34884	-	.	sequence=CCACCTCCTCCGTCGCCTTCCCCTCCGCCTCCTCCGCCACCAC;ID=AT1G02710
Chr1	.	G_quartet	589767	589796	1.7	-	.	sequence=CCTCCACCGCTACCACCGCCTCCACCCCCC;ID=AT1G02710
Chr1	.	G_quartet	593485	593526	1.38095	+	.	sequence=GGTGGAGATTGTAATAGTGGGGGGATTGGGTTAGTGGTAGGG;ID=AT1G02720
Chr1	.	G_quartet	719116	719152	1.54054	-	.	sequence=CTTCCCCCTGAAGCTCCCCAGTCATTTCTGCCCCCTC;ID=AT1G03060
Chr1	.	G_quartet	740488	740507	1.85	+	.	sequence=GGAGGTGGGGGGAAGGTATG;ID=AT1G03090
Chr1	.	G_quartet	866278	866297	1.7	-	.	sequence=CCTTTCCCCCATAACCCTTC;ID=AT1G03470
Chr1	.	G_quartet	896165	896194	1.5	-	.	sequence=CCCCATTTTGCTCCCACAACATCCCATCCC;ID=AT1G03590
Chr1	.	G_quartet	902445	902478	1.61765	+	.	sequence=GGTGGGGACAAGGAGAGAGTGCGGAGGGAAGGGG;ID=AT1G03610
Chr1	.	G_quartet	925056	925090	1.48571	-	.	sequence=CCCAAAACCTTTCACGCCCCAATCCTCTCCCCAAC;ID=AT1G03720
Chr1	.	G_quartet	957811	957838	1.53571	-	.	sequence=CTCCCCCATGGTCTCCTCCTTACACCCC;ID=AT1G03800
Chr1	.	G_quartet	976599	976622	1.66667	-	.	sequence=CCCTCCCCACTACCCAAATCCAAC;ID=AT1G03850
Chr1	.	G_quartet	1052638	1052657	1.7	+	.	sequence=GGCTCGGGTGGGGGCAATGG;ID=AT1G04080
Chr1	.	G_quartet	1086188	1086218	1.51613	+	.	sequence=GGTGGGGGAGGTAAGGGAAGAGGGAAGCACG;ID=AT1G04160
Chr1	.	G_quartet	1096192	1096211	1.95	+	.	sequence=GTCTGAGTGGGGGAGGGGTG;ID=AT1G04160
Chr1	.	G_quartet	1155069	1155117	1.06122	-	.	sequence=CTTTCTTTTGCACTACATTCCCCTCCCCCCCTTCCTGACGTCAATGATC;ID=AT1G04310
Chr1	.	G_quartet	1221849	1221881	1.63636	-	.	sequence=CTTCCTTTACCCCCACCTGCAAACCACACCCCC;ID=AT1G04500
Chr1	.	G_quartet	1292941	1292979	1.33333	+	.	sequence=GTGAGACTGGGGTTTGGGTTGGGGATAGGAAGATCGGTG;ID=AT1G04640
Chr1	.	G_quartet	1300894	1300916	1.65217	-	.	sequence=CCACCAACACCCCCTCCAACACC;ID=AT1G04660
Chr1	.	G_quartet	1368462	1368485	1.625	-	.	sequence=CCACCACCAACCCCTACCCTACTC;ID=AT1G04850
Chr1	.	G_quartet	1371484	1371501	2	-	.	sequence=CCCACCGACCCCAGACCC;ID=AT1G04860
Chr1	.	G_quartet	1390885	1390914	1.4	-	.	sequence=CCCCTTTGTTCCAACTCCTCCCGTCTTCCC;ID=AT1G04910
Chr1	.	G_quartet	1501360	1501395	1.11111	-	.	sequence=CGCAAGCAAGTCCCCCAAAACCCCCAGAAGAAACAC;ID=AT1G05180
Chr1	.	G_quartet	1501580	1501612	1.39394	-	.	sequence=CCTACCTCCCCCCAAATCCTAATCAGTCAACCC;ID=AT1G05180
Chr1	.	G_quartet	1536450	1536468	1.89474	-	.	sequence=CCCACCACCCCCGAACGCC;ID=AT1G05280
Chr1	.	G_quartet	1684482	1684510	1.44828	+	.	sequence=GGGTTGCAAGAGGTGGAGATGGGGGCAGG;ID=AT1G05630
Chr1	.	G_quartet	1703367	1703406	1.3	-	.	sequence=CCCATCACCTTCTGCCTTAACCCTTACCCCAACCTTCCAC;ID=AT1G05680
Chr1	.	G_quartet	1815054	1815089	1.58333	-	.	sequence=CCCCCATTTTCTTCTCCGCCTAATATCCCCCCCTGC;ID=AT1G05960
Chr1	.	G_quartet	1818636	1818656	1.80952	+	.	sequence=GGGGACGGGACGATCACGGGG;ID=AT1G05990
Chr1	.	G_quartet	1828866	1828886	1.90476	-	.	sequence=CCAATCCAACTCCCCTGCCCC;ID=AT1G06040
Chr1	.	G_quartet	1873200	1873228	1.48276	-	.	sequence=CCTTCCCCTTCACCACTAAAAAACACCCC;ID=AT1G06150
Chr1	.	G_quartet	1917479	1917503	1.6	+	.	sequence=GGGGAACTGGCTGGGGTGAAGAAGG;ID=AT1G06260
Chr1	.	G_quartet	1928681	1928701	1.71429	+	.	sequence=GTGTGGGGATTTTGGGATGGG;ID=AT1G06310
Chr1	.	G_quartet	1957053	1957093	1.17073	+	.	sequence=GAAAAGGTGTTGGGGGATGGGGATTAGTTTTGGTTTCAGAG;ID=AT1G06410
Chr1	.	G_quartet	2038193	2038234	1.09524	-	.	sequence=CCTGATTCTAGGCCTCCCCCTTCCCCCTGATTCCATGTTTGC;ID=AT1G06660
Chr1	.	G_quartet	2068611	2068631	1.85714	+	.	sequence=GTGATGGGGATGGTGATGGGG;ID=AT1G06730
Chr1	.	G_quartet	2074890	2074911	1.81818	+	.	sequence=GGGTGGTGGGATGGGTGCAGGG;ID=AT1G06750
Chr1	.	G_quartet	2159132	2159154	1.73913	-	.	sequence=CCCCTCCCCATCTTTCACACCTC;ID=AT1G07030
Chr1	.	G_quartet	2192199	2192233	1.37143	-	.	sequence=CAGTAAAACCCGACCCCAAGCGATCCCCCAACCAC;ID=AT1G07140
Chr1	.	G_quartet	2204651	2204675	1.72	+	.	sequence=GGGTCGGGTTGGGCGGGTTGTCGGG;ID=AT1G07180
Chr1	.	G_quartet	2367970	2367989	1.75	-	.	sequence=CCCGCTCTCTAGCTCCCCCC;ID=AT1G07645
Chr1	.	G_quartet	2369532	2369560	1.58621	+	.	sequence=GGGGGATTAGGGTTTATGCAAGTTTGGGG;ID=AT1G07660
Chr1	.	G_quartet	2421398	2421426	1.58621	-	.	sequence=CCCCAAACTTGCATAAACCCTAATCCCCC;ID=AT1G07820
Chr1	.	G_quartet	2439484	2439519	1.30556	+	.	sequence=GGCTGTTTTTGGTTGGGGGCTGGAGGGGTCGCATTG;ID=AT1G07890
Chr1	.	G_quartet	2482509	2482527	1.84211	+	.	sequence=GAATGGGTCGGGTGGGGAG;ID=AT1G07990
Chr1	.	G_quartet	2495712	2495730	1.78947	-	.	sequence=CCCCTCCTCCGACTCACCC;ID=AT1G08040
Chr1	.	G_quartet	2499418	2499448	1.51613	-	.	sequence=CCCAACTGCCCCGCTCAGGTCACCCCCATCC;ID=AT1G08050
Chr1	.	G_quartet	2538986	2539007	1.72727	+	.	sequence=GGGGCGAATGGGGTTGTTGAGG;ID=AT1G08120
Chr1	.	G_quartet	2656946	2656988	1.53488	+	.	sequence=GGTGGAGGATGGTCTGATGTCGTGGGGGGGGGGGGCTTTTGTG;ID=AT1G08420
Chr1	.	G_quartet	2665373	2665396	2.08333	+	.	sequence=GGGTTTAGAGGTGGTGGGGAGGGG;ID=AT1G08440
Chr1	.	G_quartet	2682988	2683012	1.64	-	.	sequence=CAACACCCTCCCACTGTCTTCCCCC;ID=AT1G08470
Chr1	.	G_quartet	2730090	2730105	2.375	+	.	sequence=GGGAGGGGGGTGAAGG;ID=AT1G08600
Chr1	.	G_quartet	2739645	2739670	1.5	+	.	sequence=GTGGTATGGTGTTGGGGGGAAGGATG;ID=AT1G08620
Chr1	.	G_quartet	2770202	2770221	1.75	-	.	sequence=CCCTATTATCTCCCCAACCC;ID=AT1G08700
Chr1	.	G_quartet	2770492	2770536	1.17778	-	.	sequence=CCAGAATCTGAAACCCCCCCACCACCAACCAAAGCCCTTAAACTC;ID=AT1G08700
Chr1	.	G_quartet	2849309	2849337	1.44828	+	.	sequence=GGTCGAGGCTTCTTGGGGTTTGGGGTTGG;ID=AT1G08890
Chr1	.	G_quartet	2852092	2852113	1.86364	+	.	sequence=GATTTGGAGGGGGGGGATATGG;ID=AT1G08890
Chr1	.	G_quartet	2853306	2853320	2.4	+	.	sequence=GGGGTTTGGGGTTGG;ID=AT1G08900
Chr1	.	G_quartet	2888730	2888759	1.56667	+	.	sequence=GAGAGAGAGAGAGTTGGGGGAAAATGGGGG;ID=AT1G08990
Chr1	.	G_quartet	3010562	3010582	1.66667	-	.	sequence=CACCCCAACCCACCATCCATC;ID=AT1G09320
Chr1	.	G_quartet	3011815	3011835	1.66667	-	.	sequence=CACATCCCCTTCCCACCAACC;ID=AT1G09320
Chr1	.	G_quartet	3176591	3176610	1.7	+	.	sequence=GCAGGTGGGAGGAAGTGGGG;ID=AT1G09795
Chr1	.	G_quartet	3192929	3192947	1.89474	-	.	sequence=CCCCAAGAACACGTCCCCC;ID=AT1G09830
Chr1	.	G_quartet	3203374	3203405	1.46875	+	.	sequence=GGGGAAAAAGTTGGGGAATGGATGGGTTTATG;ID=AT1G09850
Chr1	.	G_quartet	3206446	3206476	1.41935	+	.	sequence=GGTGGGGAGCTGATCAGGCAAGGGGAGGATG;ID=AT1G09870
Chr1	.	G_quartet	3245702	3245732	1.48387	+	.	sequence=GCAGAAAGTGGGGGGCTGGTTTTGTTTGGGG;ID=AT1G09960
Chr1	.	G_quartet	3314356	3314383	1.39286	+	.	sequence=GTGGTCGCGGGTAGGGGAAGGGCTGTTG;ID=AT1G10130
Chr1	.	G_quartet	3467718	3467741	1.54167	+	.	sequence=GTTCGGGGAAGTTTGGGGTGTCGG;ID=AT1G10520
Chr1	.	G_quartet	3575032	3575057	1.57692	-	.	sequence=CTCCCCCAAGCCCTATTAGACCCACC;ID=AT1G10750
Chr1	.	G_quartet	3577442	3577477	1.33333	-	.	sequence=CCCTCAGGACATGTCTCCCCCTCCATTCCCCATAAC;ID=AT1G10750
Chr1	.	G_quartet	3656177	3656214	1.36842	-	.	sequence=CCATCTGCATCCCCATTTCCTCCCCAGCCAAAACCTCC;ID=AT1G10940
Chr1	.	G_quartet	3683939	3683972	1.29412	+	.	sequence=GAGATGCGGGGGTGAGGGCGGTAGCTGGTGGAAG;ID=AT1G11050
Chr1	.	G_quartet	3796217	3796235	1.78947	+	.	sequence=GGGGAAGTTGCAAGAGGGG;ID=AT1G11300
Chr1	.	G_quartet	3808536	3808580	1.28889	+	.	sequence=GGATGAAGTGGGCTGGGGCATGAGCGTTGGGGGAGTTGTTGATGG;ID=AT1G11320
Chr1	.	G_quartet	3821678	3821697	1.7	-	.	sequence=CCCCAAACCCCAAAAACAAC;ID=AT1G11360
Chr1	.	G_quartet	3903374	3903406	1.66667	+	.	sequence=GGTGGGGACGGGGTTGATGCTGACTGGACGGGG;ID=AT1G11600
Chr1	.	G_quartet	3940397	3940416	1.8	+	.	sequence=GGAGGGGGAAGGCACGGGTG;ID=AT1G11680
Chr1	.	G_quartet	3963472	3963513	1.33333	-	.	sequence=CAGCCATCACCCCAATTCCTCCGGTCCCCCATTGATCCGCCC;ID=AT1G11740
Chr1	.	G_quartet	3999510	3999532	1.65217	+	.	sequence=GGTGGAGGCGGCTTTGGGGGAGG;ID=AT1G11850
Chr1	.	G_quartet	4024879	4024918	1.3	-	.	sequence=CCCGTATTTCCCCCCAACCGCAGATTTTCCAAACCCTACC;ID=AT1G11920
Chr1	.	G_quartet	4116821	4116842	1.81818	-	.	sequence=CCCTCCCACTATCAAAACCCCC;ID=AT1G12120
Chr1	.	G_quartet	4138043	4138092	1.36	+	.	sequence=GGCGGAGCAGGTGGCGGCAGAGGGGGAGGAGAGAGGGAAGTGGAGGGTTG;ID=AT1G12200
Chr1	.	G_quartet	4145539	4145569	1.48387	+	.	sequence=GGGATTTTGGGTCTGTACGGTATGGGGGGAG;ID=AT1G12220
Chr1	.	G_quartet	4176915	4176946	1.40625	-	.	sequence=CACCACCACCCATATCACAACCCCAAACCCGC;ID=AT1G12280
Chr1	.	G_quartet	4179075	4179093	1.78947	-	.	sequence=CCCGCATTCCACATCCCCC;ID=AT1G12290
Chr1	.	G_quartet	4275313	4275342	1.4	+	.	sequence=GGGAAGAGAGTTGGGATAGTTGGATTGGGG;ID=AT1G12550
Chr1	.	G_quartet	4299202	4299226	1.6	+	.	sequence=GGGATGTGAGGAAGGGGAGGAGGAG;ID=AT1G12630
Chr1	.	G_quartet	4353373	4353402	1.43333	+	.	sequence=GGGAGAACAGGGAGGCTGGGAAGGAAAGGG;ID=AT1G12770
Chr1	.	G_quartet	4422206	4422237	1.4375	+	.	sequence=GATCAGGGAATTTGGTGGGGGATGGTGACGGG;ID=AT1G12950
Chr1	.	G_quartet	4443117	4443151	1.54286	-	.	sequence=CTCCTCCCACCACCACCACCGCCCCAAGACCCATC;ID=AT1G13020
Chr1	.	G_quartet	4500677	4500707	1.3871	+	.	sequence=GCTTGGGGTGGTGCAATGAGAGGTAGAGGGG;ID=AT1G13190
Chr1	.	G_quartet	4500832	4500856	1.64	+	.	sequence=GGGTCGGGGTGCTGGTTATGGAGGG;ID=AT1G13190
Chr1	.	G_quartet	4567108	4567136	1.55172	-	.	sequence=CCCCTCCTACATACAGAATAAAACCCCCC;ID=AT1G13320
Chr1	.	G_quartet	4569939	4569954	2.125	-	.	sequence=CATCCCCTTCCCCTTC;ID=AT1G13340
Chr1	.	G_quartet	4662987	4663006	1.7	+	.	sequence=GGAAATGGGGAAGGGTGAGG;ID=AT1G13609
Chr1	.	G_quartet	4796203	4796233	1.45161	+	.	sequence=GGGGGAGGGAAAGGGTGTGAAGGTGTCGCTG;ID=AT1G13990
Chr1	.	G_quartet	4958805	4958825	1.7619	-	.	sequence=CCCTCCTCTTCCCCTTCCGCC;ID=AT1G14490
Chr1	.	G_quartet	5121589	5121617	1.48276	-	.	sequence=CCCCAAAACCCAGTCCAACACCAACACCC;ID=AT1G14850
Chr1	.	G_quartet	5233300	5233320	1.66667	-	.	sequence=CCCGCACCGCTCACCCCCATC;ID=AT1G15210
Chr1	.	G_quartet	5245368	5245388	1.71429	+	.	sequence=GAGGAGGAGAGGGTTGGGGTG;ID=AT1G15240
Chr1	.	G_quartet	5253571	5253613	1.18605	+	.	sequence=GAGGTCATGGTCGGGGTAGGGGACAAGGGCGTGGATACGCTAG;ID=AT1G15280
Chr1	.	G_quartet	5263336	5263376	1.36585	-	.	sequence=CCATTTCTCCCCTGACCTCCACCATTCCCGCCCCAATGTTC;ID=AT1G15290
Chr1	.	G_quartet	5275325	5275354	1.46667	+	.	sequence=GGGGAAGGAGAGGGAGGTGGTGAGTTGCGG;ID=AT1G15330
Chr1	.	G_quartet	5291203	5291230	1.53571	+	.	sequence=GGGGGGGTCTAGGTTGTTTGGTCACGGG;ID=AT1G15380
Chr1	.	G_quartet	5299474	5299490	2	+	.	sequence=GGTTTAGTGGGGGAGGG;ID=AT1G15410
Chr1	.	G_quartet	5442235	5442256	1.68182	-	.	sequence=CTCCCCATGACCACGACCCCAC;ID=AT1G15800
Chr1	.	G_quartet	5445011	5445037	1.59259	+	.	sequence=GGGGAAGAGAGGAGGGGTTTTAGGAAG;ID=AT1G15810
Chr1	.	G_quartet	5448327	5448356	1.43333	+	.	sequence=GGCGTGGTAAAGTCGGGAGTTTGGGGTGGG;ID=AT1G15830
Chr1	.	G_quartet	5448582	5448613	1.34375	+	.	sequence=GCCGGGGGAGCGAGAATTGGGGGGAAATCTTG;ID=AT1G15830
Chr1	.	G_quartet	5449778	5449809	1.3125	+	.	sequence=GCAAGGCTGGGGAGGAGGCGGTTCCGGGGCTG;ID=AT1G15830
Chr1	.	G_quartet	5449868	5449901	1.38235	+	.	sequence=GCAAGGCTGGGGAGGAGGCGGTGCTGGGGCTGTG;ID=AT1G15830
Chr1	.	G_quartet	5451827	5451850	1.58333	+	.	sequence=GGCGGGGGCGGTGAAGGGAAGAAG;ID=AT1G15840
Chr1	.	G_quartet	5451950	5451969	1.75	+	.	sequence=GGTGGTGGGCATGGGGACGG;ID=AT1G15840
Chr1	.	G_quartet	5451981	5451999	1.78947	+	.	sequence=GTGGTGGTGGGGGTGATGG;ID=AT1G15840
Chr1	.	G_quartet	5519848	5519872	1.6	+	.	sequence=GGGTGCTTGGGCAAGGGGGTCAAGG;ID=AT1G16110
Chr1	.	G_quartet	5560666	5560683	1.94444	-	.	sequence=CCCTGCCCGCCTTGCCCC;ID=AT1G16260
Chr1	.	G_quartet	5568221	5568239	1.78947	-	.	sequence=CCCTTTTCTCCTTTCCCCC;ID=AT1G16280
Chr1	.	G_quartet	5597938	5597955	1.94444	+	.	sequence=GGTGGGGCATCAGGGGTG;ID=AT1G16370
Chr1	.	G_quartet	5718594	5718623	1.4	+	.	sequence=GGGCGGAGGAATGATGGGGGGCAAGCTGAG;ID=AT1G16710
Chr1	.	G_quartet	5758876	5758895	1.7	+	.	sequence=GATGGGGGAAATGGGAAAGG;ID=AT1G16825
Chr1	.	G_quartet	5761346	5761383	1.31579	+	.	sequence=GCAGTAGAGGGGGTAGAGGGGATTTGGTTGGTGTGAAG;ID=AT1G16830
Chr1	.	G_quartet	5838282	5838312	1.51613	+	.	sequence=GATGGGGTACAAGGGAGGTGGGCTTGGGAAG;ID=AT1G17070
Chr1	.	G_quartet	5868100	5868119	1.8	+	.	sequence=GGGCGATGATGGGTGTGGGG;ID=AT1G17160
Chr1	.	G_quartet	5881468	5881487	1.7	-	.	sequence=CCCATTCCGACACTACCCCC;ID=AT1G17210
Chr1	.	G_quartet	5883434	5883464	1.3871	-	.	sequence=CTTAAATGATATCCCCCCACCCCTTGATTCC;ID=AT1G17210
Chr1	.	G_quartet	5885651	5885680	1.5	+	.	sequence=GGGGGAGTAAAGATGGGGATGATAGTGAGG;ID=AT1G17220
Chr1	.	G_quartet	6028051	6028079	1.55172	+	.	sequence=GGGGTAATAGGGTTGGGATTGTTGGGTTG;ID=AT1G17530
Chr1	.	G_quartet	6055823	6055853	1.45161	-	.	sequence=CCCAATTCCTCCCATTCCCCAGATTCCTACC;ID=AT1G17600
Chr1	.	G_quartet	6076399	6076429	1.58065	+	.	sequence=GGGAAAGGGTGTGGTGGAAGGAGATGAGGGG;ID=AT1G17680
Chr1	.	G_quartet	6077920	6077960	1.09756	+	.	sequence=GAAAGTGACTGGTGGTTGTGGGGGAAGGGGAACCTGTTTTG;ID=AT1G17680
Chr1	.	G_quartet	6111531	6111548	2.05556	-	.	sequence=CCCCTCTTCCCCTTTTCC;ID=AT1G17760
Chr1	.	G_quartet	6124306	6124330	1.6	+	.	sequence=GGGAGGAACAAATGGAGGGGGATGG;ID=AT1G17780
Chr1	.	G_quartet	6160500	6160520	1.71429	+	.	sequence=GGGGGTGGTATATGGTGGTGG;ID=AT1G17910
Chr1	.	G_quartet	6209067	6209086	1.75	-	.	sequence=CACCCCACAATTACTTCCCC;ID=AT1G18040
Chr1	.	G_quartet	6251863	6251893	1.48387	+	.	sequence=GGGGATGCTGGTTCTGGTGGGCTTCATGGGG;ID=AT1G18160
Chr1	.	G_quartet	6259027	6259037	3.27273	-	.	sequence=CCCCTTCCCCC;ID=AT1G18190
Chr1	.	G_quartet	6354315	6354341	1.37037	+	.	sequence=GAGCTTGGGTAAGGGGGGAATGTGTAG;ID=AT1G18460
Chr1	.	G_quartet	6375423	6375452	1.4	+	.	sequence=GGGTTCGTTGGTGGGAAGAGATGGGTTGGG;ID=AT1G18520
Chr1	.	G_quartet	6410214	6410233	1.75	+	.	sequence=GGGGTTAGTGGGGATTTGAG;ID=AT1G18620
Chr1	.	G_quartet	6467257	6467280	1.45833	+	.	sequence=GAACAGGGGATGGGAAGGGTTAAG;ID=AT1G18750
Chr1	.	G_quartet	6711143	6711178	1.38889	+	.	sequence=GGTTTCGTGGAGGGATGAGGGAAGGTACGGGGTTGG;ID=AT1G19396
Chr1	.	G_quartet	6711143	6711178	1.38889	+	.	sequence=GGTTTCGTGGAGGGATGAGGGAAGGTACGGGGTTGG;ID=AT1G19397
Chr1	.	G_quartet	6839270	6839290	1.80952	-	.	sequence=CATCGTCATCCCCACCACCCC;ID=AT1G19790
Chr1	.	G_quartet	6852635	6852664	1.4	+	.	sequence=GGTGATTTTGGGGTACAATGGGGGTAAGTG;ID=AT1G19830
Chr1	.	G_quartet	6945987	6946016	1.43333	+	.	sequence=GTCATCATGGGGGGGTCGTTTCTGGGGAAG;ID=AT1G20030
Chr1	.	G_quartet	7043037	7043055	2	-	.	sequence=CGACCCATCCCCTCCTCCC;ID=AT1G20340
Chr1	.	G_quartet	7074538	7074578	1.21951	-	.	sequence=CTCCTTAACATCGTCCCCAAAACCTCCCCCAACCGCAGATC;ID=AT1G20400
Chr1	.	G_quartet	7216558	7216582	1.44	-	.	sequence=CATCTCCTCCCCCTTTTCCCAGCTC;ID=AT1G20770
Chr1	.	G_quartet	7304512	7304531	1.7	-	.	sequence=CTGGCCCCAATCCACTCCCC;ID=AT1G20960
Chr1	.	G_quartet	7304827	7304860	1.38235	-	.	sequence=CCAAGACCCTTCCCAAACTTCCCCTCCCAGATAC;ID=AT1G20960
Chr1	.	G_quartet	7396304	7396322	1.84211	-	.	sequence=CCCTCTCCCCCTTTCCTAC;ID=AT1G21120
Chr1	.	G_quartet	7412415	7412447	1.45455	-	.	sequence=CCATCACCCCCACCCCACGCACTCGAATTCCTC;ID=AT1G21160
Chr1	.	G_quartet	7413300	7413330	1.41935	+	.	sequence=GCGGGGATGAAGATGAGGGAAATGATCGGGG;ID=AT1G21170
Chr1	.	G_quartet	7453886	7453926	1.46341	+	.	sequence=GGTGGTGGTGGGGAATGGTAGACTGGAGGGGGAGAGTAGTG;ID=AT1G21313
Chr1	.	G_quartet	7453970	7454010	1.43902	+	.	sequence=GGTGGTGGTGGGGAATGGTAAACTGGAGGGGGAGAGTAGTG;ID=AT1G21313
Chr1	.	G_quartet	7454041	7454087	1.17021	+	.	sequence=GTAGTGTTTCTTTGGTGGGGGTGGGGAATGGTAAACCGGAGGAGGAG;ID=AT1G21313
Chr1	.	G_quartet	7454209	7454253	1.2	+	.	sequence=GTAGTGTTTCTTTGGGGGTGGTGGGGAATGGTAAACCGGAGGAGG;ID=AT1G21313
Chr1	.	G_quartet	7546203	7546222	1.7	-	.	sequence=CCCCAAGTGTAACCCCAACC;ID=AT1G21530
Chr1	.	G_quartet	7549764	7549798	1.37143	-	.	sequence=CCAACCGCCGCAGTGCCCCATGTATACCCCCAACC;ID=AT1G21540
Chr1	.	G_quartet	7591367	7591414	1.22917	+	.	sequence=GGGTTGATTTTGTGGCATGCTTAGGGGGGGATGGGGTGATATTACATG;ID=AT1G21640
Chr1	.	G_quartet	7615560	7615582	1.73913	+	.	sequence=GGAAGGTTTGAGGCGGGGGCGGG;ID=AT1G21690
Chr1	.	G_quartet	7623787	7623816	1.46667	-	.	sequence=CCCCCCTCTCTTCTTCCTTTTCCATTTCCC;ID=AT1G21700
Chr1	.	G_quartet	7738460	7738479	2.1	+	.	sequence=GTTTTTGGGTTGGGGAGGGG;ID=AT1G21980
Chr1	.	G_quartet	7759611	7759652	1.21429	-	.	sequence=CCTTTCCTTATCCCCATCCTCCCAACCTCAGCCGCCACTCTC;ID=AT1G22030
Chr1	.	G_quartet	7769063	7769094	1.78125	+	.	sequence=GTTGTTGGAGGGGTTGATCGGGGACGGGGAGG;ID=AT1G22040
Chr1	.	G_quartet	7801718	7801756	1.28205	-	.	sequence=CATTCCACTCTCCACCACCGTCTCCTCCCCCACCGCCGC;ID=AT1G22110
Chr1	.	G_quartet	7875732	7875771	1.55	+	.	sequence=GTGGGGAATGGAGTTTTGTGGTGGGTGATGGGGGGTTTTG;ID=AT1G22280
Chr1	.	G_quartet	7895545	7895564	1.7	-	.	sequence=CCCCGTTGCAGCCAAACCCC;ID=AT1G22360
Chr1	.	G_quartet	7904340	7904359	1.9	-	.	sequence=CCCACTTCCCGCCAAACCCC;ID=AT1G22400
Chr1	.	G_quartet	8070196	8070238	1.25581	+	.	sequence=GGTGCTCGGTGGTGAGCAGGAAGGGAGGGGGATATTGTCAGGG;ID=AT1G22790
Chr1	.	G_quartet	8094066	8094101	1.61111	+	.	sequence=GCTGTGGGAAGAGGAAGGGGAAGGGGTAGAAGTGGG;ID=AT1G22870
Chr1	.	G_quartet	8135559	8135578	1.7	-	.	sequence=CTCAGCCGCCCACTTCCCCC;ID=AT1G22985
Chr1	.	G_quartet	8182096	8182118	1.52174	-	.	sequence=CTTCCCCGCCATAGTCCCCGTTC;ID=AT1G23080
Chr1	.	G_quartet	8250493	8250511	1.89474	+	.	sequence=GGGGTGGGACAAGGGTCGG;ID=AT1G23230
Chr1	.	G_quartet	8301233	8301260	1.60714	-	.	sequence=CCCCACCACACTCCAACACCCTAATCCC;ID=AT1G23380
Chr1	.	G_quartet	8437512	8437548	1.51351	+	.	sequence=GCTGGGGGGAAAATGGTTCGTGGGGGAGGTCATGTGG;ID=AT1G23880
Chr1	.	G_quartet	8440138	8440157	1.7	-	.	sequence=CCCGAACTCCCATCCCCAGC;ID=AT1G23890
Chr1	.	G_quartet	8666039	8666057	2	+	.	sequence=GGGGGAAAAAAGGGTTGGG;ID=AT1G24460
Chr1	.	G_quartet	8666688	8666706	1.84211	+	.	sequence=GGGGTTATTAGTGGGAGGG;ID=AT1G24460
Chr1	.	G_quartet	8666844	8666867	1.45833	+	.	sequence=GTATTTGGGGAAGGGGAGTTGCAG;ID=AT1G24460
Chr1	.	G_quartet	8687137	8687167	1.54839	-	.	sequence=CCTCCAACTTTCCCCCAACTTTCCCCTCTAC;ID=AT1G24510
Chr1	.	G_quartet	8777030	8777049	1.85	-	.	sequence=CCCCCCCACCTCTGTTCCTC;ID=AT1G24822
Chr1	.	G_quartet	8799558	8799577	1.85	-	.	sequence=CCCCCCCACCTCTGTTCCTC;ID=AT1G24996
Chr1	.	G_quartet	8813936	8813955	1.85	-	.	sequence=CCCCCCCACCTCTGTTCCTC;ID=AT1G25097
Chr1	.	G_quartet	8842002	8842027	1.61538	-	.	sequence=CCATCTCCTCCCCGATTCTCCCCATC;ID=AT1G25230
Chr1	.	G_quartet	8919218	8919249	1.34375	+	.	sequence=GTGGGGGATGAGGCTTAAGGCGGGAGATGGTG;ID=AT1G25422
Chr1	.	G_quartet	9021271	9021296	1.65385	+	.	sequence=GGGGTTCTTGAAGGGGTGGGTATGTG;ID=AT1G26090
Chr1	.	G_quartet	9029816	9029837	1.72727	-	.	sequence=CACTGTCCCCCTCCCCTGACTC;ID=AT1G26120
Chr1	.	G_quartet	9084086	9084127	1.40476	-	.	sequence=CCCCCTCCATATATCTACAGTTCTCCCCCACCACCTCCTTAC;ID=AT1G26255
Chr1	.	G_quartet	9084163	9084204	1.45238	-	.	sequence=CAACTCTCCCCCACCACCTCCCTACGTCTATAGCTCCCCTCC;ID=AT1G26255
Chr1	.	G_quartet	9084223	9084264	1.40476	-	.	sequence=CAAGTCTCCCCCACCACCTCCCTATGTCTACAGCTCCCCACC;ID=AT1G26255
Chr1	.	G_quartet	9102574	9102610	1.27027	-	.	sequence=CCACTAACCCCACACCCCAAGACGTATTCAAGCACCC;ID=AT1G26310
Chr1	.	G_quartet	9103492	9103515	1.54167	-	.	sequence=CAACCCTACCCCTTCCCATTTCTC;ID=AT1G26310
Chr1	.	G_quartet	9159403	9159423	1.66667	+	.	sequence=GGGTTGGTGGAAGGGGTTGAG;ID=AT1G26500
Chr1	.	G_quartet	9159565	9159598	1.44118	+	.	sequence=GGACATTTGGGGAGAAGGGGAAGGAAAGGGCCGG;ID=AT1G26500
Chr1	.	G_quartet	9187251	9187276	1.65385	+	.	sequence=GGGAGAGATATTTGGGGTTTATGGGG;ID=AT1G26580
Chr1	.	G_quartet	9336663	9336681	1.78947	-	.	sequence=CCCCAACACCAATCCCACC;ID=AT1G26930
Chr1	.	G_quartet	9379319	9379337	1.78947	+	.	sequence=GGGGGTGTATGGGTTTAGG;ID=AT1G27020
Chr1	.	G_quartet	9396392	9396407	2.25	+	.	sequence=GGTAAAAGGGGAGGGG;ID=AT1G27060
Chr1	.	G_quartet	9396498	9396516	1.89474	+	.	sequence=GGGGATGGGGAGAACATGG;ID=AT1G27060
Chr1	.	G_quartet	9447310	9447339	1.43333	-	.	sequence=CGCTACATAACCTAACTCCCCCAAATCCCC;ID=AT1G27190
Chr1	.	G_quartet	9468982	9469001	1.7	+	.	sequence=GGGGCAGGAGAGGGTAGGTG;ID=AT1G27250
Chr1	.	G_quartet	9482721	9482748	1.5	+	.	sequence=GTTGGGGGGGTTTGGGAAAATCATGTGG;ID=AT1G27290
Chr1	.	G_quartet	9528786	9528812	1.59259	-	.	sequence=CCCCAAAACGCACCCATTCCTCCTCCC;ID=AT1G27435
Chr1	.	G_quartet	9601331	9601361	1.70968	+	.	sequence=GGGTGGAAATGGTGGGTTGGGAGTGTTGGGG;ID=AT1G27595
Chr1	.	G_quartet	9615952	9615986	1.54286	+	.	sequence=GGGTGGCGGGAGGGAAGGAAGTGAGGAGAGGAGGG;ID=AT1G27650
Chr1	.	G_quartet	9625595	9625614	1.75	+	.	sequence=GGTGGGGATGGAGGAGGCGG;ID=AT1G27660
Chr1	.	G_quartet	9639844	9639902	1.40678	+	.	sequence=GGTGGCGGTTGCGGGGTGGGTTTGGGCCTCGGGTGGGGTTTCGGGACTGCGTTTGGGAG;ID=AT1G27695
Chr1	.	G_quartet	9662441	9662473	1.54545	+	.	sequence=GGGTGGTAGTAGGGTTAGGATTGGGGATCAGGG;ID=AT1G27752
Chr1	.	G_quartet	9667201	9667257	1.36842	+	.	sequence=GGAGAACGGAGGAGGACGGGGTCGAGGAAGGGGACGAAGAGGAGGAGGTGGAGGGAG;ID=AT1G27752
Chr1	.	G_quartet	9855003	9855029	1.62963	+	.	sequence=GGGGTTTTAGGGTTTATCAGGAAGGGG;ID=AT1G28210
Chr1	.	G_quartet	9940891	9940922	1.40625	+	.	sequence=GAGGGGATCATTGGGGTGGTGATAGGTTTTGG;ID=AT1G28340
Chr1	.	G_quartet	9987311	9987356	1.15217	+	.	sequence=GAGGAAGAAGAAGTTGTGGGGGTTGGGCGGGTCGAAGGAGAAGATG;ID=AT1G28420
Chr1	.	G_quartet	10042435	10042456	1.72727	-	.	sequence=CCCCCCCATACCAATCAACTCC;ID=AT1G28570
Chr1	.	G_quartet	10045392	10045411	1.7	-	.	sequence=CATTCCCTCCAATTTCCCCC;ID=AT1G28580
Chr1	.	G_quartet	10157581	10157600	1.7	-	.	sequence=CTCTCCCCAAGTCTTACCCC;ID=AT1G29080
Chr1	.	G_quartet	10163190	10163211	1.63636	-	.	sequence=CTCTCCCCAAGTCTCACCCCAC;ID=AT1G29090
Chr1	.	G_quartet	10172856	10172885	1.4	+	.	sequence=GGGGGAGTGTACGCTGGGCTGGACTGTGGG;ID=AT1G29110
Chr1	.	G_quartet	10172965	10172989	1.6	+	.	sequence=GGGGTGAGAGTTGGGGAGAAAATGG;ID=AT1G29110
Chr1	.	G_quartet	10192679	10192697	1.78947	-	.	sequence=CTCCACCTATCCCTTCCCC;ID=AT1G29170
Chr1	.	G_quartet	10312040	10312072	1.54545	-	.	sequence=CCCCCAAAGCTAGCAACCCCACACCCAACATCC;ID=AT1G29470
Chr1	.	G_quartet	10378080	10378122	1.11628	-	.	sequence=CTCTGGCCTTAGTACCCCTTGCCCCACCCCCTGAGGTGACATC;ID=AT1G29680
Chr1	.	G_quartet	10396021	10396039	1.78947	-	.	sequence=CCCTTTCCCCGCCCAATAC;ID=AT1G29720
Chr1	.	G_quartet	10443524	10443541	1.94444	+	.	sequence=GGTGAGGGTTGATGGGGG;ID=AT1G29830
Chr1	.	G_quartet	10493208	10493254	1.34043	+	.	sequence=GCTGTCTGTGGGGGAGCTTCTGGTTTGGGGGGTAAGGGCTCTGGTGG;ID=AT1G29950
Chr1	.	G_quartet	10511549	10511580	1.375	-	.	sequence=CTCAAAAGTCCCCCTAGCCTAAGTCCCCCAAC;ID=AT1G30000
Chr1	.	G_quartet	10538559	10538590	1.5625	+	.	sequence=GGCGGAGAAGATGGTGAAGGTGGGGTTTGGGG;ID=AT1G30040
Chr1	.	G_quartet	10690178	10690205	1.57143	-	.	sequence=CCCTCCACCTCCCACCCATTCACCAACC;ID=AT1G30330
Chr1	.	G_quartet	10710716	10710735	1.7	-	.	sequence=CCCTCTCCTCACCCTCCCAC;ID=AT1G30350
Chr1	.	G_quartet	10767730	10767775	1.13043	+	.	sequence=GGCCTAAAAGGAAAGGCTGGGGACTGGGGGGATGGTTTCAAGAGTG;ID=AT1G30450
Chr1	.	G_quartet	10775151	10775171	1.71429	-	.	sequence=CCCCTCCCAGCTCCAGCCACC;ID=AT1G30460
Chr1	.	G_quartet	10782835	10782873	1.28205	+	.	sequence=GTGAAAGATGGGGTTGGGTTGGGAAGGAAGAATACTGGG;ID=AT1G30470
Chr1	.	G_quartet	10908369	10908409	1.2439	-	.	sequence=CAGCTTTCTCTAGCCCCATTACCCCAGCCCGTCCCATAAAC;ID=AT1G30755
Chr1	.	G_quartet	11038811	11038830	1.7	-	.	sequence=CCCACCCTAAGATACCCCAC;ID=AT1G30960
Chr1	.	G_quartet	11075866	11075894	1.34483	-	.	sequence=CTTCTCTGTCCCATCCCCCCCATGGATCC;ID=AT1G31050
Chr1	.	G_quartet	11371069	11371099	1.41935	-	.	sequence=CTATCAATCCCCCAACTCCTCCTCCAAACCC;ID=AT1G31750
Chr1	.	G_quartet	11448447	11448490	1.13636	+	.	sequence=GGAAATAAAGAAAGGGTTTTTTGGGGTGGGGGTAACTATTTTAG;ID=AT1G31880
Chr1	.	G_quartet	11535309	11535341	1.30303	-	.	sequence=CTTCTCCTGCTGCTTCTCCCCATCCCCGCCTTC;ID=AT1G32070
Chr1	.	G_quartet	11554845	11554883	1.38462	+	.	sequence=GGGAGCTCTCAGGGGCTCGGGGGGAACAAAGAGTCAGGG;ID=AT1G32120
Chr1	.	G_quartet	11588208	11588232	1.64	-	.	sequence=CCCCTCACCGCCTTTCCCTTCCACC;ID=AT1G32180
Chr1	.	G_quartet	11593090	11593124	1.6	-	.	sequence=CCTCTCCTCTCCCCCTCTTTCCTCCTCCCTCCACC;ID=AT1G32190
Chr1	.	G_quartet	11606373	11606404	1.5625	-	.	sequence=CTCTAACCCTCCCACATCCCCAACCTAAACCC;ID=AT1G32210
Chr1	.	G_quartet	11651781	11651812	1.4375	+	.	sequence=GGTGGGGACTCACGGTTGGAGGATTGATGGGG;ID=AT1G32300
Chr1	.	G_quartet	11667994	11668027	1.32353	-	.	sequence=CATCCCCCCGACCATTCCCGGCACCGCAGCCACC;ID=AT1G32350
Chr1	.	G_quartet	11761625	11761660	1.52778	-	.	sequence=CTCAGGTCCTCCCCCATTCCCAAAACCCCAACCTCC;ID=AT1G32530
Chr1	.	G_quartet	11848923	11848950	1.67857	-	.	sequence=CTTCCCCCTCCCCACCTTCCTCAGCATC;ID=AT1G32750
Chr1	.	G_quartet	11850578	11850593	2.125	-	.	sequence=CTCCCCCCCACCACGC;ID=AT1G32750
Chr1	.	G_quartet	11852663	11852682	1.75	-	.	sequence=CCTCATCCCCCAAATCCCTC;ID=AT1G32750
Chr1	.	G_quartet	11907358	11907383	1.61538	-	.	sequence=CCCCTTTCCCTTTTCTTTTCCCCTGC;ID=AT1G32860
Chr1	.	G_quartet	12269480	12269521	1.2619	+	.	sequence=GGTTGTGGACAAAGGTTGTTGTGGGGTGGGGAGGAACAATGG;ID=AT1G33811
Chr1	.	G_quartet	12434304	12434318	2.26667	-	.	sequence=CTCCCCAAACTCCCC;ID=AT1G34140
Chr1	.	G_quartet	12663236	12663256	1.7619	+	.	sequence=GGGTTTGGATGGTCGTGGGGG;ID=AT1G34580
Chr1	.	G_quartet	12891041	12891065	1.6	+	.	sequence=GGGGTTTAGGGGATCACAAAGAGGG;ID=AT1G35190
Chr1	.	G_quartet	13836512	13836539	1.5	-	.	sequence=CCCAAACCCCTTTTCCTATTTCCTTCCC;ID=AT1G36622
Chr1	.	G_quartet	14027427	14027463	1.27027	-	.	sequence=CAAAAACCCCTCCCTGCCTTTCTCCTCTCCCATTGCC;ID=AT1G36990
Chr1	.	G_quartet	14029763	14029783	1.66667	-	.	sequence=CCTTCTTCACCCCCCACCAAC;ID=AT1G36990
Chr1	.	G_quartet	15893406	15893441	1.22222	+	.	sequence=GTCATGGTGGGAGAAGTGGGGGGAGCATTATGATGG;ID=AT1G42430
Chr1	.	G_quartet	15977924	15977953	1.56667	+	.	sequence=GGGGACTTTCAGGGAAGGCTAAAGGGGGTG;ID=AT1G42550
Chr1	.	G_quartet	16443983	16444013	1.48387	-	.	sequence=CCCCACCCACACTGCACCAGTTTATATCCCC;ID=AT1G43650
Chr1	.	G_quartet	16682652	16682681	1.4	+	.	sequence=GGGGGCACATGATTTGAGGGGGAGTATTTG;ID=AT1G43970
Chr1	.	G_quartet	16983734	16983754	1.71429	-	.	sequence=CCTTCCTCCGCATAACCCCCC;ID=AT1G44920
Chr1	.	G_quartet	17081684	17081706	1.52174	-	.	sequence=CATCCCCACGGACCCCACCTTTC;ID=AT1G45150
Chr1	.	G_quartet	17266375	17266411	1.35135	-	.	sequence=CAGCCACCCACTTGCCCCACTTCCTCCTCCGTATCCC;ID=AT1G46768
Chr1	.	G_quartet	17283649	17283668	1.7	-	.	sequence=CTCTCCCCAGCTTTTACCCC;ID=AT1G47128
Chr1	.	G_quartet	17453671	17453702	1.46875	+	.	sequence=GTCAGGGGTTGCGGTTGGAGCGGGGTGGCAGG;ID=AT1G47530
Chr1	.	G_quartet	17525857	17525886	1.4	+	.	sequence=GGTGGGTTGGATTACGGGTTTGGGTACGGG;ID=AT1G47655
Chr1	.	G_quartet	17532886	17532905	1.75	+	.	sequence=GGGTTTAGGGACTGGGTGGG;ID=AT1G47657
Chr1	.	G_quartet	17926641	17926662	1.63636	-	.	sequence=CTGATGCCCCCAATAACCCCAC;ID=AT1G48490
Chr1	.	G_quartet	18037299	18037323	1.6	-	.	sequence=CCCCACAGATCTCCTCCAGATCCCC;ID=AT1G48760
Chr1	.	G_quartet	18064234	18064259	1.69231	+	.	sequence=GGGGTTTAGGGGGTGGATTGGCTATG;ID=AT1G48840
Chr1	.	G_quartet	18092112	18092145	1.35294	+	.	sequence=GATGGTGGAGGGGATTGACACTTTTGGGGGAGAG;ID=AT1G48910
Chr1	.	G_quartet	18103162	18103197	1.25	-	.	sequence=CTCTTTCACCCCCCAGCCAGTTCCTCCCATGTAACC;ID=AT1G48930
Chr1	.	G_quartet	18144244	18144263	1.75	-	.	sequence=CCACTCCCACCAATCCCCTC;ID=AT1G49040
Chr1	.	G_quartet	18316725	18316757	1.39394	-	.	sequence=CTTATCGTCCCCACCATCTTCCCCTTTTCCACC;ID=AT1G49480
Chr1	.	G_quartet	18333986	18334015	1.43333	-	.	sequence=CCCGCTTTCCATCCCCACTGCCACGCACCC;ID=AT1G49540
Chr1	.	G_quartet	18424593	18424621	1.51724	+	.	sequence=GAGTTGGGGCAAGAGGGTTTTATGTGGGG;ID=AT1G49770
Chr1	.	G_quartet	18463076	18463098	1.73913	+	.	sequence=GGGGTGGTTTAGGACTTGGGGAG;ID=AT1G49870
Chr1	.	G_quartet	18463223	18463243	1.85714	+	.	sequence=GGGGTGGTTTAGGACTTGGGG;ID=AT1G49870
Chr1	.	G_quartet	18612403	18612454	1.25	+	.	sequence=GCTAGTAAAGAGCTGGGGAGGTCCGGGGGGAGGAAAAGATGGGGTCAGAGAG;ID=AT1G50240
Chr1	.	G_quartet	18615979	18615998	1.7	-	.	sequence=CCCCAGCCACCGCCCTAGCC;ID=AT1G50250
Chr1	.	G_quartet	18630872	18630901	1.6	-	.	sequence=CCCCACCATCAGCGCCTCCACCTCGACCCC;ID=AT1G50300
Chr1	.	G_quartet	18631165	18631214	1.12	-	.	sequence=CCGAAGAATCAGCCTGACCCCTCCCCCTTCCAGCACCTCCATTTGTTTCC;ID=AT1G50300
Chr1	.	G_quartet	18657075	18657093	1.78947	+	.	sequence=GGTGGGGGAGGTTGAGGAG;ID=AT1G50360
Chr1	.	G_quartet	18659640	18659660	1.85714	+	.	sequence=GTGGGGGATTTTCTCAGGGGG;ID=AT1G50370
Chr1	.	G_quartet	18665049	18665085	1.2973	+	.	sequence=GTTCGTGGGGGCGGTGAGATGGGGAGACAGTGGTATG;ID=AT1G50380
Chr1	.	G_quartet	18771802	18771820	1.78947	+	.	sequence=GGGCAAAGAGGGGTTAGGG;ID=AT1G50660
Chr1	.	G_quartet	18842297	18842339	1.16279	+	.	sequence=GTTGCATTTGGAGGGGGTGAAAGGGGAAAGGAGGCATGTCATG;ID=AT1G50840
Chr1	.	G_quartet	18861594	18861616	1.78261	+	.	sequence=GGGGTAATGGATGGTGGGGTAAG;ID=AT1G50880
Chr1	.	G_quartet	18871962	18871983	1.72727	+	.	sequence=GGGATAAGGGAGGCTGGGGTTG;ID=AT1G50920
Chr1	.	G_quartet	19081296	19081324	1.48276	-	.	sequence=CCTCCCACGCCACATACATCGCCCCCTCC;ID=AT1G51460
Chr1	.	G_quartet	19170125	19170164	1.2	+	.	sequence=GTGGACTTATGGGGGAATGGCATGGGGAGAAGGCAAGCAG;ID=AT1G51690
Chr1	.	G_quartet	19265971	19265993	1.6087	-	.	sequence=CTTCCCTTTAACCCCACTCCCTC;ID=AT1G51870
Chr1	.	G_quartet	19356309	19356348	1.2	-	.	sequence=CACCGTCATCCCACCGTTTCCCTCCCTTCCCACCAATTGC;ID=AT1G52050
Chr1	.	G_quartet	19360250	19360296	1.3617	-	.	sequence=CTCCATCATCCCATTCCTTGCCCCCTTTCCCACCCTTAGCCTCCAAC;ID=AT1G52060
Chr1	.	G_quartet	19396620	19396649	1.86667	-	.	sequence=CACCCGTTCCCCTCTTCCCCCCCTGCACAC;ID=AT1G52120
Chr1	.	G_quartet	19613838	19613870	1.39394	+	.	sequence=GGAGGCATTGGAGGAGGGGCGGGCGGCGGATTG;ID=AT1G52660
Chr1	.	G_quartet	19620146	19620170	1.8	+	.	sequence=GGGGAAGCTATGGGAACGATGGGGG;ID=AT1G52690
Chr1	.	G_quartet	19689196	19689238	1.16279	-	.	sequence=CAACCGTAAATAAATCCCCCAATGCCCCCTAATCACTCAAACC;ID=AT1G52880
Chr1	.	G_quartet	19697301	19697330	1.53333	-	.	sequence=CCCAAACCCACCAACTTGCCCCGAATACCC;ID=AT1G52890
Chr1	.	G_quartet	19709991	19710009	1.94737	-	.	sequence=CCCCCCAGTACCTCTTCCC;ID=AT1G52920
Chr1	.	G_quartet	19772556	19772583	1.5	+	.	sequence=GGGGGTAAATTGAGGGAGATGGGTTGTG;ID=AT1G53050
Chr1	.	G_quartet	19817333	19817372	1.325	+	.	sequence=GAAATGCGGGGTGGGACTTTAGCATTGGGGGTTCGCAGGG;ID=AT1G53165
Chr1	.	G_quartet	19955270	19955300	1.67742	-	.	sequence=CCCCTCCTTTCCCAACTCCACTATACTCCCC;ID=AT1G53460
Chr1	.	G_quartet	19955696	19955733	1.26316	-	.	sequence=CAGTGAACCCCTCCTTTTCCAACCCCAACCTATACTCC;ID=AT1G53460
Chr1	.	G_quartet	20179829	20179848	1.7	-	.	sequence=CCCACCAAAACCCCCAAATC;ID=AT1G54050
Chr1	.	G_quartet	20183668	20183687	1.75	-	.	sequence=CCCCAGAAAACCAAATCCCC;ID=AT1G54080
Chr1	.	G_quartet	20295261	20295277	2.11765	-	.	sequence=CCAACCCCAACCCCTGC;ID=AT1G54370
Chr1	.	G_quartet	20360367	20360414	1.29167	-	.	sequence=CTACCAAGCCACCATACCCCCAAACCAGCCCAGATCACTTAACACCCC;ID=AT1G54510
Chr1	.	G_quartet	20364433	20364463	1.45161	+	.	sequence=GTTTTAGGTGGGGTTGCTTGGTTTGGGGAGG;ID=AT1G54520
Chr1	.	G_quartet	20470979	20471000	1.72727	+	.	sequence=GGCGGGGATGATGATTGGGGAG;ID=AT1G54920
Chr1	.	G_quartet	20538671	20538723	1.16981	+	.	sequence=GGTAACAGAGAAGATAGTGGCGGGGTTGGGGGAAGAATGGGAAGCAGAAGAGG;ID=AT1G55040
Chr1	.	G_quartet	20623162	20623179	2	-	.	sequence=CCCCAAAGTCCCCACCAC;ID=AT1G55280
Chr1	.	G_quartet	20630710	20630734	1.84	+	.	sequence=GGGGTTATGGGAGGAGGGGTCGAAG;ID=AT1G55310
Chr1	.	G_quartet	20655772	20655791	1.7	-	.	sequence=CCTGAACCAGTCCCCCCTCC;ID=AT1G55350
Chr1	.	G_quartet	20656170	20656199	1.4	-	.	sequence=CCAACAATCCCCCAAACGCCCCTATAAAAC;ID=AT1G55350
Chr1	.	G_quartet	20708329	20708359	1.41935	+	.	sequence=GAGAGAGGGGAGAAGAGGAAGAGAAGTGGGG;ID=AT1G55460
Chr1	.	G_quartet	20883783	20883812	1.46667	-	.	sequence=CTCCAACACCCCTGTCCATCCCCGTCAGCC;ID=AT1G55860
Chr1	.	G_quartet	20891640	20891674	1.22857	-	.	sequence=CCAAGGCCTTCCTCTTTCCCCCCCCAGCCTTGTGC;ID=AT1G55860
Chr1	.	G_quartet	20942889	20942918	1.4	-	.	sequence=CCCATCCATTCCGTTCTTCTCTCCCCCGCC;ID=AT1G55990
Chr1	.	G_quartet	20977160	20977180	1.7619	+	.	sequence=GGGATGAGAGGGGTGTTAGGG;ID=AT1G56085
Chr1	.	G_quartet	20988627	20988648	1.77273	-	.	sequence=CAGCCCCAAACCCTCCCTCTCC;ID=AT1G56120
Chr1	.	G_quartet	20996283	20996304	1.72727	-	.	sequence=CCCAAATCCCCCCTCTCCAAGC;ID=AT1G56130
Chr1	.	G_quartet	21024742	21024759	1.88889	-	.	sequence=CTAACCCGCCCCAAACCC;ID=AT1G56180
Chr1	.	G_quartet	21025339	21025363	1.56	-	.	sequence=CCACACCCTTCCCCTAGCCCGCATC;ID=AT1G56180
Chr1	.	G_quartet	21086261	21086298	1.26316	-	.	sequence=CCAAAATCCCCGCGCCCCCGATGATACCACCAGCCTGC;ID=AT1G56320
Chr1	.	G_quartet	21093660	21093690	1.3871	-	.	sequence=CTCCACCACAACTCAATTCCCTCTCCCCCTC;ID=AT1G56345
Chr1	.	G_quartet	21207722	21207757	1.36111	+	.	sequence=GTGAAAGGGGTGGTGGGTCTTGCTAAGGGGCTAAGG;ID=AT1G56600
Chr1	.	G_quartet	21240063	21240098	1.25	+	.	sequence=GTAGAAGGGGGTGAGAGTGAAGAGGGGAAGAAAAAG;ID=AT1G56660
Chr1	.	G_quartet	21472762	21472781	1.75	-	.	sequence=CGAGAGTTCCCCACTCCCCC;ID=AT1G58037
Chr1	.	G_quartet	21473807	21473827	1.80952	-	.	sequence=CTCCCTCCCACACATCACCCC;ID=AT1G58037
Chr1	.	G_quartet	21550265	21550296	1.25	-	.	sequence=CAGTACTGTCCCCAGACCCCCAGCCGTTAGCC;ID=AT1G58200
Chr1	.	G_quartet	21679429	21679450	1.86364	+	.	sequence=GGTGATGGCTGATGGGGAGGGG;ID=AT1G58360
Chr1	.	G_quartet	21865248	21865267	1.75	+	.	sequence=GGGGGGAGGAATCGGTTTGG;ID=AT1G59520
Chr1	.	G_quartet	21904429	21904458	1.4	+	.	sequence=GGGGGTGATAAAACAGATATGGAGGGGAAG;ID=AT1G59620
Chr1	.	G_quartet	21904861	21904894	1.35294	+	.	sequence=GAGCATGGGGGAGTGGGGGGATCTTCAGTTTATG;ID=AT1G59620
Chr1	.	G_quartet	21926273	21926297	2.08	+	.	sequence=GGGGGTCAACAAGGGGGGAGTAGGG;ID=AT1G59660
Chr1	.	G_quartet	22020087	22020104	1.88889	+	.	sequence=GGGGGGTTTTTGTTAGGG;ID=AT1G59820
Chr1	.	G_quartet	22037156	22037176	1.71429	+	.	sequence=GGTGGGGTTGGGCTTACTGGG;ID=AT1G59870
Chr1	.	G_quartet	22116613	22116646	1.32353	-	.	sequence=CGCTACCCCTCCTCCTCCTCCACCACCACCGGCC;ID=AT1G60030
Chr1	.	G_quartet	22315793	22315812	1.7	-	.	sequence=CCACATTAACCCTCCTCCCC;ID=AT1G60590
Chr1	.	G_quartet	22409986	22410017	1.46875	+	.	sequence=GGGATATGGAGTGGGGGATGGAGGAGTATAGG;ID=AT1G60870
Chr1	.	G_quartet	22439519	22439547	1.44828	-	.	sequence=CCCTCGGCATCTTCTCCTCCTCCCCACCC;ID=AT1G60940
Chr1	.	G_quartet	22544506	22544524	1.94737	+	.	sequence=GTTAGGATATGGGGAGGGG;ID=AT1G61150
Chr1	.	G_quartet	22545478	22545501	1.70833	-	.	sequence=CTGATCCTCCTCCCCAACTACCCC;ID=AT1G61160
Chr1	.	G_quartet	22550299	22550323	1.44	+	.	sequence=GAGTAGTCGGGTGGGTGGGGCAAAG;ID=AT1G61170
Chr1	.	G_quartet	22552354	22552391	1.23684	+	.	sequence=GTTCTCGGGAAGTTTGTGGGGAGATGGGGGATCATAAG;ID=AT1G61180
Chr1	.	G_quartet	22609603	22609629	1.44444	-	.	sequence=CTTATGATCCCCCATCTCCCCACAAAC;ID=AT1G61300
Chr1	.	G_quartet	22615032	22615069	1.23684	-	.	sequence=CTTATGATCCCCCATCTCCCCACAAACTTCCCGAGAAC;ID=AT1G61310
Chr1	.	G_quartet	22730853	22730897	1.26667	+	.	sequence=GGTCCACGGGGACCGGGGGAGAGGAGGAGGAAGACGGGTTTAAGG;ID=AT1G61600
Chr1	.	G_quartet	22747047	22747064	2	-	.	sequence=CCCCTTCCTCTGTTCCCC;ID=AT1G61640
Chr1	.	G_quartet	22922580	22922604	1.6	+	.	sequence=GATGTTGAAGGGGATTGGGGTGAGG;ID=AT1G62020
Chr1	.	G_quartet	22935045	22935074	1.4	-	.	sequence=CCGGCATCTCCCCGATCCCTCCGGTTCCCC;ID=AT1G62045
Chr1	.	G_quartet	23042593	23042612	1.7	-	.	sequence=CCCGCCACACCCGCCCAACC;ID=AT1G62320
Chr1	.	G_quartet	23173737	23173765	1.48276	+	.	sequence=GGAGGTTGTGAGGGTTGAGCAGGCGGGGG;ID=AT1G62580
Chr1	.	G_quartet	23334588	23334645	1.25862	+	.	sequence=GGAGGGCTTGTTGGGTCTGTGACGGTGGGGGTGGTGCTTTTAGGGCTGGTGGTGGCGG;ID=AT1G62981
Chr1	.	G_quartet	23401533	23401551	1.78947	-	.	sequence=CCCCTGCCCCAAAAGAACC;ID=AT1G63100
Chr1	.	G_quartet	23518586	23518604	1.78947	+	.	sequence=GGGGAAGATGTTAATGGGG;ID=AT1G63420
Chr1	.	G_quartet	23614926	23614944	1.78947	+	.	sequence=GGGGAGGAGGGAAATGAGG;ID=AT1G63680
Chr1	.	G_quartet	23627709	23627728	1.75	-	.	sequence=CCCATCCCCAGCAATCTCCC;ID=AT1G63700
Chr1	.	G_quartet	23759169	23759189	1.66667	-	.	sequence=CACCCCTGTCATTCTCTCCCC;ID=AT1G64040
Chr1	.	G_quartet	23871803	23871829	1.51852	+	.	sequence=GTAGGGGGGTGGGGATGGATCCATCTG;ID=AT1G64330
Chr1	.	G_quartet	23941959	23941976	1.94444	-	.	sequence=CCCCGTCCCTCCTCCGCC;ID=AT1G64450
Chr1	.	G_quartet	23953893	23953911	1.78947	+	.	sequence=GGGAGGAGGGGAAGGTTTG;ID=AT1G64500
Chr1	.	G_quartet	23954187	23954226	1.225	+	.	sequence=GGAGAGAGTAGGGGAGGAAGGGAGGCTCACGTGTGAAGGG;ID=AT1G64500
Chr1	.	G_quartet	24018883	24018912	1.46667	+	.	sequence=GGGCGTTGGAAGTGGGGGAAGAAGGAGTGG;ID=AT1G64625
Chr1	.	G_quartet	24023027	24023046	1.7	-	.	sequence=CCCCAAGCGTCCAAGTCCCC;ID=AT1G64640
Chr1	.	G_quartet	24029133	24029154	1.72727	+	.	sequence=GAGTTTGGGGAGCACGGGGGAG;ID=AT1G64660
Chr1	.	G_quartet	24047186	24047217	1.375	-	.	sequence=CTGCACCCCACATACCCTGTCTCACCCCAAGC;ID=AT1G64720
Chr1	.	G_quartet	24048524	24048553	1.53333	-	.	sequence=CTCAATCCCATCATCTCGCCCCCTCCCTCC;ID=AT1G64720
Chr1	.	G_quartet	24056106	24056125	1.8	-	.	sequence=CCCCAATTCACACCCAACCC;ID=AT1G64760
Chr1	.	G_quartet	24058304	24058347	1.59091	+	.	sequence=GGGGTGGTTCGGGTCGGAAGAAGGGGAAAAGCCGGGGATTTGGG;ID=AT1G64770
Chr1	.	G_quartet	24272697	24272736	1.25	-	.	sequence=CCCGTTTCCGGCAGTGCCTTCCCCCCCCCTAGTCTAGACC;ID=AT1G65350
Chr1	.	G_quartet	24276396	24276456	1.70492	-	.	sequence=CCCCAACCCTACTTGCTCTGGACCCCCCCCCCCCCCCCGGTCCTCCCTCGAGCTGTTTCCC;ID=AT1G65350
Chr1	.	G_quartet	24306989	24307013	1.56	-	.	sequence=CATTCCCCCAACCGCCCTCTCCATC;ID=AT1G65440
Chr1	.	G_quartet	24307162	24307221	1.38333	-	.	sequence=CCCCAACCTCCACTACCACCACCGCCAGACCCACTCCCCCAGCTGCCCGCACCGTCACTC;ID=AT1G65440
Chr1	.	G_quartet	24307291	24307325	1.51429	-	.	sequence=CTTCCCCAACCACCGCCACCACTATTTCCCCAACC;ID=AT1G65440
Chr1	.	G_quartet	24395232	24395252	1.66667	-	.	sequence=CGACCCACCCCATACATTCCC;ID=AT1G65610
Chr1	.	G_quartet	24527578	24527597	1.7	-	.	sequence=CCCACTATTTCCATTCCCCC;ID=AT1G65920
Chr1	.	G_quartet	24541917	24541945	1.68966	+	.	sequence=GGTTGGTGGGGTTGGTTGGGATCGGGAGG;ID=AT1G65930
Chr1	.	G_quartet	24604495	24604524	1.4	+	.	sequence=GGGGTCGGCGCTTCGGGGAAGGAGTTATGG;ID=AT1G66090
Chr1	.	G_quartet	24678281	24678309	1.37931	+	.	sequence=GAATGGAAACTATGGGGTGGGGGAAACAG;ID=AT1G66230
Chr1	.	G_quartet	24810178	24810193	2.25	-	.	sequence=CCACCCTGTTCCCCCC;ID=AT1G66490
Chr1	.	G_quartet	24885797	24885814	1.94444	+	.	sequence=GGGGTGTGGTGAGGAGGG;ID=AT1G66730
Chr1	.	G_quartet	24985851	24985873	1.73913	-	.	sequence=CTTTCACCCCAACCCCCATCTTC;ID=AT1G66960
Chr1	.	G_quartet	25038087	25038118	1.46875	+	.	sequence=GAGGGGATGGAGGTGAATGCAAATGAAGGGGG;ID=AT1G67060
Chr1	.	G_quartet	25062845	25062863	1.84211	-	.	sequence=CCCCACCCGCACCCATAAC;ID=AT1G67110
Chr1	.	G_quartet	25072613	25072643	1.3871	-	.	sequence=CCCCCACACCATCTCCCATACCAGTACCTTC;ID=AT1G67120
Chr1	.	G_quartet	25209437	25209491	1.34545	-	.	sequence=CAACCCCTAGATAGACTCCATTACCCCCCCCCCCCCAAAAGTATCCAAGTGTTTC;ID=AT1G67325
Chr1	.	G_quartet	25287845	25287867	1.69565	-	.	sequence=CACCACCCAGTCTCCCCCACCAC;ID=AT1G67500
Chr1	.	G_quartet	25298835	25298883	1.14286	-	.	sequence=CTCTTTATACCTCTGTTCCCCTCCTTCCCCAAGTCGCCGCACCGCCACC;ID=AT1G67510
Chr1	.	G_quartet	25298919	25298937	1.89474	-	.	sequence=CCCTAACCCACTCTTCCCC;ID=AT1G67510
Chr1	.	G_quartet	25314275	25314295	1.66667	+	.	sequence=GTGAGGGGATAGCAGGGGAAG;ID=AT1G67550
Chr1	.	G_quartet	25314920	25314942	1.65217	+	.	sequence=GGTTGGGGGAGGGACAGGGCCTG;ID=AT1G67550
Chr1	.	G_quartet	25417690	25417721	1.53125	-	.	sequence=CCCAACCCCTTCGCATACTCTCCCCACCGCAC;ID=AT1G67790
Chr1	.	G_quartet	25449600	25449616	2.23529	-	.	sequence=CCCTTACCTCCCCACCC;ID=AT1G67870
Chr1	.	G_quartet	25449842	25449872	1.51613	-	.	sequence=CCCGCCCTGGTGCTCCATTCCGTGCCCCCCC;ID=AT1G67870
Chr1	.	G_quartet	25458521	25458540	1.7	+	.	sequence=GAGGGTGGAAATGGGGGCAG;ID=AT1G67890
Chr1	.	G_quartet	25499186	25499205	1.7	+	.	sequence=GGAGGTGTTGGGGAATTGGG;ID=AT1G68020
Chr1	.	G_quartet	25509791	25509818	1.28571	+	.	sequence=GCTATTTGGTGGGGAAGGGGTTAACATG;ID=AT1G68050
Chr1	.	G_quartet	25526505	25526531	1.51852	-	.	sequence=CAGACTGCCATCCCCCGCAACCCCATC;ID=AT1G68120
Chr1	.	G_quartet	25651135	25651155	1.80952	-	.	sequence=CTCCCCAACATCCATATCCCC;ID=AT1G68410
Chr1	.	G_quartet	25768659	25768688	1.4	+	.	sequence=GGGAATGGGCCGGTGTTTAAGGCGGAGGGG;ID=AT1G68630
Chr1	.	G_quartet	25809647	25809701	1.16364	-	.	sequence=CACCACCACCAGCACCGACGTCTCCCCCACCCACACCAGCTTCACCACCACCTGC;ID=AT1G68723
Chr1	.	G_quartet	25809731	25809779	1.20408	-	.	sequence=CACCGCCACCTGCACCAGTTTCCCCACCCCCTGTACAAGCGCCATCACC;ID=AT1G68723
Chr1	.	G_quartet	25870337	25870363	1.55556	-	.	sequence=CCCCTCCATACCCACGTGGACCCCATC;ID=AT1G68825
Chr1	.	G_quartet	25894317	25894343	1.33333	-	.	sequence=CAAAGTCCCCTGAACACCCCCAATGAC;ID=AT1G68880
Chr1	.	G_quartet	25897637	25897654	1.88889	+	.	sequence=GGGGTTTTTGGGATTGGG;ID=AT1G68890
Chr1	.	G_quartet	25944715	25944743	1.51724	-	.	sequence=CCATGAAAACTCCCCACTGCCTCCTCCCC;ID=AT1G69020
Chr1	.	G_quartet	25986087	25986100	2.42857	-	.	sequence=CCCTACCCCTTCCC;ID=AT1G69120
Chr1	.	G_quartet	26048151	26048176	1.61538	-	.	sequence=CCCCAATCCCTACAGATCCTCCTCCC;ID=AT1G69280
Chr1	.	G_quartet	26048151	26048176	1.61538	-	.	sequence=CCCCAATCCCTACAGATCCTCCTCCC;ID=AT1G69290
Chr1	.	G_quartet	26057448	26057472	1.44	-	.	sequence=CTAAAACCCTCCCCACCACCAACAC;ID=AT1G69310
Chr1	.	G_quartet	26199739	26199764	1.69231	-	.	sequence=CCCAACCCCAACCCCTGCTTGATTCC;ID=AT1G69660
Chr1	.	G_quartet	26224119	26224137	1.78947	+	.	sequence=GGGGTGAGGGAAAAGGTGG;ID=AT1G69710
Chr1	.	G_quartet	26334592	26334636	1.24444	-	.	sequence=CAAACCCAATGTTCCCCCCTCCAAAAAAGTCCCCGCCTTTGCTAC;ID=AT1G69920
Chr1	.	G_quartet	26389742	26389765	1.75	+	.	sequence=GGGAGGGAGGGGGAAAATCGAAGG;ID=AT1G70060
Chr1	.	G_quartet	26442195	26442237	1.32558	+	.	sequence=GGGTAAAAATTGGGTTTTGGGGTTGGTTGGTTGGTTGGGAGAG;ID=AT1G70210
Chr1	.	G_quartet	26472395	26472430	1.30556	-	.	sequence=CTCTGAACCCCAAACCAAAACCAATCCCCCAACAAC;ID=AT1G70290
Chr1	.	G_quartet	26492526	26492561	1.30556	-	.	sequence=CCAACACCCCTCTCCATCCCTGTCAGCCTATAACCC;ID=AT1G70320
Chr1	.	G_quartet	26493380	26493414	1.4	-	.	sequence=CTCCACCCCCTTCCCCAACTTCCATTCTATCAATC;ID=AT1G70320
Chr1	.	G_quartet	26500336	26500358	1.73913	-	.	sequence=CCTTCCTCTTTTCCCCCCCAGCC;ID=AT1G70320
Chr1	.	G_quartet	26505794	26505828	1.45714	-	.	sequence=CTCTCTCCTTCCAATTTCCCCAAAACCCCTCCACC;ID=AT1G70340
Chr1	.	G_quartet	26554337	26554369	1.39394	+	.	sequence=GAGGAGGAATGGTGGTATCAGGGGTGAGGGTGG;ID=AT1G70450
Chr1	.	G_quartet	26578007	26578037	1.48387	+	.	sequence=GTGGGGCGGATATTAGGGGAAAGCCGGTGGG;ID=AT1G70510
Chr1	.	G_quartet	26611124	26611140	2	+	.	sequence=GCAGGGTGAGGAGGGGG;ID=AT1G70570
Chr1	.	G_quartet	26614951	26614982	1.46875	+	.	sequence=GGATACTGGGGCGAATGTGGGCAACGGGGAGG;ID=AT1G70580
Chr1	.	G_quartet	26823124	26823155	1.34375	+	.	sequence=GGCAGAGGCCGTGGGGGAAGTGGGTGGCGGAG;ID=AT1G71130
Chr1	.	G_quartet	26913131	26913160	1.46667	-	.	sequence=CCACCTCTACCTCTACCCCTTCCTCTTCCC;ID=AT1G71410
Chr1	.	G_quartet	27025135	27025154	1.9	-	.	sequence=CTTCCCCTTCCACTTTCCCC;ID=AT1G71850
Chr1	.	G_quartet	27128186	27128207	1.68182	+	.	sequence=GTGGGGTTGACGGGGATAGCGG;ID=AT1G72100
Chr1	.	G_quartet	27249099	27249117	1.78947	+	.	sequence=GGGGACGTAGATGAAGGGG;ID=AT1G72390
Chr1	.	G_quartet	27250339	27250359	1.71429	+	.	sequence=GGCAGGAAGAGGTATGGGGGG;ID=AT1G72390
Chr1	.	G_quartet	27269277	27269294	1.88889	-	.	sequence=CCCCCAATTCCCACCAAC;ID=AT1G72440
Chr1	.	G_quartet	27356447	27356480	1.38235	+	.	sequence=GGTGAGAGAAGAAGGGGGAAGGGGACGGTTCAAG;ID=AT1G72660
Chr1	.	G_quartet	27412697	27412716	1.85	-	.	sequence=CCTCCCATTCCCCAGATCCC;ID=AT1G72840
Chr1	.	G_quartet	27420912	27420937	1.57692	-	.	sequence=CAATAAGACCCTCCCCCAAGCCACCC;ID=AT1G72860
Chr1	.	G_quartet	27423095	27423120	1.38462	+	.	sequence=GACTAACAGGGGGGGGAGTGGTCTTG;ID=AT1G72870
Chr1	.	G_quartet	27460477	27460496	1.7	-	.	sequence=CCCCCAGGTGTCCCCTAGCC;ID=AT1G72990
Chr1	.	G_quartet	27528532	27528559	1.46429	-	.	sequence=CAAACCCCGTCTTCCCCCAAAGATCTCC;ID=AT1G73210
Chr1	.	G_quartet	27645402	27645438	1.40541	-	.	sequence=CTTCTTCCCCAACTTCCGGACCCCTATCCCCTTAAAC;ID=AT1G73530
Chr1	.	G_quartet	27703250	27703272	1.78261	+	.	sequence=GGGGTTTGGGGTTTTGGTTGGTG;ID=AT1G73670
Chr1	.	G_quartet	27705844	27705862	1.89474	-	.	sequence=CACTCCCATCCCTATCCCC;ID=AT1G73680
Chr1	.	G_quartet	27721655	27721673	1.84211	+	.	sequence=GGGAGAGCGGGGAAATGGG;ID=AT1G73710
Chr1	.	G_quartet	27753129	27753148	1.7	-	.	sequence=CCATTCCCCATCCCACTTCC;ID=AT1G73810
Chr1	.	G_quartet	27761280	27761312	1.36364	+	.	sequence=GGCAGTGGAGATGGGTCAAGGGAGGGATGGGAG;ID=AT1G73830
Chr1	.	G_quartet	27792645	27792664	1.7	+	.	sequence=GAGTTGGGGTAAAGGGGCAG;ID=AT1G73920
Chr1	.	G_quartet	27807985	27808007	1.52174	-	.	sequence=CTTTTCCCCTCAGCACCCCTAAC;ID=AT1G73960
Chr1	.	G_quartet	27916328	27916346	1.78947	+	.	sequence=GTGGGTTTGGAGGAAGGGG;ID=AT1G74230
Chr1	.	G_quartet	28007232	28007262	1.58065	+	.	sequence=GGTTGGGGAATGGCGTTTAGGGCTTGTGGGG;ID=AT1G74510
Chr1	.	G_quartet	28021002	28021020	1.78947	+	.	sequence=GAAGGGGTTTATGTTGGGG;ID=AT1G74580
Chr1	.	G_quartet	28073930	28073950	1.80952	+	.	sequence=GTTTGTATGGGGGATAAGGGG;ID=AT1G74710
Chr1	.	G_quartet	28111493	28111518	1.38462	+	.	sequence=GTAGAAGTAGGGGATGGGGACATGAG;ID=AT1G74810
Chr1	.	G_quartet	28121008	28121037	1.43333	-	.	sequence=CCCCCCTTCCCACAAGCAAATATTATACCC;ID=AT1G74850
Chr1	.	G_quartet	28121096	28121136	1.41463	-	.	sequence=CCACCTCCTTAAAATACCCCCCTTCCCCAAAAACCTCAATC;ID=AT1G74850
Chr1	.	G_quartet	28134752	28134772	1.66667	+	.	sequence=GGGTTTGGTGTTGCGGGGGAG;ID=AT1G74900
Chr1	.	G_quartet	28251701	28251736	1.55556	+	.	sequence=GTTGGGGGCTAAGGGTTGGGGACCTGGGGTCAATCG;ID=AT1G75280
Chr1	.	G_quartet	28459175	28459196	1.86364	+	.	sequence=GGGGAGGAAGATTCTGGGGGAG;ID=AT1G75800
Chr1	.	G_quartet	28487009	28487028	1.7	+	.	sequence=GGGGGTGAGGGAAATGGCAG;ID=AT1G75870
Chr1	.	G_quartet	28573735	28573763	1.72414	+	.	sequence=GGGGTGGTGGGGAGTATGGTGAGGAATGG;ID=AT1G76140
Chr1	.	G_quartet	28672827	28672856	1.4	-	.	sequence=CTCTCTCCCCTGTCCTCCCCATACTAAGCC;ID=AT1G76420
Chr1	.	G_quartet	28689067	28689091	1.72	+	.	sequence=GGGTGAAGGGTGGTTTGGTTTGGGG;ID=AT1G76465
Chr1	.	G_quartet	28697945	28697965	1.7619	+	.	sequence=GGTGGGGACAGTGGGAGGAGG;ID=AT1G76490
Chr1	.	G_quartet	28868161	28868180	1.85	+	.	sequence=GATAGGGGGACAATGTGGGG;ID=AT1G76880
Chr1	.	G_quartet	28922198	28922217	1.7	-	.	sequence=CCGCCTCCTCCACCCCTGCC;ID=AT1G76965
Chr1	.	G_quartet	28948051	28948126	1.35526	-	.	sequence=CCCTGCTGCCACCACGGCCTCCCCTGGCCCCACCACCACGGCCTCCCCTGGCCCCACCTCTTCCACCTCTTCCGCC;ID=AT1G77030
Chr1	.	G_quartet	28993011	28993041	1.3871	-	.	sequence=CCCCTACCATCAAGCAACCCCAAACCATCAC;ID=AT1G77150
Chr1	.	G_quartet	28998337	28998372	1.25	-	.	sequence=CTCACACCCTCCCATCAAACAACCCCAAACCATCAC;ID=AT1G77170
Chr1	.	G_quartet	29000017	29000036	1.7	-	.	sequence=CCCACCCTCTCTGAAGCCCC;ID=AT1G77180
Chr1	.	G_quartet	29031381	29031411	1.54839	-	.	sequence=CCCCACAAATCCACCACCCACCCATTTCCAC;ID=AT1G77280
Chr1	.	G_quartet	29046821	29046854	1.29412	-	.	sequence=CATCACCACCCACCTTCCTACATAAACCCCCAGC;ID=AT1G77300
Chr1	.	G_quartet	29060562	29060595	1.38235	+	.	sequence=GTGGAATGGGTGAATCAAGGAGGGGGAGAGGTGG;ID=AT1G77320
Chr1	.	G_quartet	29101376	29101410	1.51429	+	.	sequence=GTGTTTGGGGTATTAGGGAGGGAGGGGAGCTCGAG;ID=AT1G77450
Chr1	.	G_quartet	29107730	29107753	1.58333	+	.	sequence=GCGGGGCGGGGTTTGGTCTTTAGG;ID=AT1G77460
Chr1	.	G_quartet	29213281	29213310	1.4	+	.	sequence=GGGGGTAAGTATGTATCGTGACAGGTGGGG;ID=AT1G77720
Chr1	.	G_quartet	29253835	29253866	1.375	+	.	sequence=GATGGGTAGGGGAGTGGACGGAGGTTGTGGTG;ID=AT1G77800
Chr1	.	G_quartet	29417917	29417954	1.36842	+	.	sequence=GTGGCTCGGGGTGGAGAAGCCTTGGGGGGAATCGGAGG;ID=AT1G78180
Chr1	.	G_quartet	29450885	29450923	1.28205	-	.	sequence=CCTCCTCGCCGATCTCCATCCCAATCCCCCAATCCTCGC;ID=AT1G78270
Chr1	.	G_quartet	29548476	29548506	1.48387	-	.	sequence=CCGCCTCTCCCACAAACTCAACCCACTCCCC;ID=AT1G78560
Chr1	.	G_quartet	29659846	29659881	1.41667	-	.	sequence=CGCCTTCCCCATTTCTCCCATCTCTCTCCCCACTTC;ID=AT1G78895
Chr1	.	G_quartet	29676520	29676539	1.85	+	.	sequence=GGGGCACTTGGGGGCAAAGG;ID=AT1G78920
Chr1	.	G_quartet	29687537	29687557	1.66667	-	.	sequence=CCCCACCCACCATCTTCCTTC;ID=AT1G78950
Chr1	.	G_quartet	29727385	29727405	1.7619	-	.	sequence=CCACCACGCCCAATCCTCCCC;ID=AT1G79020
Chr1	.	G_quartet	29898537	29898570	1.64706	+	.	sequence=GGGTGGGTTAGGGACGGTAACGGGTGGGTTTGGG;ID=AT1G79485
Chr1	.	G_quartet	29898651	29898684	1.5	+	.	sequence=GGGTGGATTAGGGACGGTAACGGGTGGGTTTGGG;ID=AT1G79485
Chr1	.	G_quartet	29898721	29898772	1.34615	+	.	sequence=GGGTTAGAGGATGATTCGGGTGGGTTGGGGTTGGAGTTCGGGTTAGAGGAGG;ID=AT1G79485
Chr1	.	G_quartet	29921498	29921526	1.44828	-	.	sequence=CCGACCCTCTTCCAAAAGTCCCCTCCCAC;ID=AT1G79540
Chr1	.	G_quartet	29934851	29934882	1.5	-	.	sequence=CCACCCCCATCCTTTTCAGAAAAATTACCCCC;ID=AT1G79570
Chr1	.	G_quartet	30009164	30009187	1.75	-	.	sequence=CCCAACCCTTACCTCTCCAGCCCC;ID=AT1G79750
Chr1	.	G_quartet	30012610	30012627	2.05556	+	.	sequence=GGAAGGGGTAGGGGTTTG;ID=AT1G79760
Chr1	.	G_quartet	30028443	30028460	2.05556	-	.	sequence=CCCTATCTGCCTCCCCCC;ID=AT1G79830
Chr1	.	G_quartet	30053825	30053844	1.75	-	.	sequence=CCCAACCCACTCCCGCCACC;ID=AT1G79900
Chr1	.	G_quartet	30072557	30072581	1.6	+	.	sequence=GGGGAAGAGGGGATCCAAGAGGGAG;ID=AT1G79940
Chr1	.	G_quartet	30080101	30080121	1.71429	+	.	sequence=GGGGGCTGTTTCGGGGAGTCG;ID=AT1G79950
Chr1	.	G_quartet	30094364	30094382	1.78947	+	.	sequence=GTCACGAGAGGGAGGGGGG;ID=AT1G80000
Chr1	.	G_quartet	30131507	30131537	1.45161	+	.	sequence=GGTGCAGGGGAAAAATCGGAGAGTGGTGGGG;ID=AT1G80090
Chr1	.	G_quartet	30139593	30139634	1.2381	+	.	sequence=GCGACGGAGATGGGAGGGGTATCTCGGGGAGAGATCGGACGG;ID=AT1G80120
Chr1	.	G_quartet	30161932	30161958	1.74074	+	.	sequence=GTGGGGGTATTAATGGGAATGGGGATG;ID=AT1G80200
Chr1	.	G_quartet	30186127	30186157	1.45161	-	.	sequence=CCAACCTTTCCCCATTCTTTTAATTTCCCCC;ID=AT1G80280
Chr1	.	G_quartet	30194301	30194328	1.39286	+	.	sequence=GGTTTTGTTGGGGGGGAAAGAAAGAAGG;ID=AT1G80300
Chr1	.	G_quartet	30286088	30286115	1.53571	-	.	sequence=CCCCACCATCCCAATTTCGACCACCCAC;ID=AT1G80550
Chr1	.	G_quartet	30316779	30316805	1.59259	-	.	sequence=CTCCTGCCCATCCCCACCCAATACCTC;ID=AT1G80660
Chr1	.	G_quartet	30333693	30333716	1.625	-	.	sequence=CATCCCACCCCCATACTGCCCTGC;ID=AT1G80710
Chr1	.	G_quartet	30392818	30392847	1.46667	+	.	sequence=GGGTTAAAGTGGAGGGAGGTTATGGGGTTG;ID=AT1G80870
Chr1	.	G_quartet	30393144	30393188	1.46667	+	.	sequence=GATTTGGGGAAGGGGTCTAAGCAATGGGGGAGAGATTGGTGGTGG;ID=AT1G80870
Chr1	.	G_quartet	30403903	30403935	1.39394	-	.	sequence=CCTGCTCCCTCCCATCCCATCCATTCTTCCCAC;ID=AT1G80920
Chr1	.	G_quartet	30421701	30421724	1.625	+	.	sequence=GCAGGGCAGTATGGGGGTGGGATG;ID=AT1G80970
Chr1	.	G_quartet	30424937	30424959	1.73913	+	.	sequence=GTTCAATGGGGGCATAGAGGGGG;ID=AT1G80990
Chr2	.	G_quartet	1854	1901	1.27083	+	.	sequence=GGGCTATTAAGCTATATAGGGGGGTGGGTGTTGAGGGAGTCTGGGCAG;ID=AT2G01008
Chr2	.	G_quartet	83626	83641	2.25	-	.	sequence=CCCCTCCCCTTAAACC;ID=AT2G01110
Chr2	.	G_quartet	175390	175422	1.30303	-	.	sequence=CTTCCCATTATCCCCTCCATCACTCTCCCATAC;ID=AT2G01410
Chr2	.	G_quartet	488544	488573	1.46667	+	.	sequence=GAGAATCGCGGGTGGGGTTTAGGGTTTGGG;ID=AT2G02040
Chr2	.	G_quartet	554419	554444	1.73077	-	.	sequence=CCCCATCCCCTGTCTTCCCTCCGATC;ID=AT2G02160
Chr2	.	G_quartet	592544	592571	1.53571	-	.	sequence=CCCTCCTTCCCCTTCGATCCCTAGGCCC;ID=AT2G02240
Chr2	.	G_quartet	600632	600664	1.33333	-	.	sequence=CTCTGTCGCCATCCACCCATCTTCCCCCTCCTC;ID=AT2G02280
Chr2	.	G_quartet	608890	608924	1.6	-	.	sequence=CCCCAATCTCTGCCTCCATCCACCCATCTCCCCTC;ID=AT2G02310
Chr2	.	G_quartet	773036	773066	1.45161	-	.	sequence=CATCCCTCCTTCAATATCCCCACAACCACCC;ID=AT2G02750
Chr2	.	G_quartet	773093	773122	1.4	-	.	sequence=CATCCCAGACCCAGAAACCCTAGCATCCCC;ID=AT2G02750
Chr2	.	G_quartet	840306	840328	1.6087	+	.	sequence=GTTGGGGTAAGGAGGGGCAAATG;ID=AT2G02870
Chr2	.	G_quartet	845807	845840	1.44118	-	.	sequence=CCACCCCCATTATTCTTTTGAACCACCCCCATTC;ID=AT2G02890
Chr2	.	G_quartet	860844	860873	1.46667	+	.	sequence=GGTTTGGGTGTGTGGGAACGGAGTTTGGGG;ID=AT2G02955
Chr2	.	G_quartet	916995	917014	1.7	-	.	sequence=CCTCCTCTGCCCCTACCCAC;ID=AT2G03090
Chr2	.	G_quartet	967229	967255	1.48148	-	.	sequence=CTCAACCCCACACCCAAACCCGATACC;ID=AT2G03200
Chr2	.	G_quartet	991669	991704	1.41667	-	.	sequence=CATCTCCACCGTCCGTTCCTCCCATCCCCACCCAAC;ID=AT2G03260
Chr2	.	G_quartet	1337727	1337750	1.70833	-	.	sequence=CCAACCACTTCCCCTTGCAACCCC;ID=AT2G04050
Chr2	.	G_quartet	1349786	1349805	1.8	-	.	sequence=CCCTTGCCTCGTTTCCCCCC;ID=AT2G04063
Chr2	.	G_quartet	1350015	1350045	1.3871	-	.	sequence=CTATCAATCCCCCAACTCCTCCTCCAAGCCC;ID=AT2G04063
Chr2	.	G_quartet	1354256	1354275	1.7	-	.	sequence=CCACATCCCCTGGCAACCCC;ID=AT2G04070
Chr2	.	G_quartet	1362969	1362998	1.56667	-	.	sequence=CCACCCACTTCCCCTAGCAACCCCTTTTTC;ID=AT2G04090
Chr2	.	G_quartet	1377338	1377366	1.44828	-	.	sequence=CCATCCACTTCCCCTAGCAACCCCTTTTC;ID=AT2G04100
Chr2	.	G_quartet	1402730	1402748	1.89474	-	.	sequence=CCATCCCTATGCCACCCCC;ID=AT2G04160
Chr2	.	G_quartet	1402760	1402790	1.51613	-	.	sequence=CCCGACCCTTTTCCACCCTCCCGTTCTGCCC;ID=AT2G04160
Chr2	.	G_quartet	1539350	1539388	1.20513	+	.	sequence=GGCCTTTTGGGATAGGGGAAGAAGGGGATTTGGATAAAG;ID=AT2G04430
Chr2	.	G_quartet	1543951	1543969	1.89474	+	.	sequence=GGGGACGAAGGGGATATGG;ID=AT2G04450
Chr2	.	G_quartet	1582687	1582716	1.46667	-	.	sequence=CCCCTGAACCTTCCCCTATCCTGCAACACC;ID=AT2G04540
Chr2	.	G_quartet	1704508	1704525	2.33333	+	.	sequence=GGGTGGGTTGGATGGGGG;ID=AT2G04850
Chr2	.	G_quartet	1713604	1713624	1.85714	+	.	sequence=GGGGAGTTGATGGAGGGGTTG;ID=AT2G04865
Chr2	.	G_quartet	1714081	1714115	1.25714	+	.	sequence=GAAAGGGTGAGAAGGAAGGGGATGGGAAAGAGAAG;ID=AT2G04865
Chr2	.	G_quartet	1901470	1901494	1.6	-	.	sequence=CAGTCCCCGTCCCAGTCCCAGTCCC;ID=AT2G05230
Chr2	.	G_quartet	1915297	1915321	1.6	-	.	sequence=CAGTCCCCGTCCCAGTCCCAGTCCC;ID=AT2G05250
Chr2	.	G_quartet	1937207	1937247	1.2439	+	.	sequence=GGTTTCGAAGGTTGGGGAGGTTGGGGCGATGATAGGGACCG;ID=AT2G05320
Chr2	.	G_quartet	1967692	1967723	1.5	+	.	sequence=GGAGGCGGTGGGCGACAAGGAGGAGGGGGAAG;ID=AT2G05380
Chr2	.	G_quartet	1993642	1993664	1.65217	+	.	sequence=GGTGGTCACGGAGGGGGAGGAGG;ID=AT2G05440
Chr2	.	G_quartet	2016285	2016304	1.7	+	.	sequence=GGTGGTCACGGAGGGGGAGG;ID=AT2G05510
Chr2	.	G_quartet	2056044	2056199	1.37179	+	.	sequence=GGGCGGTGGCGGTGGTGGCCAAGGGGGACAGAAGGGCGGTGGCGGTGGTGGACAAGGGGGACAGAAGGGTGGTGGTGGGGGCGGCCAAGGAGGACAGAAGGGTGGCGGGGGCCAAGGAGGACAGAAGGGTGGCGGGGGCCAAGGAGGACAGAAGGG;ID=AT2G05580
Chr2	.	G_quartet	2056465	2056523	1.35593	+	.	sequence=GGCAGAGGAGGTGGAGGTGGAGGTCGTGGGGGTGGTGGAAGCGGAGGAGGAGGTGGTGG;ID=AT2G05580
Chr2	.	G_quartet	2142946	2142991	1.32609	+	.	sequence=GGTTTGGGAGTTGCTGGATGGGGTGTTGGGGGTATTGAAGCTGAGG;ID=AT2G05710
Chr2	.	G_quartet	2269389	2269417	1.41379	-	.	sequence=CCAAATTTTTACCCCCCCCCAAAAAAAAC;ID=AT2G05920
Chr2	.	G_quartet	2431373	2431405	1.30303	-	.	sequence=CAAACCTCCACCCAAAACACCCCCCAGAAGCAC;ID=AT2G06210
Chr2	.	G_quartet	2806718	2806751	1.26471	+	.	sequence=GTCAGGGGTAGGTGGGTGAGGAAGGATGTGGTCG;ID=AT2G06904
Chr2	.	G_quartet	2807850	2807869	1.8	-	.	sequence=CCCTCCTCACCCACCTACCC;ID=AT2G06906
Chr2	.	G_quartet	2898242	2898277	1.27778	+	.	sequence=GAGAAGGTGGAACGGATTGGGGCTGGGGAGTTGTCG;ID=AT2G06990
Chr2	.	G_quartet	3173418	3173437	1.85	-	.	sequence=CTCTCCCCATCTCCCATCCC;ID=AT2G07560
Chr2	.	G_quartet	3240113	3240148	1.58333	-	.	sequence=CCCCCACATTGGTCTTCCCCGAAACCCCCCAGTAAC;ID=AT2G07771
Chr2	.	G_quartet	3240531	3240559	1.93103	-	.	sequence=CCCCCAACGAATAATTCCCCCTCCCCTGC;ID=AT2G07773
Chr2	.	G_quartet	3257254	3257277	1.70833	+	.	sequence=GAATAAGGGGCTGGGGGAGGTTTG;ID=AT2G07672
Chr2	.	G_quartet	3269354	3269382	1.48276	+	.	sequence=GGCAGGGGGGTCCCGAACGGAAGAGGGGG;ID=AT2G07674
Chr2	.	G_quartet	3269499	3269516	2.27778	+	.	sequence=GGGGGGGAGGAAGCTGGG;ID=AT2G07674
Chr2	.	G_quartet	3269539	3269574	1.36111	+	.	sequence=GGAGGGATGAAATGATTGGGGGGGATAGCGTAGAGG;ID=AT2G07674
Chr2	.	G_quartet	3290135	3290163	1.93103	+	.	sequence=GCAGGGGAGGGGGAATTATTCGTTGGGGG;ID=AT2G07681
Chr2	.	G_quartet	3290546	3290581	1.58333	+	.	sequence=GTTACTGGGGGGTTTCGGGGAAGACCAATGTGGGGG;ID=AT2G07681
Chr2	.	G_quartet	3301698	3301726	1.44828	-	.	sequence=CCTAATCCACCTTCCCCTAACCCACCTTC;ID=AT2G07772
Chr2	.	G_quartet	3313182	3313208	1.62963	-	.	sequence=CCCGTTCCGTCCCCTCGACCCGTTCCC;ID=AT2G07629
Chr2	.	G_quartet	3347460	3347479	1.7	+	.	sequence=GAAAGGGCAGTATTGGGGGG;ID=AT2G07695
Chr2	.	G_quartet	3350311	3350335	1.6	-	.	sequence=CCCCCCTGAGTTAGCAGCCTGCCCC;ID=AT2G07599
Chr2	.	G_quartet	3360219	3360244	1.38462	+	.	sequence=GCAGATGGGGATAAGGGGGTTCACTG;ID=AT2G07798
Chr2	.	G_quartet	3361837	3361872	1.38889	+	.	sequence=GCTACAGGGGCGAGCGGTAGTGGGGGGAACGGCTGG;ID=AT2G07698
Chr2	.	G_quartet	3382511	3382545	1.28571	-	.	sequence=CTGGAAGTCCCCCCACCCCATTCTTTGCCTCATCC;ID=AT2G07706
Chr2	.	G_quartet	3425430	3425451	1.63636	+	.	sequence=GTAGTAGGGAAGGGGGAAGGAG;ID=AT2G07718
Chr2	.	G_quartet	3426689	3426727	1.15385	+	.	sequence=GGTTTTTCCGGGGGATTGGGAGGGGGTTCTAATACGCCG;ID=AT2G07718
Chr2	.	G_quartet	3447479	3447497	1.78947	+	.	sequence=GGGGTTTCTCGGGGTAAGG;ID=AT2G07725
Chr2	.	G_quartet	3472410	3472430	1.95238	-	.	sequence=CATGCTCCCCGAACCCCACCC;ID=AT2G07734
Chr2	.	G_quartet	3478713	3478734	1.72727	-	.	sequence=CCCCCCTCTCTAACCCAAGTCC;ID=AT2G07658
Chr2	.	G_quartet	3526978	3527009	1.46875	-	.	sequence=CCTCCATTACCCCTCCCTCATTAGCCTCCCTC;ID=AT2G07690
Chr2	.	G_quartet	4347924	4347953	1.6	-	.	sequence=CCCAACCCCCAATCACCCGAGCCTCCTGCC;ID=AT2G11000
Chr2	.	G_quartet	4745863	4745888	1.65385	+	.	sequence=GGGAGGGGGTGAAGGAATGGGTCCGG;ID=AT2G11810
Chr2	.	G_quartet	5549525	5549545	1.71429	-	.	sequence=CACCTGATTACCCCGCACCCC;ID=AT2G13370
Chr2	.	G_quartet	5708430	5708449	1.7	-	.	sequence=CCCCACCACCATTTCTTCCC;ID=AT2G13690
Chr2	.	G_quartet	5754223	5754242	1.8	+	.	sequence=GGGGAGAGGGTTGTTTAGGG;ID=AT2G13800
Chr2	.	G_quartet	5858878	5858898	1.7619	+	.	sequence=GGGAAGGGGAAGAGGGAAGTG;ID=AT2G13950
Chr2	.	G_quartet	6018824	6018859	1.30556	+	.	sequence=GTCTTTTGGGGAGAGAGATGGGGAGAGGGAAGATAG;ID=AT2G14210
Chr2	.	G_quartet	6144515	6144537	1.69565	+	.	sequence=GCGGGGGAGGGGTATGTCGTGTG;ID=AT2G14440
Chr2	.	G_quartet	6295533	6295562	1.53333	+	.	sequence=GGGTGGGGGGAGGTAATATGGTAGACGAGG;ID=AT2G14700
Chr2	.	G_quartet	6451962	6451990	1.44828	-	.	sequence=CCTCGCCCCATCCCTCACTAACAACTCCC;ID=AT2G14960
Chr2	.	G_quartet	6491881	6491919	1.30769	-	.	sequence=CCATACTCATCCCTTCCAAACACCATCCCCCCACTCTTC;ID=AT2G15020
Chr2	.	G_quartet	6565485	6565505	1.71429	+	.	sequence=GGAGGGGATTTACCGGGGTGG;ID=AT2G15130
Chr2	.	G_quartet	6677441	6677469	1.41379	+	.	sequence=GGCAACGGCTGGGGATGGGGATCTGATGG;ID=AT2G15340
Chr2	.	G_quartet	6677571	6677611	1.65854	+	.	sequence=GGGGATCTTGGGGGTGGGGTTGGGGATCCCACGGCTCTGGG;ID=AT2G15340
Chr2	.	G_quartet	6725540	6725559	1.75	-	.	sequence=CCCCATCTGTCCCCTTGTCC;ID=AT2G15420
Chr2	.	G_quartet	6836301	6836330	1.4	-	.	sequence=CTTCTTCCCCCAATAAACCCTACCACCGCC;ID=AT2G15695
Chr2	.	G_quartet	6874316	6874354	1.35897	-	.	sequence=CCTCCATATCCCCAGCCCGAACCCGAGCCGCCAGATCCC;ID=AT2G15780
Chr2	.	G_quartet	6874375	6874404	1.76667	-	.	sequence=CCCCATGCCCCAACCCGAGCCGCCAGACCC;ID=AT2G15780
Chr2	.	G_quartet	6874428	6874463	1.88889	-	.	sequence=CCCCGCCCCAACCCCAACCCCAGCCTGAGCCGTTTC;ID=AT2G15780
Chr2	.	G_quartet	6874526	6874558	1.69697	-	.	sequence=CCTTGACCCCAACCCCAACCCCATCCGGACCTC;ID=AT2G15780
Chr2	.	G_quartet	6874595	6874629	1.74286	-	.	sequence=CCACCCCAACCCCACCCAAAGCCCCTATTGGCCTC;ID=AT2G15780
Chr2	.	G_quartet	6878112	6878160	1.30612	-	.	sequence=CCCTAAATGAAGCAGAGCACCCCCCCCCCCCCCTATACGAACATTTTGC;ID=AT2G15790
Chr2	.	G_quartet	6909131	6909156	1.61538	-	.	sequence=CCAGAGAAACCCCAACCCCAACCACC;ID=AT2G15860
Chr2	.	G_quartet	6951800	6951827	1.35714	-	.	sequence=CACTCAATCCCCTTCAACCCCATATCTC;ID=AT2G15980
Chr2	.	G_quartet	6976314	6976331	1.94444	+	.	sequence=GATAAGAGGGGTGAGGGG;ID=AT2G16040
Chr2	.	G_quartet	7024893	7024922	1.43333	+	.	sequence=GGGGGTTTCGGGTTCAGGGTACGGAGACGG;ID=AT2G16200
Chr2	.	G_quartet	7137086	7137117	1.3125	-	.	sequence=CTACTAAGCCCCTAACCCCCCAAAAAATAAAC;ID=AT2G16485
Chr2	.	G_quartet	7143999	7144037	1.23077	-	.	sequence=CTGCCCTGCTTCTTCCGCACCACCCACCCCATCGCCTTC;ID=AT2G16485
Chr2	.	G_quartet	7144835	7144866	1.46875	-	.	sequence=CCCCAGCTTCCTCTTCTCTTCCTTCCCCAACC;ID=AT2G16485
Chr2	.	G_quartet	7151909	7151938	1.4	-	.	sequence=CCCGTCGTAATCAATCCCCAACCCACCACC;ID=AT2G16500
Chr2	.	G_quartet	7214067	7214095	1.48276	-	.	sequence=CTGTCCCCTTCAGTCTCTCCCTTTTCCCC;ID=AT2G16640
Chr2	.	G_quartet	7214676	7214708	1.39394	-	.	sequence=CCACCTCCACCTCCTTCCCCCTTATCACCATTC;ID=AT2G16640
Chr2	.	G_quartet	7217254	7217302	1.5102	-	.	sequence=CAGTCCATTTACCCTCCCCAACCCACCCATGCCCGTGCCACCCACCTCC;ID=AT2G16650
Chr2	.	G_quartet	7336687	7336708	1.72727	-	.	sequence=CCTCTCCCCTAACTCCCCGATC;ID=AT2G16920
Chr2	.	G_quartet	7345042	7345061	1.9	-	.	sequence=CCCAACATCCCCCCTGCTCC;ID=AT2G16940
Chr2	.	G_quartet	7394913	7394937	1.68	-	.	sequence=CCCCAACCCGAAACCAACCTCCCAC;ID=AT2G17010
Chr2	.	G_quartet	7465663	7465678	2.1875	+	.	sequence=GGATGGGGTCAAGGGG;ID=AT2G17140
Chr2	.	G_quartet	7482424	7482452	1.58621	-	.	sequence=CCAGCCCCCCGTTATTTCCTGTCCCCATC;ID=AT2G17200
Chr2	.	G_quartet	7489752	7489771	1.7	-	.	sequence=CCCCAACAAAGACCCATCCC;ID=AT2G17220
Chr2	.	G_quartet	7532014	7532031	1.94444	+	.	sequence=GGGAGATTGGGGTATGGG;ID=AT2G17310
Chr2	.	G_quartet	7617250	7617269	2.1	+	.	sequence=GGGTGGGGGCAAGGGAGGAG;ID=AT2G17520
Chr2	.	G_quartet	7796233	7796285	1.33962	-	.	sequence=CACTTTCCCCACCAATGCACCTAACCCCATAACCCCTCCCATCTGCGCTTGCC;ID=AT2G17930
Chr2	.	G_quartet	7799358	7799386	1.48276	-	.	sequence=CCCGATCCTTTCCCACCTCACCCTCCTCC;ID=AT2G17930
Chr2	.	G_quartet	7834465	7834488	1.875	+	.	sequence=GTTGTAGTTGGGGTGGGGTGGGAG;ID=AT2G18010
Chr2	.	G_quartet	8007015	8007034	1.75	-	.	sequence=CCACCGCCTCCCCAACCACC;ID=AT2G18470
Chr2	.	G_quartet	8060063	8060082	1.7	+	.	sequence=GGGGGGAGTTACAAGGGAAG;ID=AT2G18560
Chr2	.	G_quartet	8141983	8142029	1.12766	+	.	sequence=GCCATGTAGGGATATGGCGGGGGAACAGGGGATTGATGAGTTAGGTG;ID=AT2G18790
Chr2	.	G_quartet	8191081	8191119	1.23077	-	.	sequence=CCAAACGACAAGTACCCCTTCCCTTCCCCCTAAAGAGTC;ID=AT2G18900
Chr2	.	G_quartet	8226674	8226707	1.38235	+	.	sequence=GGTGAAGGGTATCGGTTGGGGATGGGCAGGTGTG;ID=AT2G18960
Chr2	.	G_quartet	8520009	8520032	1.66667	-	.	sequence=CCCCCAGCTCCCTGCCCAAGTTCC;ID=AT2G19770
Chr2	.	G_quartet	8634147	8634166	1.9	-	.	sequence=CCCCACGGACCCCTAAACCC;ID=AT2G20000
Chr2	.	G_quartet	8646962	8646997	1.38889	+	.	sequence=GAGAGGGGGGAAAGAGAGGAGAAGGAGGAGGGATCG;ID=AT2G20020
Chr2	.	G_quartet	8726208	8726237	1.4	+	.	sequence=GGGATAAACGTGGGTTTTGTTTCTGGGGGG;ID=AT2G20230
Chr2	.	G_quartet	8868900	8868919	1.85	-	.	sequence=CCCTCCTTTCCCTTTGCCCC;ID=AT2G20590
Chr2	.	G_quartet	8878320	8878350	1.64516	-	.	sequence=CATCCCCTGCAAAACATTCCCCACAAACCCC;ID=AT2G20610
Chr2	.	G_quartet	8906979	8907015	1.51351	-	.	sequence=CCCGAATCCCCAAACCCCAAAATTCCCCAGATTATTC;ID=AT2G20650
Chr2	.	G_quartet	8947742	8947762	1.7619	-	.	sequence=CACCCTGTTCCCAACCGCCCC;ID=AT2G20780
Chr2	.	G_quartet	8968671	8968705	1.62857	-	.	sequence=CTTACCCACCCACACGCCCCAACCGCTACAACCCC;ID=AT2G20830
Chr2	.	G_quartet	8977321	8977337	2.05882	-	.	sequence=CCCTCCCTTGCCCTCCC;ID=AT2G20850
Chr2	.	G_quartet	8986899	8986935	1.35135	+	.	sequence=GTAGGAGGGGTGAGTGAGGAGACGGGTTGGGCTGAGG;ID=AT2G20880
Chr2	.	G_quartet	9054240	9054271	1.53125	-	.	sequence=CAACCCCTTCCCATTGTCCGTCTCCATTCCCC;ID=AT2G21120
Chr2	.	G_quartet	9106388	9106424	1.16216	-	.	sequence=CTATGTCCAATACCCCATCATCCCCCAAAGCACTATC;ID=AT2G21260
Chr2	.	G_quartet	9151581	9151596	2.125	+	.	sequence=GGGTTTTGGGTTGGGG;ID=AT2G21385
Chr2	.	G_quartet	9154145	9154184	1.125	+	.	sequence=GATGCAAAGAGGGGGACAGGGGGTTCTGCGGTGTTCATTG;ID=AT2G21390
Chr2	.	G_quartet	9172048	9172069	1.63636	-	.	sequence=CTCACCCCAAGACTCACCCCAC;ID=AT2G21430
Chr2	.	G_quartet	9204045	9204070	1.5	-	.	sequence=CAACCATCCCCTGCTTCCCCATACTC;ID=AT2G21480
Chr2	.	G_quartet	9221459	9221485	1.59259	-	.	sequence=CCCCATCACCAAAGACATCACTCCCCC;ID=AT2G21540
Chr2	.	G_quartet	9342724	9342752	1.44828	+	.	sequence=GGGGAGGATGAGGTCCGTGTGGGGACAGG;ID=AT2G21910
Chr2	.	G_quartet	9411383	9411400	1.94444	+	.	sequence=GGTGGAAGGGGGGCAAGG;ID=AT2G22125
Chr2	.	G_quartet	9478811	9478839	1.48276	-	.	sequence=CCCCGCCGCGCCCATCAGCCCTAGCCTCC;ID=AT2G22310
Chr2	.	G_quartet	9554353	9554372	1.9	-	.	sequence=CCCCGCACATTCTCCTCCCC;ID=AT2G22490
Chr2	.	G_quartet	9562943	9562972	1.43333	-	.	sequence=CCCCCACCAATCACAACGTGAGTCCGCCCC;ID=AT2G22500
Chr2	.	G_quartet	9760683	9760722	1.45	+	.	sequence=GCGGGTGAAAGGGCGTGGTGTGGTTTGGGGAGGATGGGTG;ID=AT2G22930
Chr2	.	G_quartet	9916882	9916905	1.58333	+	.	sequence=GAGGTGGGGGTAGGAAATGGGCTG;ID=AT2G23300
Chr2	.	G_quartet	9938280	9938318	1.30769	+	.	sequence=GAATGAGGAAATGGGGGAAATGGGTGGCGGAGATACGGG;ID=AT2G23340
Chr2	.	G_quartet	9959186	9959214	1.44828	+	.	sequence=GTGTAGTGGTGGGGATGGTTCGCTTGGGG;ID=AT2G23380
Chr2	.	G_quartet	10014990	10015034	1.28889	-	.	sequence=CCAAACCCAAAAGCCTCCCACCAGTACCCCTTCTTCCCAATAACC;ID=AT2G23520
Chr2	.	G_quartet	10213935	10213964	1.36667	+	.	sequence=GTGACGGTAAGAGGGGCGGGGCACGAGGTG;ID=AT2G24000
Chr2	.	G_quartet	10346925	10346962	1.28947	-	.	sequence=CAAAAACCCAAACCCCAAAATCTCTCCCTCCCTCTCTC;ID=AT2G24320
Chr2	.	G_quartet	10374776	10374798	1.82609	+	.	sequence=GAGGGGGATTTGGGGTTTTGTGG;ID=AT2G24390
Chr2	.	G_quartet	10445605	10445636	1.3125	-	.	sequence=CTATTACCCCTTCCCCACTTTCACCATCTCTC;ID=AT2G24580
Chr2	.	G_quartet	10509715	10509737	1.56522	-	.	sequence=CTACCCATCCCCTTCCCAAGCTC;ID=AT2G24696
Chr2	.	G_quartet	10518985	10519005	1.71429	-	.	sequence=CCCAATACCCCCTCCATAGCC;ID=AT2G24710
Chr2	.	G_quartet	10524886	10524915	1.53333	-	.	sequence=CCCAATACCCCCTCCATAGCCTCAATACCC;ID=AT2G24720
Chr2	.	G_quartet	10656900	10656918	1.78947	-	.	sequence=CCCACGCCCCTTTAAACCC;ID=AT2G25050
Chr2	.	G_quartet	10722735	10722763	1.55172	+	.	sequence=GGTTTGCAGGGGCAGAATGGTAGTGGGGG;ID=AT2G25170
Chr2	.	G_quartet	10770330	10770354	1.44	+	.	sequence=GCATGGGGTTTACTGGGGGTTATTG;ID=AT2G25295
Chr2	.	G_quartet	10786875	10786920	1.36957	-	.	sequence=CTTCCTAGCTCCAGCCCCATTCCTTCCCCCAATCAACCCACCATTC;ID=AT2G25320
Chr2	.	G_quartet	10845619	10845648	1.5	+	.	sequence=GGTGAATTTTGGGGTGGAAAAAAATGGGGG;ID=AT2G25480
Chr2	.	G_quartet	10903411	10903429	1.84211	-	.	sequence=CCCAAACCCCGTCACACCC;ID=AT2G25620
Chr2	.	G_quartet	10919406	10919426	1.71429	-	.	sequence=CCCCCACTCCCAATCATCTCC;ID=AT2G25660
Chr2	.	G_quartet	11015054	11015097	1.54545	+	.	sequence=GGGGGTATATCGTGGGGCTCGCATGAGGAGCTGGGGGAAATGGG;ID=AT2G25820
Chr2	.	G_quartet	11112879	11112908	1.5	-	.	sequence=CCATAATCCAACACCTCCCCTTCAGTCCCC;ID=AT2G26080
Chr2	.	G_quartet	11193956	11193988	1.30303	-	.	sequence=CCGGCCCAAACCCTCCTTCCCCCAACATGTTAC;ID=AT2G26290
Chr2	.	G_quartet	11241556	11241584	1.24138	-	.	sequence=CTTGCTCTTCCTCCCCCACCCATTATAAC;ID=AT2G26420
Chr2	.	G_quartet	11241592	11241625	1.5	-	.	sequence=CTCTTCACCCCAACTCAACACCCCTTTCCCAACC;ID=AT2G26420
Chr2	.	G_quartet	11255102	11255124	1.56522	-	.	sequence=CATCCCCACCCTCCTTCTCCATC;ID=AT2G26460
Chr2	.	G_quartet	11301777	11301809	1.33333	+	.	sequence=GAAGGGAAGTTGGGGGTGGAGCAGGAGCTGAGG;ID=AT2G26570
Chr2	.	G_quartet	11333491	11333510	1.75	-	.	sequence=CATAACACCCCTATCTCCCC;ID=AT2G26650
Chr2	.	G_quartet	11365609	11365623	2.33333	+	.	sequence=GGGTGGGATGTGGGG;ID=AT2G26695
Chr2	.	G_quartet	11462771	11462811	1.2439	-	.	sequence=CTGAGCCCATACCTACCCCCCGTCCTCCAGTCAAGCAGCCC;ID=AT2G26890
Chr2	.	G_quartet	11469546	11469581	1.27778	-	.	sequence=CTCCCTAACAGAAGCTCCTCCCCCTCCACCAAAACC;ID=AT2G26890
Chr2	.	G_quartet	11541431	11541464	1.29412	-	.	sequence=CCTCAGTAACCCCACTCCCGTTTGCCCCATTTGC;ID=AT2G27040
Chr2	.	G_quartet	11726393	11726431	1.25641	-	.	sequence=CCATTTTCTCCCCAAGTTTCCCCCCAAGAATTCTTCACC;ID=AT2G27420
Chr2	.	G_quartet	11726547	11726568	1.90909	-	.	sequence=CCCCTGTCCCTTCTATCCCCAC;ID=AT2G27420
Chr2	.	G_quartet	11785888	11785922	1.31429	-	.	sequence=CCTGAAGTCCCCTCCCACCCACTCCTTCTTCAGCC;ID=AT2G27610
Chr2	.	G_quartet	11882005	11882026	1.81818	+	.	sequence=GCTGGTCTTGTGGGGGATGGGG;ID=AT2G27900
Chr2	.	G_quartet	11902762	11902782	1.71429	-	.	sequence=CTTTCCCTTTCACCCATCCCC;ID=AT2G27950
Chr2	.	G_quartet	11913728	11913749	1.77273	-	.	sequence=CTTCCCCATTTACTTCCCCCTC;ID=AT2G27980
Chr2	.	G_quartet	11938924	11938958	1.51429	-	.	sequence=CCTTAACCCCTTTAACCAACCCCATCTCCTCCACC;ID=AT2G28050
Chr2	.	G_quartet	12066610	12066663	1.2963	+	.	sequence=GAGGCCGAGGTAGGGGAAGAAGCAGGGGGCGTGGAGCAGGAAGGGGAAGAAGAG;ID=AT2G28290
Chr2	.	G_quartet	12179772	12179790	1.89474	-	.	sequence=CTCTTCCCCTCTCAACCCC;ID=AT2G28490
Chr2	.	G_quartet	12227195	12227216	1.59091	-	.	sequence=CTCCCCCGCGAAAACCCCGTGC;ID=AT2G28550
Chr2	.	G_quartet	12380487	12380517	1.45161	+	.	sequence=GTTTTAAGGGACATTTTGGGGCATGGGGGAG;ID=AT2G28840
Chr2	.	G_quartet	12439282	12439300	1.78947	-	.	sequence=CCCCAAACCCTCCTTCTCC;ID=AT2G28960
Chr2	.	G_quartet	12513550	12513586	1.24324	-	.	sequence=CCATATCACCGGCCCCAACCTCTCCCCTAAAACCGAC;ID=AT2G29120
Chr2	.	G_quartet	12601044	12601062	1.78947	+	.	sequence=GGAAGGGGGCTTGGGAGAG;ID=AT2G29350
Chr2	.	G_quartet	12630535	12630554	1.7	-	.	sequence=CCCCAAACATTCCCAAGCCC;ID=AT2G29480
Chr2	.	G_quartet	12701614	12701631	1.88889	-	.	sequence=CTCGCCTCTCCACCCCCC;ID=AT2G29720
Chr2	.	G_quartet	12702129	12702148	1.8	-	.	sequence=CCGCCAATCCCGCCCCCAAC;ID=AT2G29720
Chr2	.	G_quartet	12730569	12730599	1.41935	-	.	sequence=CGCCCCCGCCCAAAATCACCAACTTCCCATC;ID=AT2G29830
Chr2	.	G_quartet	12744356	12744386	1.45161	+	.	sequence=GGGGGTTGAATTGTGGTTGGGATTGGGAAAG;ID=AT2G29890
Chr2	.	G_quartet	12763490	12763512	1.69565	+	.	sequence=GGTGGGTTTGGGGTTTTTGGGTG;ID=AT2G29940
Chr2	.	G_quartet	12769638	12769668	1.45161	-	.	sequence=CCCACTCTTCCCTACACCTTTCTCCCCTGCC;ID=AT2G29960
Chr2	.	G_quartet	12795663	12795682	1.75	-	.	sequence=CAACCCGCCCAACCCGACCC;ID=AT2G29990
Chr2	.	G_quartet	12875662	12875681	1.7	+	.	sequence=GGGTGGCTCGTGGGGGTGAG;ID=AT2G30150
Chr2	.	G_quartet	12976317	12976342	1.61538	-	.	sequence=CCTCCTCTAATCCTCTCCCCCCTTCC;ID=AT2G30460
Chr2	.	G_quartet	13005651	13005671	1.7619	-	.	sequence=CCCCCCAATCCACCCAATTGC;ID=AT2G30520
Chr2	.	G_quartet	13054196	13054216	1.7619	-	.	sequence=CCCCACCCCTTGCAATCTTCC;ID=AT2G30650
Chr2	.	G_quartet	13278676	13278702	1.59259	+	.	sequence=GTGTATGCTGGGGGGAGGAAGGTAGGG;ID=AT2G31160
Chr2	.	G_quartet	13471627	13471662	1.36111	+	.	sequence=GAAAGACAGTTTTTGGGGAGGGTGGGGGATTTTGTG;ID=AT2G31660
Chr2	.	G_quartet	13499651	13499670	1.7	+	.	sequence=GTGGAAGGTTGGGGTTAGGG;ID=AT2G31750
Chr2	.	G_quartet	13614211	13614256	1.34783	-	.	sequence=CCCGTGAGTCCCTCTCCCCCTCTACCGATACCCCAAACCGCTTCTC;ID=AT2G31985
Chr2	.	G_quartet	13680776	13680805	1.4	-	.	sequence=CCCCAGCCATCCTTGTCCATGCCACCCACC;ID=AT2G32230
Chr2	.	G_quartet	13683748	13683764	2	-	.	sequence=CCCGACCCACCCGACCC;ID=AT2G32235
Chr2	.	G_quartet	13696417	13696442	1.57692	+	.	sequence=GGGACAGACGGGGTTTAGGGGAAGCG;ID=AT2G32250
Chr2	.	G_quartet	13762604	13762623	1.85	-	.	sequence=CCCTTCCCCACACCCAACAC;ID=AT2G32415
Chr2	.	G_quartet	13779771	13779787	2.05882	+	.	sequence=GGGGGAGGATGAGAGGG;ID=AT2G32450
Chr2	.	G_quartet	13784301	13784325	1.64	-	.	sequence=CCCTTTCTTCAACCCTCTCCCCTCC;ID=AT2G32460
Chr2	.	G_quartet	13789051	13789071	1.71429	-	.	sequence=CCCCATAAACTCCCTTCCCAC;ID=AT2G32480
Chr2	.	G_quartet	13798808	13798836	1.44828	-	.	sequence=CCCCAAATCAAATTTACAATTCCCCCACC;ID=AT2G32510
Chr2	.	G_quartet	13845947	13845980	1.41176	+	.	sequence=GACGGGGTGTGTAAGGTAGGGGAAATGGGTGCAG;ID=AT2G32630
Chr2	.	G_quartet	13850074	13850097	1.70833	-	.	sequence=CCCCAAAGTACCCCCACAAACCAC;ID=AT2G32640
Chr2	.	G_quartet	13920349	13920377	1.44828	-	.	sequence=CCCAAGCTTGCCCCCTTCCCATACTTTCC;ID=AT2G32810
Chr2	.	G_quartet	13926361	13926381	1.66667	+	.	sequence=GGGGCGGGTGAAACGGGAGTG;ID=AT2G32820
Chr2	.	G_quartet	14008074	14008094	1.7619	+	.	sequence=GTGGGGCCTCGAGCTGGGGGG;ID=AT2G33000
Chr2	.	G_quartet	14047906	14047928	1.6087	-	.	sequence=CTGCACCCATCCCCGTCCCTGCC;ID=AT2G33150
Chr2	.	G_quartet	14075100	14075153	1.40741	-	.	sequence=CCCATTCCTCCCATACCGCCCATGCCACCCATGCCGCCCATGCCACCACCGCCC;ID=AT2G33210
Chr2	.	G_quartet	14097687	14097733	1.31915	+	.	sequence=GACGGAAAGGGGAAAAAGGGGAAGGAAGCGGCGGGAGCTATGGGAAG;ID=AT2G33250
Chr2	.	G_quartet	14110708	14110723	2.125	+	.	sequence=GGGGTTGAAGTAGGGG;ID=AT2G33290
Chr2	.	G_quartet	14111097	14111116	1.8	+	.	sequence=GGGGAAGTCTGGTTTTGGGG;ID=AT2G33290
Chr2	.	G_quartet	14189619	14189654	1.36111	-	.	sequence=CCAGAACCCCACGAATCCAACCCCATCCCAAAATTC;ID=AT2G33500
Chr2	.	G_quartet	14324855	14324875	1.66667	-	.	sequence=CCCCCATTTCCCTTCCTCAAC;ID=AT2G33855
Chr2	.	G_quartet	14449057	14449079	1.73913	+	.	sequence=GGGTGGACGAGGGAGAAGGGGTG;ID=AT2G34210
Chr2	.	G_quartet	14479483	14479525	1.32558	-	.	sequence=CTCAATACCCCATCAGATTCATCCCCACCCACCAAAAATTCCC;ID=AT2G34310
Chr2	.	G_quartet	14532210	14532254	1.4	-	.	sequence=CACCTTCCCGTCCTTCCCCACCCACGACGCCTTCCCTTCTCCGCC;ID=AT2G34470
Chr2	.	G_quartet	14655418	14655453	1.30556	+	.	sequence=GAAAACGGGGACGAGGCAGGAGAGGTAGGGGATCGG;ID=AT2G34730
Chr2	.	G_quartet	14655733	14655759	1.51852	+	.	sequence=GTGGGGAAGGATAAGGAGCTAGGGGCG;ID=AT2G34730
Chr2	.	G_quartet	14719087	14719126	1.4	-	.	sequence=CAAGAATCATCCCCTCCACTCCCCTATCACCAAACCCTCC;ID=AT2G34890
Chr2	.	G_quartet	14798488	14798502	2.4	-	.	sequence=CCCTCCAGTCCCCCC;ID=AT2G35110
Chr2	.	G_quartet	14851624	14851643	1.7	+	.	sequence=GGTTGGGGGGTGGATTTGTG;ID=AT2G35260
Chr2	.	G_quartet	14869890	14869920	1.41935	+	.	sequence=GGGGATAGTAGTAATGTAGGGGTTGGTGGTG;ID=AT2G35330
Chr2	.	G_quartet	14881093	14881138	1.28261	-	.	sequence=CTATATATTACCCTTTTGTCCCCACCCCCCCAAATTACATATCCTC;ID=AT2G35350
Chr2	.	G_quartet	14927469	14927490	1.81818	+	.	sequence=GTATGTGGGGTGTGAGGAGGGG;ID=AT2G35540
Chr2	.	G_quartet	14983901	14983936	1.33333	+	.	sequence=GAGAGGGAGGTAGAGGAGGATGCGGTTGGGGTGGCG;ID=AT2G35640
Chr2	.	G_quartet	15019468	15019498	1.48387	+	.	sequence=GGGTTTTAGGTTGGGGAAGCAAGGGCAAGGG;ID=AT2G35720
Chr2	.	G_quartet	15035843	15035863	1.7619	-	.	sequence=CATCCTCCCCTTTGTCCCCAC;ID=AT2G35770
Chr2	.	G_quartet	15055684	15055717	1.29412	+	.	sequence=GTGCAGGAAGGGGAGGGATTGGTGTGGGAACATG;ID=AT2G35840
Chr2	.	G_quartet	15075783	15075803	1.7619	+	.	sequence=GGGGGGAACAGCGATGGTGGG;ID=AT2G35920
Chr2	.	G_quartet	15159239	15159264	1.46154	+	.	sequence=GACGGTGGTGGGGGCGGTGGAGTGTG;ID=AT2G36090
Chr2	.	G_quartet	15165684	15165741	1.2931	+	.	sequence=GGTGGGCATGGCGAGGGACATATTGGTGGGGGCGGAGGTGGTGGACATGGTGGTGGTG;ID=AT2G36120
Chr2	.	G_quartet	15165960	15166027	1.42647	+	.	sequence=GGGGGACATGGAGGTGGTGGAGGCGGTGGAAATGGTGGGGGTGGAGGAGGAGGTTCTGGCGAAGGAGG;ID=AT2G36120
Chr2	.	G_quartet	15166188	15166209	1.68182	+	.	sequence=GGTGGGGGTGCTGGTGGTGGAG;ID=AT2G36120
Chr2	.	G_quartet	15205543	15205572	1.43333	-	.	sequence=CCTTCCCCTTAGCCCTCCCATATCTACTCC;ID=AT2G36270
Chr2	.	G_quartet	15384937	15384955	1.78947	-	.	sequence=CCCCCATATCATTCCACCC;ID=AT2G36700
Chr2	.	G_quartet	15510646	15510667	1.54545	-	.	sequence=CCGGCATCCCCATTCCCCCGGC;ID=AT2G36930
Chr2	.	G_quartet	15555941	15555970	1.4	-	.	sequence=CCCCAATCTTGAACCTCTCCAAACAACCCC;ID=AT2G37035
Chr2	.	G_quartet	15603854	15603879	1.53846	-	.	sequence=CCACACCCCTTAACTTCCCCTAACTC;ID=AT2G37150
Chr2	.	G_quartet	15653377	15653405	1.65517	+	.	sequence=GCCGGGGTGGTTGAAGTGGGGGTTTTGGG;ID=AT2G37280
Chr2	.	G_quartet	15664857	15664875	1.84211	-	.	sequence=CAACCCCACCCCTTCAATC;ID=AT2G37310
Chr2	.	G_quartet	15701049	15701100	1.19231	+	.	sequence=GGAAGGTGGAATGAGGAAAAAGGGAGGGGATTTACCTGCGGAGGCTGGGGTG;ID=AT2G37420
Chr2	.	G_quartet	15769670	15769705	1.5	+	.	sequence=GGGAGCGGGGGCGGAGGTGGAGGTGGAGGCGGCTCG;ID=AT2G37590
Chr2	.	G_quartet	15806794	15806822	1.44828	+	.	sequence=GTGGGAGTTCTTGGGGGTGGACAATTGGG;ID=AT2G37690
Chr2	.	G_quartet	15856169	15856199	1.45161	+	.	sequence=GGGGTTAATCTGGAGGGACGTTGGGGAAATG;ID=AT2G37840
Chr2	.	G_quartet	15896502	15896528	1.44444	-	.	sequence=CCTACATCCCCTATACCCCACTTTTTC;ID=AT2G37980
Chr2	.	G_quartet	15915302	15915324	1.78261	-	.	sequence=CTTCCCCTTTCCCCAGCCTCCTC;ID=AT2G38025
Chr2	.	G_quartet	15925348	15925402	1.18182	-	.	sequence=CCTCACCTCCGCAATCGCCTCCGACCCCCCTCCTCCGGTCAGTACTCCCTCCGCC;ID=AT2G38060
Chr2	.	G_quartet	15948712	15948732	1.71429	-	.	sequence=CCCGACCCCGCACACTCCCAC;ID=AT2G38100
Chr2	.	G_quartet	15975984	15976030	1.29787	+	.	sequence=GGTGGAGGAATATTATAGTTGGGGGGTAGGGTTGTGAAATTGGAGGG;ID=AT2G38120
Chr2	.	G_quartet	16019034	16019079	1.28261	+	.	sequence=GGGCTGAATCCGAGGGAGGAGGAGGGGGAACAAGCGGGGCAGCGAG;ID=AT2G38250
Chr2	.	G_quartet	16041681	16041710	1.53333	-	.	sequence=CTCCCCACTGATACAGAAACCCACCTCCCC;ID=AT2G38290
Chr2	.	G_quartet	16067740	16067780	1.31707	-	.	sequence=CCGCCTCCTCGTCCTTCTTCCTTCCCCCACCCAAATCTTCC;ID=AT2G38340
Chr2	.	G_quartet	16067935	16067955	1.85714	-	.	sequence=CAACCCATTTCCCCCAAACCC;ID=AT2G38340
Chr2	.	G_quartet	16085576	16085595	1.7	+	.	sequence=GGGGATGTCCGGGGAAGAGG;ID=AT2G38400
Chr2	.	G_quartet	16091875	16091893	1.89474	+	.	sequence=GGTGGAAGGAGGAAGGGGG;ID=AT2G38420
Chr2	.	G_quartet	16098259	16098282	1.5	+	.	sequence=GCTCAGCTGGGGTGGGGATGGAAG;ID=AT2G38440
Chr2	.	G_quartet	16104027	16104046	1.7	+	.	sequence=GTGGGGCAATGGGTCGAGGG;ID=AT2G38460
Chr2	.	G_quartet	16267893	16267911	1.78947	+	.	sequence=GAGGTCTGGGGGTTGTGGG;ID=AT2G38960
Chr2	.	G_quartet	16322901	16322919	1.78947	+	.	sequence=GGGTTTAGGGACGAAGGGG;ID=AT2G39120
Chr2	.	G_quartet	16392351	16392377	1.62963	-	.	sequence=CCCACCACTCTTCCCACTGCCTTCCCC;ID=AT2G39260
Chr2	.	G_quartet	16461695	16461714	1.7	+	.	sequence=GGGGGGATTATTAGGGAAAG;ID=AT2G39420
Chr2	.	G_quartet	16520522	16520542	1.66667	-	.	sequence=CCCCTTCACTAAATCCCCTAC;ID=AT2G39620
Chr2	.	G_quartet	16595215	16595233	1.94737	+	.	sequence=GGGGTTTGTTTGGGGGCAG;ID=AT2G39790
Chr2	.	G_quartet	16645209	16645236	1.57143	+	.	sequence=GGGAGGGTTTTTAAGGAGTGGAGTGGGG;ID=AT2G39870
Chr2	.	G_quartet	16688527	16688545	1.94737	-	.	sequence=CCCGTTTCCTTCCCTCCCC;ID=AT2G39980
Chr2	.	G_quartet	16714792	16714834	1.30233	+	.	sequence=GCCGTGTTTTTTTTTGGGGGGGGGGGGGTTTCTCCGAAATGGG;ID=AT2G40030
Chr2	.	G_quartet	16721370	16721396	1.37037	+	.	sequence=GATTCAGGGGGTGCTTGGGGTATAAAG;ID=AT2G40030
Chr2	.	G_quartet	16721925	16721957	1.21212	+	.	sequence=GGTCCTGCTGGTTGGGGTATGGGGGACAAAAAG;ID=AT2G40030
Chr2	.	G_quartet	16722159	16722178	1.75	+	.	sequence=GGCGCTTGGGGTTCGTGGGG;ID=AT2G40030
Chr2	.	G_quartet	16841793	16841830	1.23684	+	.	sequence=GTTTCAGGGGGATAGATTGGGGAGGTGAACCGGGTCAG;ID=AT2G40320
Chr2	.	G_quartet	16853784	16853802	1.84211	-	.	sequence=CCACTCCCCGTGTTTCCCC;ID=AT2G40360
Chr2	.	G_quartet	16954663	16954692	1.46667	-	.	sequence=CCCCAAAACCCCCCAAAAAACCAGTTTTAC;ID=AT2G40620
Chr2	.	G_quartet	16981384	16981405	1.68182	-	.	sequence=CGCCCCCACCACCCGAAACTCC;ID=AT2G40710
Chr2	.	G_quartet	17119510	17119545	1.33333	+	.	sequence=GATGCAGCGGATGTGGGGGCTGGGGAGTGGGCCTTG;ID=AT2G41020
Chr2	.	G_quartet	17125854	17125896	1.30233	-	.	sequence=CCCCACAAAGTGAATATTCCCCCAAAACCCAAATCACACCCTC;ID=AT2G41050
Chr2	.	G_quartet	17167603	17167626	1.70833	-	.	sequence=CCCCAAGGTCCCGCTTACCACCCC;ID=AT2G41190
Chr2	.	G_quartet	17211156	17211174	1.84211	-	.	sequence=CCCCACTCATCATCGCCCC;ID=AT2G41290
Chr2	.	G_quartet	17224555	17224574	1.7	+	.	sequence=GGGGATGGGACGTTGGGTCG;ID=AT2G41310
Chr2	.	G_quartet	17293147	17293163	2.23529	-	.	sequence=CATCCTTCCCACCCCCC;ID=AT2G41470
Chr2	.	G_quartet	17398221	17398239	1.89474	+	.	sequence=GAGGCAGGGGATATTGGGG;ID=AT2G41705
Chr2	.	G_quartet	17422282	17422301	1.75	+	.	sequence=GGAGGAGACGGCGGGCGGGG;ID=AT2G41760
Chr2	.	G_quartet	17428399	17428418	1.8	+	.	sequence=GGAGGGGATGGGTTCGGAGG;ID=AT2G41780
Chr2	.	G_quartet	17603075	17603098	1.66667	-	.	sequence=CCCCTCACAAGCCCACCTCTTCCC;ID=AT2G42260
Chr2	.	G_quartet	17714933	17714983	1.33333	-	.	sequence=CTCGCCGATTGCCCCAAGCACCCCTCCCGCTCCAACCCCTTCTTCTTCAAC;ID=AT2G42560
Chr2	.	G_quartet	17715090	17715130	1.39024	-	.	sequence=CTTCCGTACTCTGCCTCCCCAACATCTCCCCTCCCTTCTCC;ID=AT2G42560
Chr2	.	G_quartet	17717774	17717796	1.65217	-	.	sequence=CTCTCCCCAATCCTTTCCCCTGC;ID=AT2G42570
Chr2	.	G_quartet	17772869	17772882	2.85714	-	.	sequence=CCCCCCTATTCCCC;ID=AT2G42670
Chr2	.	G_quartet	17781328	17781357	1.46667	+	.	sequence=GGGGGAAATGGGGTGACGAGGAAGAAGAAG;ID=AT2G42700
Chr2	.	G_quartet	17805645	17805663	1.89474	-	.	sequence=CCCCTTGTCTTCCTTCCCC;ID=AT2G42790
Chr2	.	G_quartet	17851202	17851221	1.9	+	.	sequence=GGGAGGGGGTATGGAGTTGG;ID=AT2G42890
Chr2	.	G_quartet	17953039	17953059	1.80952	+	.	sequence=GGGTATGGGTATGGGGGCCGG;ID=AT2G43160
Chr2	.	G_quartet	17978091	17978109	1.89474	+	.	sequence=GGGTGGCTGGGGAGGTTGG;ID=AT2G43250
Chr2	.	G_quartet	17988976	17988993	1.94444	-	.	sequence=CCCATCTCCCAATTCCCC;ID=AT2G43270
Chr2	.	G_quartet	18026513	18026543	1.51613	-	.	sequence=CCTCCCCATCTGTTGTACCCTGACCATCCCC;ID=AT2G43410
Chr2	.	G_quartet	18071378	18071397	1.75	+	.	sequence=GGGGGTGATGTTGGGTTTGG;ID=AT2G43535
Chr2	.	G_quartet	18297425	18297459	1.42857	+	.	sequence=GATGGGGTTGGGATTAGGAATGATACGGGGAAAGG;ID=AT2G44260
Chr2	.	G_quartet	18336101	18336130	1.56667	+	.	sequence=GGGGTAGGGATACAGGAAGCACGGGGAAGG;ID=AT2G44430
Chr2	.	G_quartet	18433580	18433608	1.44828	+	.	sequence=GGGGAGGAGTTTGAAGAGAGGGAATTGGG;ID=AT2G44710
Chr2	.	G_quartet	18438781	18438813	1.30303	+	.	sequence=GCGGTGGTGGCGGAGGGTGGTGGGGGCACACCG;ID=AT2G44735
Chr2	.	G_quartet	18439379	18439398	1.75	+	.	sequence=GGGGAAAAAAAACAAGGGGG;ID=AT2G44735
Chr2	.	G_quartet	18519494	18519530	1.24324	-	.	sequence=CTCAAACCCAACCCATCATCTCTTTCCCCCATTGTCC;ID=AT2G44910
Chr2	.	G_quartet	18619989	18620017	1.55172	-	.	sequence=CCAAACACCCCCTCCCCTTGAAACCTTTC;ID=AT2G45160
Chr2	.	G_quartet	18658723	18658762	1.225	+	.	sequence=GGGCATTGTCATGATAGGGGGGTGGAGGGATCGAACATGG;ID=AT2G45240
Chr2	.	G_quartet	18718586	18718615	1.5	+	.	sequence=GGGGGGTGGCCGGTCATGAGCGGTGGTGGG;ID=AT2G45420
Chr2	.	G_quartet	18764873	18764909	1.32432	-	.	sequence=CTGTCATCCCTCCCATCCCCGTACCAGATCCTCCACC;ID=AT2G45540
Chr2	.	G_quartet	18788219	18788248	1.4	+	.	sequence=GATTGGTGGGTAGATGGGTTAAGTGGGGAG;ID=AT2G45590
Chr2	.	G_quartet	18793613	18793640	1.5	+	.	sequence=GGGGTCATATTGGGAATAACGGCAGGGG;ID=AT2G45620
Chr2	.	G_quartet	18808056	18808088	1.33333	-	.	sequence=CCTAACCTAATAACCCCCAAAAAGAACCCCAAC;ID=AT2G45660
Chr2	.	G_quartet	18820568	18820592	1.64	-	.	sequence=CCCCTCTCCTCCTCCCTCCACTCTC;ID=AT2G45680
Chr2	.	G_quartet	18880450	18880483	1.29412	-	.	sequence=CTATTCCCCACCAACAATCCACTTTAACCCCATC;ID=AT2G45880
Chr2	.	G_quartet	18899420	18899437	1.88889	+	.	sequence=GTGGGGAGTGACTTGGGG;ID=AT2G45920
Chr2	.	G_quartet	18923832	18923860	1.55172	+	.	sequence=GGTGGGGTTCAGGGAATGATGGGCGGTGG;ID=AT2G46020
Chr2	.	G_quartet	18938055	18938104	1.1	-	.	sequence=CAAAACCCTATACCGGCTTCCCCACTTCCCCTTGGCCCGCCATTTCTCTC;ID=AT2G46040
Chr2	.	G_quartet	19012731	19012772	1.33333	+	.	sequence=GTTAATTAGGGAGGGGTTTTGAATATTGGGGATTTTGGGAGG;ID=AT2G46310
Chr2	.	G_quartet	19106220	19106249	1.4	+	.	sequence=GGGGTGAAACCGGGGATTTACGGGTTGGTG;ID=AT2G46530
Chr2	.	G_quartet	19109988	19110023	1.52778	+	.	sequence=GAGGAGGAAAGGGAGAGGGGATGTTGTTGTGAGGGG;ID=AT2G46535
Chr2	.	G_quartet	19120641	19120656	2.125	-	.	sequence=CCCCACCCTGCCCATC;ID=AT2G46560
Chr2	.	G_quartet	19124569	19124587	1.78947	-	.	sequence=CCCCCTGTACGAGTTCCCC;ID=AT2G46560
Chr2	.	G_quartet	19186409	19186445	1.40541	-	.	sequence=CCTTCCCGTAACATTGCCCCATCTCCCCCACACAATC;ID=AT2G46700
Chr2	.	G_quartet	19206946	19206977	1.5	-	.	sequence=CCCCATCATACCACCCACGGTTACTCCCCACC;ID=AT2G46740
Chr2	.	G_quartet	19214645	19214676	1.4375	-	.	sequence=CCCCATCATACCACCCACGGTTAGACCCCACC;ID=AT2G46760
Chr2	.	G_quartet	19267652	19267672	1.66667	-	.	sequence=CTCCCCATTCCCAATTTTCCC;ID=AT2G46890
Chr2	.	G_quartet	19318207	19318236	1.4	+	.	sequence=GGGGCAGATTTTGGAAATGGGTTGGATGGG;ID=AT2G47010
Chr2	.	G_quartet	19324606	19324630	1.6	-	.	sequence=CCCCATCCCAAATCTTCCACCCTTC;ID=AT2G47030
Chr2	.	G_quartet	19347680	19347698	1.84211	-	.	sequence=CCCCCCACCGATCTCCGCC;ID=AT2G47120
Chr2	.	G_quartet	19352519	19352538	1.7	-	.	sequence=CCCCGTGACCCCGTCGCCAC;ID=AT2G47150
Chr2	.	G_quartet	19377128	19377147	1.7	+	.	sequence=GAGGTGGGGTGGTGAACGGG;ID=AT2G47190
Chr2	.	G_quartet	19377197	19377214	2.05556	+	.	sequence=GGGGCTGTGTTGGTGGGG;ID=AT2G47190
Chr2	.	G_quartet	19394464	19394482	1.84211	+	.	sequence=GTAGGGGAGTCGAGTGGGG;ID=AT2G47240
Chr2	.	G_quartet	19456179	19456208	1.46667	+	.	sequence=GGTGAAGGCGGGGCTTGGTGGGAAGGTAGG;ID=AT2G47410
Chr2	.	G_quartet	19551354	19551405	1.21154	+	.	sequence=GGGTTGGAGAGGAAATGGCGTCGGGATGGGGAATAACGGGAAACAAAGGGAG;ID=AT2G47690
Chr2	.	G_quartet	19555704	19555734	1.3871	-	.	sequence=CTCTCCCCATCGCTGCCCAAAACAGAACCCC;ID=AT2G47710
Chr2	.	G_quartet	19567821	19567851	1.58065	-	.	sequence=CTCTCCCCCGAGAAACCCACTAACCTGCCCC;ID=AT2G47760
Chr2	.	G_quartet	19569124	19569158	1.45714	+	.	sequence=GGGTCGGGAGTAGCGGGGCTTGCGGTGTGGTTGGG;ID=AT2G47770
Chr2	.	G_quartet	19571222	19571241	1.7	-	.	sequence=CCCATCTTCACCCCCAGTCC;ID=AT2G47790
Chr2	.	G_quartet	19594432	19594466	1.25714	-	.	sequence=CGAAAACCCCCGTGTGCCCCCACATCATCGCCTTC;ID=AT2G47840
Chr2	.	G_quartet	19630136	19630159	1.70833	+	.	sequence=GGGCTTGGGGATGAGGAGGGTCGG;ID=AT2G47970
Chr3	.	G_quartet	9298	9348	1.21569	+	.	sequence=GGGAGGTGATGTTGTTTGGTTGGGGATTGGGTGGAATTAGGGTTTTATTGG;ID=AT3G01040
Chr3	.	G_quartet	37040	37068	1.62069	-	.	sequence=CCCAAACATCCCTAGAAACCCACCCCACC;ID=AT3G01100
Chr3	.	G_quartet	63405	63427	1.73913	-	.	sequence=CCCCGCCCCTAATTTTCCACCAC;ID=AT3G01180
Chr3	.	G_quartet	90510	90539	1.4	-	.	sequence=CTCTCACCCCCACCCACATCTTCCATTACC;ID=AT3G01300
Chr3	.	G_quartet	192348	192371	1.5	-	.	sequence=CCTGTGCCCCTCTTCTCCCCAGTC;ID=AT3G01490
Chr3	.	G_quartet	199512	199537	1.88462	-	.	sequence=CCCCAACCAACAATACCTCCTCCCCC;ID=AT3G01510
Chr3	.	G_quartet	200642	200671	1.43333	-	.	sequence=CCCATAACCCCATTCCCCATCTCCAGGAAC;ID=AT3G01510
Chr3	.	G_quartet	223742	223771	1.4	-	.	sequence=CTCCACATTCTCCCATTCTCCCTTAACCCC;ID=AT3G01580
Chr3	.	G_quartet	244268	244292	1.64	+	.	sequence=GTTGGGGTCGGGGATGGACCATGGG;ID=AT3G01650
Chr3	.	G_quartet	256734	256764	1.45161	+	.	sequence=GGAGTGAGGAAGGAAGGAGATGGGAGGGGTG;ID=AT3G01690
Chr3	.	G_quartet	273648	273667	1.7	+	.	sequence=GGGGACCTGGGGTTGTGGTG;ID=AT3G01760
Chr3	.	G_quartet	287817	287842	1.46154	+	.	sequence=GGCAAGGGGGGAAGAGGTAGGAGATG;ID=AT3G01800
Chr3	.	G_quartet	310148	310166	1.78947	+	.	sequence=GGGGGGAAATTGATTAGGG;ID=AT3G01890
Chr3	.	G_quartet	312644	312688	1.37778	-	.	sequence=CTCATCCCAATCTTCCCCCCATAGCTCTTCCATTCTCCCCATACC;ID=AT3G01900
Chr3	.	G_quartet	316462	316479	1.94444	-	.	sequence=CCAGTTTCGCCCCACCCC;ID=AT3G01910
Chr3	.	G_quartet	323023	323062	1.225	-	.	sequence=CCGCCACCGGCCCCCAGTCCGCTCCTCCCATATCTACCTC;ID=AT3G01940
Chr3	.	G_quartet	324025	324047	1.56522	+	.	sequence=GATGGGGTTGGACTGGGGACCGG;ID=AT3G01950
Chr3	.	G_quartet	332698	332728	1.48387	+	.	sequence=GGGGTGGAGGTCGAGCTCGTGGACGGCGGGG;ID=AT3G01990
Chr3	.	G_quartet	347165	347196	1.625	+	.	sequence=GAAGATGGGAAAGTGGTGAGGGGTCTTGGGGG;ID=AT3G02030
Chr3	.	G_quartet	347746	347763	1.94444	+	.	sequence=GTGGGGTTGGGGAAGATG;ID=AT3G02030
Chr3	.	G_quartet	369434	369453	1.7	-	.	sequence=CCCATGACCCCAAAACTCCC;ID=AT3G02100
Chr3	.	G_quartet	441549	441568	1.75	-	.	sequence=CACATACCCCATCGCCCCTC;ID=AT3G02260
Chr3	.	G_quartet	445127	445169	1.25581	-	.	sequence=CCTGCCTTTTTCCCCTTCCACAGCCCCAAAACCCGACACAAAC;ID=AT3G02260
Chr3	.	G_quartet	483566	483591	1.46154	+	.	sequence=GAAAAGGGGTGGGGATTGAAGCTAGG;ID=AT3G02360
Chr3	.	G_quartet	491177	491209	1.39394	+	.	sequence=GAGAGGGTTGGTGGTGGGGCTAAGAGGGTAGAG;ID=AT3G02400
Chr3	.	G_quartet	513985	514015	1.3871	+	.	sequence=GCGGGGAGGTTTTTCAAATGGGGTTTGGAGG;ID=AT3G02490
Chr3	.	G_quartet	557268	557298	1.41935	+	.	sequence=GGCGGTGGGAGGTGGAGAAGTTAGGGATGGG;ID=AT3G02610
Chr3	.	G_quartet	561570	561600	1.41935	+	.	sequence=GGCGGTGGGAGGTGGAGAAGTTAGGGATGGG;ID=AT3G02620
Chr3	.	G_quartet	563445	563464	1.85	+	.	sequence=GGAAGTGACTGGGGATGGGG;ID=AT3G02630
Chr3	.	G_quartet	626979	626997	1.78947	-	.	sequence=CCCAATCCCCAGAACCCAC;ID=AT3G02860
Chr3	.	G_quartet	646508	646537	1.4	+	.	sequence=GTGGGGGAAGTAAGGGTGGTGGAAGTAGTG;ID=AT3G02900
Chr3	.	G_quartet	699656	699693	1.18421	-	.	sequence=CTGTACTCCCCCCATCCAACTAATCCCCAAAGTAAGTC;ID=AT3G03080
Chr3	.	G_quartet	774237	774276	1.35	-	.	sequence=CCCAAAAGTCCACCCCCATGTCTCCCCAATACATACCAAC;ID=AT3G03300
Chr3	.	G_quartet	964138	964158	1.95238	+	.	sequence=GTGGGGATTTGGAAGGGGTGG;ID=AT3G03790
Chr3	.	G_quartet	967208	967231	1.41667	+	.	sequence=GGTCCTGTGTGGGGTGGGGCTAAG;ID=AT3G03790
Chr3	.	G_quartet	1018032	1018055	1.625	-	.	sequence=CAACCTGATACCCCTGCCCCTACC;ID=AT3G03940
Chr3	.	G_quartet	1018104	1018132	1.48276	-	.	sequence=CCCCCTTCCTCTACCACCACCTCTTCTCC;ID=AT3G03940
Chr3	.	G_quartet	1029884	1029902	1.84211	-	.	sequence=CTTCCCATTCTCCCCCTCC;ID=AT3G03970
Chr3	.	G_quartet	1174167	1174195	1.51724	+	.	sequence=GGGACTGGGGCTGGAGGGCAAAAATTGGG;ID=AT3G04420
Chr3	.	G_quartet	1205534	1205558	1.4	+	.	sequence=GCAGATGAAGGGGAAGGGGAGACTG;ID=AT3G04490
Chr3	.	G_quartet	1239786	1239807	1.81818	-	.	sequence=CATCCCCTTTCCCACCACTCCC;ID=AT3G04590
Chr3	.	G_quartet	1261257	1261306	1.22	-	.	sequence=CCCTCCTCCGCCGAAACTGCGTCCCCCTCCGCCGAAACCGCCTCCACCTC;ID=AT3G04640
Chr3	.	G_quartet	1461408	1461426	2	-	.	sequence=CCCCCACCGCACCTCCCAC;ID=AT3G05165
Chr3	.	G_quartet	1490092	1490111	1.75	+	.	sequence=GGACATGGAGGAGGTGGGGG;ID=AT3G05220
Chr3	.	G_quartet	1544415	1544434	1.7	+	.	sequence=GAACGGGTGCTAGGGAGGGG;ID=AT3G05380
Chr3	.	G_quartet	1607028	1607047	1.8	-	.	sequence=CTTCACCCCCTTCCTCACCC;ID=AT3G05540
Chr3	.	G_quartet	1699228	1699248	1.71429	+	.	sequence=GGGAGGGGGGAAAAGTTTGTG;ID=AT3G05740
Chr3	.	G_quartet	1727880	1727916	1.2973	+	.	sequence=GATCAGGGGAAGTGGTGGAAGTGGGAGGAGGAGGAAG;ID=AT3G05800
Chr3	.	G_quartet	1727925	1727955	1.41935	+	.	sequence=GGTGGGAAATCGGGTCCGGGTTTTGGGTGGG;ID=AT3G05800
Chr3	.	G_quartet	1777895	1777918	1.58333	-	.	sequence=CCTTGTCCCTTCCTCACCCCCATC;ID=AT3G05940
Chr3	.	G_quartet	1837395	1837414	1.75	-	.	sequence=CCCCAACCAAGAAAAACCCC;ID=AT3G06080
Chr3	.	G_quartet	1903461	1903490	1.46667	-	.	sequence=CCAAGTCACCCTTCCTCTCACGCTCCCCCC;ID=AT3G06290
Chr3	.	G_quartet	1984905	1984934	1.4	+	.	sequence=GGGTCGGGTTGCACCGGGATTTGGGGATGG;ID=AT3G06470
Chr3	.	G_quartet	1986334	1986377	1.34091	-	.	sequence=CCACCCTCACGGCCCCCAAATCCACCCTCACGGCCTCCAAACCC;ID=AT3G06480
Chr3	.	G_quartet	1986396	1986425	1.56667	-	.	sequence=CCCACCACCACGCCCACCAAACCCACCACC;ID=AT3G06480
Chr3	.	G_quartet	1988968	1989001	1.47059	-	.	sequence=CTTACCCCCATGGAACTCATCCCCCTCCCTCTTC;ID=AT3G06480
Chr3	.	G_quartet	2035087	2035116	1.43333	-	.	sequence=CCCTCCCTCTGCCAATCTTCCTGCTTCCCC;ID=AT3G06540
Chr3	.	G_quartet	2036255	2036274	1.8	-	.	sequence=CTAACCCCTTTGTAACCCCC;ID=AT3G06540
Chr3	.	G_quartet	2144045	2144074	1.43333	+	.	sequence=GGTGGTTTCGGGAGGGATAATTGGGATGGG;ID=AT3G06780
Chr3	.	G_quartet	2168822	2168847	1.57692	+	.	sequence=GATGGGGAACAGAAACTGGGGATGGG;ID=AT3G06868
Chr3	.	G_quartet	2202678	2202696	1.94737	+	.	sequence=GGGGTTGGGGTGATAGGCG;ID=AT3G06980
Chr3	.	G_quartet	2204526	2204549	1.66667	+	.	sequence=GAGGGGCTAGGGGAAAAGGAAAGG;ID=AT3G06980
Chr3	.	G_quartet	2222785	2222804	1.9	-	.	sequence=CCCCCCTTCCTTAAACTCCC;ID=AT3G07030
Chr3	.	G_quartet	2223481	2223537	1.36842	-	.	sequence=CCTTTCCCCATACCCGTCATTTCTCCTTTCCCCATACCCGTCATCTCTCCCACCACC;ID=AT3G07030
Chr3	.	G_quartet	2223551	2223580	1.43333	-	.	sequence=CTCCCACCACCATACCCGCCTCTGCCACCC;ID=AT3G07030
Chr3	.	G_quartet	2412554	2412573	1.8	-	.	sequence=CCTCCCCCCATAGTGCTCCC;ID=AT3G07560
Chr3	.	G_quartet	2449325	2449365	1.29268	-	.	sequence=CATCCGACCACCCCTGCTACCACGGCCCCCTCCACCAGATC;ID=AT3G07660
Chr3	.	G_quartet	2466850	2466889	1.325	+	.	sequence=GGAATGGAGGAAATGGGAGGATGGGGTTGGATCGGTGGAG;ID=AT3G07720
Chr3	.	G_quartet	2492497	2492510	2.5	+	.	sequence=GGGGAAGGGGCAGG;ID=AT3G07810
Chr3	.	G_quartet	2522450	2522470	1.71429	+	.	sequence=GGATCTATTGGGCGGGAGGGG;ID=AT3G07900
Chr3	.	G_quartet	2574307	2574325	1.78947	-	.	sequence=CCCGCCCCATACATCGCCC;ID=AT3G08490
Chr3	.	G_quartet	2584043	2584071	1.44828	-	.	sequence=CTTCTCTTCCCCAAACTTCTTCATCCCCC;ID=AT3G08510
Chr3	.	G_quartet	2626172	2626193	1.81818	-	.	sequence=CACCAACCCCTGATCCTTCCCC;ID=AT3G08650
Chr3	.	G_quartet	2650788	2650816	1.55172	-	.	sequence=CATCCCCTCCCAAATAAAACCCCAAAGCC;ID=AT3G08720
Chr3	.	G_quartet	2675693	2675713	1.71429	-	.	sequence=CAACCCACTCAACCTTCCCCC;ID=AT3G08810
Chr3	.	G_quartet	2686868	2686905	1.42105	-	.	sequence=CCACACCCACTTTACCCCGACCCAAAACCGACCCGACC;ID=AT3G08850
Chr3	.	G_quartet	2694925	2694958	1.29412	-	.	sequence=CACACCCCCGAATTAACACACCCCCAGAAATCAC;ID=AT3G08850
Chr3	.	G_quartet	2719032	2719078	1.40426	-	.	sequence=CCCCAAAACAATTTCCCAAAACCCCCCTTAACCACTATCCCAACATC;ID=AT3G08943
Chr3	.	G_quartet	2738428	2738459	1.46875	+	.	sequence=GGTGGTTGGCAAAATATGGGCGGTGGGGGAGG;ID=AT3G08970
Chr3	.	G_quartet	2779679	2779696	1.88889	-	.	sequence=CCCCTTCACTGCATCCCC;ID=AT3G09080
Chr3	.	G_quartet	2785442	2785472	1.58065	-	.	sequence=CTGCCCCTCAACCCATTCCTCATCACCCCAC;ID=AT3G09090
Chr3	.	G_quartet	2806042	2806062	1.80952	-	.	sequence=CCCCCCTCCCATGTCGGTCCC;ID=AT3G09160
Chr3	.	G_quartet	3017220	3017238	2	+	.	sequence=GGTGGGGATAAGAGAGGGG;ID=AT3G09830
Chr3	.	G_quartet	3060615	3060643	1.72414	-	.	sequence=CCAACCCCCCTTCCCCATCTCTCTCTCTC;ID=AT3G09950
Chr3	.	G_quartet	3138966	3138997	1.5	-	.	sequence=CCCGCACCCGAAGATTTCCCACCGTCCTCCCC;ID=AT3G10150
Chr3	.	G_quartet	3159841	3159861	1.80952	+	.	sequence=GGGTGGTTGGGCAGGGGTTTG;ID=AT3G10200
Chr3	.	G_quartet	3164773	3164800	1.5	-	.	sequence=CCTGCTGTCCCACCAATCCCCACAACCC;ID=AT3G10230
Chr3	.	G_quartet	3218730	3218760	1.41935	+	.	sequence=GGAGGGTTTGGGGAAACGGTTGGCGCATGGG;ID=AT3G10370
Chr3	.	G_quartet	3233181	3233215	1.37143	+	.	sequence=GAAAAGGGGGCGGCGGAAGGAGGAGGAAGGTGAGG;ID=AT3G10400
Chr3	.	G_quartet	3251687	3251720	1.29412	+	.	sequence=GATTGCAGGGGAGTATAGGGGAATGGGTACGTTG;ID=AT3G10450
Chr3	.	G_quartet	3274462	3274482	1.80952	-	.	sequence=CAAGACCCTTCACCACCCCCC;ID=AT3G10510
Chr3	.	G_quartet	3276609	3276634	1.61538	-	.	sequence=CTCCCCCAACCCCTCTTTCAATGTCC;ID=AT3G10520
Chr3	.	G_quartet	3300902	3300921	1.8	+	.	sequence=GGGGCGGCGATCGAGTGGGG;ID=AT3G10560
Chr3	.	G_quartet	3425359	3425388	1.43333	-	.	sequence=CCCGTCCTCCCTCCTTCTCTTATCCCCGTC;ID=AT3G10960
Chr3	.	G_quartet	3439767	3439806	1.175	+	.	sequence=GCTTCCACGGGGGTTGGGGATGGGATGGTTCCGGTGAGTG;ID=AT3G10980
Chr3	.	G_quartet	3457616	3457648	1.30303	-	.	sequence=CCTTGTTCGCCTCCCCAATCCTCGCCCCTGATC;ID=AT3G11030
Chr3	.	G_quartet	3461404	3461433	1.4	+	.	sequence=GGGCGGGGCTCTTTTGGTGGTGGGCAATGG;ID=AT3G11040
Chr3	.	G_quartet	3663322	3663344	1.52174	+	.	sequence=GATGGAGGGTTGGATTGGGGAAG;ID=AT3G11590
Chr3	.	G_quartet	3701294	3701315	1.90909	+	.	sequence=GGGTGGGGTTTTGATTTTGGGG;ID=AT3G11700
Chr3	.	G_quartet	3764658	3764673	2.25	-	.	sequence=CCCCAGCCCCAACCTC;ID=AT3G11910
Chr3	.	G_quartet	3770039	3770056	1.88889	-	.	sequence=CCCTAATTTCCCAACCCC;ID=AT3G11910
Chr3	.	G_quartet	3816215	3816235	1.7619	+	.	sequence=GGGAAGGGGCAACTCACGGGG;ID=AT3G11980
Chr3	.	G_quartet	3827750	3827770	1.71429	+	.	sequence=GTTAATGGGGCTATGGAGGGG;ID=AT3G12020
Chr3	.	G_quartet	3863140	3863169	1.6	-	.	sequence=CCCCCACCTTCTTTTCTTTCCCCTCCTCTC;ID=AT3G12120
Chr3	.	G_quartet	3864924	3864941	1.94444	-	.	sequence=CCCAGACTCTCCCCTCCC;ID=AT3G12130
Chr3	.	G_quartet	3869813	3869846	1.44118	-	.	sequence=CTACCCCACTCTCCTCCCCATCCCATCTTATGTC;ID=AT3G12140
Chr3	.	G_quartet	3900069	3900088	1.75	-	.	sequence=CCCATTTCCCTTTACTCCCC;ID=AT3G12230
Chr3	.	G_quartet	3903055	3903074	1.7	-	.	sequence=CCCATGTCCCTTTACTCCCC;ID=AT3G12240
Chr3	.	G_quartet	3974245	3974264	1.7	-	.	sequence=CCCCTACGCCCGAAACTCCC;ID=AT3G12530
Chr3	.	G_quartet	3985351	3985369	2	-	.	sequence=CCCAAATTCCCCCATACCC;ID=AT3G12560
Chr3	.	G_quartet	4031899	4031918	1.95	-	.	sequence=CCCACCTCACGTCCCCTCCC;ID=AT3G12690
Chr3	.	G_quartet	4052178	4052198	1.80952	-	.	sequence=CCCCAACCCTATTCCTATCCC;ID=AT3G12750
Chr3	.	G_quartet	4060239	4060268	1.43333	+	.	sequence=GGATAGATTGTGGGGGATTCTAGAGAGGGG;ID=AT3G12775
Chr3	.	G_quartet	4075604	4075624	1.71429	-	.	sequence=CTATTCCCCATCACACCCCAC;ID=AT3G12820
Chr3	.	G_quartet	4147830	4147849	1.75	+	.	sequence=GGGGTTTCGCATGGATGGGG;ID=AT3G12980
Chr3	.	G_quartet	4200860	4200879	1.8	-	.	sequence=CCCCCCAAGAAACCATTCCC;ID=AT3G13080
Chr3	.	G_quartet	4205985	4206014	1.46667	-	.	sequence=CCCACCGCTTAAATTGATACCCCTTTCCCC;ID=AT3G13090
Chr3	.	G_quartet	4221211	4221262	1.15385	-	.	sequence=CTGCAAAACAATGTCTTTCCCCCCCCCCCCCCAAATTTCGCATTAGCTCTGC;ID=AT3G13120
Chr3	.	G_quartet	4256470	4256509	1.525	+	.	sequence=GTGGAGGAGGGGAAGGCTATGGGGGATATGGTGGGCCTGG;ID=AT3G13224
Chr3	.	G_quartet	4273972	4273990	1.78947	-	.	sequence=CCCAAAAACCCTAAACCCC;ID=AT3G13235
Chr3	.	G_quartet	4310871	4310895	1.6	-	.	sequence=CCCGCCCCGACCGACCCATCGCTCC;ID=AT3G13310
Chr3	.	G_quartet	4315893	4315913	1.66667	+	.	sequence=GCTGTGGGTCAGGGGTGGGTG;ID=AT3G13320
Chr3	.	G_quartet	4403415	4403442	1.53571	+	.	sequence=GGGAATGGGGTGGGGCCATTGGAGCGAG;ID=AT3G13510
Chr3	.	G_quartet	4431544	4431568	1.64	-	.	sequence=CTCCGGCCCCTCCTTCCATAACCCC;ID=AT3G13570
Chr3	.	G_quartet	4563821	4563839	1.78947	-	.	sequence=CCCCTATTTCACGCTCCCC;ID=AT3G13860
Chr3	.	G_quartet	4609624	4609658	1.57143	+	.	sequence=GGGATTGGGGAGAGAGTTGGAGGAGTTGGGGAGAG;ID=AT3G13960
Chr3	.	G_quartet	4644154	4644185	1.15625	+	.	sequence=GGACATTTCAAGGGGTGGGGTTGTGTCTAGTG;ID=AT3G14020
Chr3	.	G_quartet	4682242	4682259	2.05556	+	.	sequence=GGGAGGTGGTGGTAGGGG;ID=AT3G14120
Chr3	.	G_quartet	4734817	4734847	1.41935	-	.	sequence=CCCACTCCCGCAACATGCCATCTCCCCTTCC;ID=AT3G14225
Chr3	.	G_quartet	4815480	4815510	1.45161	-	.	sequence=CCCGCCCAGCAACAAACCCCACAATCCCTTC;ID=AT3G14400
Chr3	.	G_quartet	4916077	4916099	1.73913	+	.	sequence=GAGGGGTATGGATACAGGGGAGG;ID=AT3G14620
Chr3	.	G_quartet	4926634	4926662	1.48276	+	.	sequence=GGGAGCTGTGGGGAAACGATGCAGGGGAG;ID=AT3G14660
Chr3	.	G_quartet	4997147	4997165	1.94737	+	.	sequence=GGGACTTGGGGGAAATGGG;ID=AT3G14850
Chr3	.	G_quartet	5005630	5005650	1.85714	+	.	sequence=GGGGAACTTTTTGGGGGTAGG;ID=AT3G14870
Chr3	.	G_quartet	5106079	5106130	1.15385	+	.	sequence=GAAAAGGTGGAAAGGAGCTCGGGGTCGGGGTCAAGGGTTGGAGGTAGCATTG;ID=AT3G15160
Chr3	.	G_quartet	5106284	5106299	2.3125	+	.	sequence=GGGGATGGAGGGGATG;ID=AT3G15160
Chr3	.	G_quartet	5107469	5107501	1.33333	+	.	sequence=GTTGGGCAATTGGAGAGTATGGTGGTGGGGGAG;ID=AT3G15160
Chr3	.	G_quartet	5141328	5141348	1.71429	+	.	sequence=GGATGGGCTTTGGGGGTATGG;ID=AT3G15260
Chr3	.	G_quartet	5202286	5202315	1.5	+	.	sequence=GGGGTATGGTGTAGGTAGGGGCTATGGAAG;ID=AT3G15400
Chr3	.	G_quartet	5211293	5211312	1.7	+	.	sequence=GGGTGGATGGGGTTTGGAAG;ID=AT3G15430
Chr3	.	G_quartet	5270098	5270118	1.7619	-	.	sequence=CCCCAATACACTCCCACTCCC;ID=AT3G15570
Chr3	.	G_quartet	5288338	5288369	1.5	+	.	sequence=GTGGGGTGCTAAGAGAGGGGTGGGACGGAAAG;ID=AT3G15605
Chr3	.	G_quartet	5307838	5307867	1.96667	+	.	sequence=GGGGTGGGGGGTTTCTTGGGGTATACGGTG;ID=AT3G15650
Chr3	.	G_quartet	5340013	5340033	1.85714	+	.	sequence=GGGGCTATACGTGGGGTCGGG;ID=AT3G15770
Chr3	.	G_quartet	5355517	5355546	1.4	+	.	sequence=GGTTGGGGGTGTGGACAGATTTTGGTAGGG;ID=AT3G15830
Chr3	.	G_quartet	5367567	5367594	1.53571	-	.	sequence=CAACCCCCACAGACCGTTTCCCCAGTCC;ID=AT3G15880
Chr3	.	G_quartet	5441655	5441686	1.4375	+	.	sequence=GAAGGGGAGGCTAATAGATGGGGAGGAAGTGG;ID=AT3G16030
Chr3	.	G_quartet	5491918	5491936	1.89474	-	.	sequence=CTCCCCACCATGTTTCCCC;ID=AT3G16200
Chr3	.	G_quartet	5677015	5677057	1.30233	+	.	sequence=GGTGGTCTTATTGGGGGTCTTGTTGGGGGTCTCGGTGGTCTGG;ID=AT3G16660
Chr3	.	G_quartet	5698922	5698939	2.11111	-	.	sequence=CCCTAATCCCAAACCCCC;ID=AT3G16730
Chr3	.	G_quartet	5826941	5826972	1.375	+	.	sequence=GAGGAGTGGGTTTTTGGGGGTTAGGGTTTTCG;ID=AT3G17090
Chr3	.	G_quartet	5853646	5853675	1.43333	-	.	sequence=CCCCAATCACTAAACCTCCAAACTTTCCCC;ID=AT3G17170
Chr3	.	G_quartet	5921789	5921809	1.66667	-	.	sequence=CGCCAATGATTTCCCCACCCC;ID=AT3G17340
Chr3	.	G_quartet	6019584	6019603	1.7	-	.	sequence=CCCTTCATCCTTAAACCCCC;ID=AT3G17590
Chr3	.	G_quartet	6080960	6080988	1.7931	-	.	sequence=CTAACTCCCCCCTTGACCCTCTCTTCCCC;ID=AT3G17760
Chr3	.	G_quartet	6102643	6102671	1.75862	+	.	sequence=GGGGGAATGGGTGAATCAGGAGGGATGGG;ID=AT3G17830
Chr3	.	G_quartet	6108409	6108427	1.78947	+	.	sequence=GGGTGCAGATCGGGTGGGG;ID=AT3G17840
Chr3	.	G_quartet	6113941	6113955	2.6	-	.	sequence=CCCCCCAGTAACCCC;ID=AT3G17850
Chr3	.	G_quartet	6114400	6114419	1.8	-	.	sequence=CCTCCTCCCCCCAGCTTTCC;ID=AT3G17850
Chr3	.	G_quartet	6135634	6135654	1.71429	+	.	sequence=GGCGTAATCAGGGGAGGGGAG;ID=AT3G17910
Chr3	.	G_quartet	6225005	6225024	1.7	+	.	sequence=GGGGTTGTGTGTTTCAGGGG;ID=AT3G18165
Chr3	.	G_quartet	6315191	6315209	1.94737	+	.	sequence=GAGTGGTGGGGTACTGGGG;ID=AT3G18390
Chr3	.	G_quartet	6375491	6375518	1.35714	-	.	sequence=CACAAACTCCCCCACCTCCCACTAAATC;ID=AT3G18530
Chr3	.	G_quartet	6375491	6375518	1.35714	-	.	sequence=CACAAACTCCCCCACCTCCCACTAAATC;ID=AT3G18535
Chr3	.	G_quartet	6551975	6552016	1.2381	-	.	sequence=CAAAAGCCGACCGCCCCCACCTACTCCCCTTTTTCGACCATC;ID=AT3G18990
Chr3	.	G_quartet	6569761	6569799	1.20513	-	.	sequence=CTTATTAGATTCTTCCCCCTCCCCACCATCCTCAGCATC;ID=AT3G19040
Chr3	.	G_quartet	6606119	6606148	1.5	+	.	sequence=GGGGAAGAGATTGGGAGAGGGCATTTTGGG;ID=AT3G19100
Chr3	.	G_quartet	6609039	6609068	1.4	+	.	sequence=GCAAATGGGTGGATTGGGGTTGGGAATTGG;ID=AT3G19100
Chr3	.	G_quartet	6667003	6667021	1.84211	-	.	sequence=CCCTCCCCCTCTCTAATCC;ID=AT3G19250
Chr3	.	G_quartet	6700498	6700516	1.84211	+	.	sequence=GGATTAGAGAGGGGGAGGG;ID=AT3G19330
Chr3	.	G_quartet	6714752	6714800	1.40816	-	.	sequence=CTGTACCACCACTCCCGCCCCCGCCGCTTCCTCCCTCCACCTTTCCTCC;ID=AT3G19380
Chr3	.	G_quartet	6726733	6726762	1.4	+	.	sequence=GGGGGTTGAATTGGGGAGATAGCGGTTACG;ID=AT3G19400
Chr3	.	G_quartet	6799093	6799117	1.6	+	.	sequence=GGAGGGGTAAAATTGGGGAGGATCG;ID=AT3G19570
Chr3	.	G_quartet	6820237	6820256	1.7	-	.	sequence=CCCTCCTAACATCCCCAACC;ID=AT3G19630
Chr3	.	G_quartet	7071631	7071649	1.78947	+	.	sequence=GGGAGGATGCGTGGTGGGG;ID=AT3G20280
Chr3	.	G_quartet	7112145	7112174	1.63333	-	.	sequence=CTTCCCCTTCTTCCCAATCCTACACACCCC;ID=AT3G20395
Chr3	.	G_quartet	7140665	7140684	1.75	-	.	sequence=CCCCCACCGAAACCACCACC;ID=AT3G20470
Chr3	.	G_quartet	7140725	7140864	1.28571	-	.	sequence=CCAGCTCCACCTCCTCCTCCGAGTCCACCCCCAGCACCAGCTCCTCCTCCAAACCCTCCACCTGAACCACCACCAGCCCCACCGCCAAATCCTCCACCAGCACCACCACCCCCACCAAGACCACCACCGCTCCCAGCTCC;ID=AT3G20470
Chr3	.	G_quartet	7168107	7168125	1.78947	+	.	sequence=GGGGAAAAGGGTTTAAGGG;ID=AT3G20540
Chr3	.	G_quartet	7207214	7207229	2.5	-	.	sequence=CCCCCTTATCCACCCC;ID=AT3G20630
Chr3	.	G_quartet	7255847	7255889	1.16279	+	.	sequence=GTGGTGGATTCTGCGGGGGGAGGATTGAAGGGATGAAGAAGTG;ID=AT3G20750
Chr3	.	G_quartet	7334758	7334786	1.48276	+	.	sequence=GGGGAGGAGTTGATGATCATGGGGAGGAG;ID=AT3G20935
Chr3	.	G_quartet	7365044	7365064	1.80952	+	.	sequence=GGGGTGAGAATAAATTGGGGG;ID=AT3G21000
Chr3	.	G_quartet	7378923	7378967	1.28889	+	.	sequence=GTGGTGATGGTGAGTGGGTAGTTGGGGGTTCTGCGTGCAAAGGGG;ID=AT3G21060
Chr3	.	G_quartet	7382429	7382446	2.05556	-	.	sequence=CCATCCCCTTACATCCCC;ID=AT3G21070
Chr3	.	G_quartet	7482340	7482376	1.35135	+	.	sequence=GTGGCGGTAGAGGAGGAAGTGGTGGTGGGGGCAGTGG;ID=AT3G21290
Chr3	.	G_quartet	7497773	7497791	1.78947	+	.	sequence=GATGGGGATGGAGGAAGGG;ID=AT3G21310
Chr3	.	G_quartet	7575578	7575610	1.48485	-	.	sequence=CATCCCCTTCAAATCCCTCCCTACAGCCATCCC;ID=AT3G21500
Chr3	.	G_quartet	7628037	7628057	1.7619	-	.	sequence=CCCGTAACCCCAGCCTCTCCC;ID=AT3G21670
Chr3	.	G_quartet	7718156	7718195	1.225	+	.	sequence=GGCACTATACGGGGCGGGGGAGAAGAGGCTCGGGACAAAG;ID=AT3G21910
Chr3	.	G_quartet	7752906	7752923	1.94444	+	.	sequence=GGGGAGAAGAGGGTCGGG;ID=AT3G22000
Chr3	.	G_quartet	7807459	7807514	1.39286	+	.	sequence=GCACGGTGGAGGCTTGTGGGTAGGGGGTTGGGGAGTAGACGGAGGAGGGTTGGTCG;ID=AT3G22125
Chr3	.	G_quartet	7807565	7807887	1.43034	+	.	sequence=GGAGGTTTTATGGTGGGAGGTTTTGGGTGGGGATGATGTTTGGTGGGGGGTTTAGGGTGGGGATGAGGTTTTGTCGGGGGTTTAGGGTGAGGGTGTGGTTTGACGTTGGGTGGTTTAGGGTGGGGACGAGGTTTAGGGTGAGGAGGTGGTTTGATGGTGGGTGGTTTAGGGTGGGGATGAGGTTTGGTAGGTGGTTTAGGGTGGGGATGAGGTTTGGTAGGGGGTTTAGGGTGAGGGTGTGGTTTGACGGTGGGTGGTTTAGGGTGGGGGTGTCGTTTAGGCGGAGGAGGTTTTATAGTGGGAGGTTTCGGGTGGGGATGTGG;ID=AT3G22125
Chr3	.	G_quartet	7815028	7815049	1.68182	+	.	sequence=GTTGGGGAGAGTTGGGCGGGTG;ID=AT3G22150
Chr3	.	G_quartet	7917566	7917595	1.4	+	.	sequence=GGAGGGGCAATAGGGAAAACGAGTGGTGGG;ID=AT3G22380
Chr3	.	G_quartet	7957391	7957414	1.70833	+	.	sequence=GTGGGCGTAAGAGTTGGGGGAGGG;ID=AT3G22430
Chr3	.	G_quartet	7999119	7999163	1.08889	-	.	sequence=CCTCACCGCCGCTGTGGCTATCCCCCGCCCCCAAAACTCTTTAGC;ID=AT3G22560
Chr3	.	G_quartet	8018127	8018147	1.7619	-	.	sequence=CCCCCTCCTCATCCTCCATCC;ID=AT3G22670
Chr3	.	G_quartet	8047308	8047330	1.65217	+	.	sequence=GGAGAAGAAATGGTGGGGGGAGG;ID=AT3G22760
Chr3	.	G_quartet	8073657	8073690	1.38235	-	.	sequence=CTATCTCCTTCTTCCCCTGCCCAAGCCCTCCACC;ID=AT3G22820
Chr3	.	G_quartet	8162641	8162665	1.52	-	.	sequence=CCGCAATCCCAAAACCCCACCCGTC;ID=AT3G22980
Chr3	.	G_quartet	8333525	8333544	1.7	+	.	sequence=GGGGGAGATCAGAAGGAGGG;ID=AT3G23300
Chr3	.	G_quartet	8348568	8348593	1.61538	+	.	sequence=GTGGGGTTGGTAGATGAGGCATGGGG;ID=AT3G23330
Chr3	.	G_quartet	8411251	8411270	1.8	+	.	sequence=GGTGGTGGAATTGGTGGGGG;ID=AT3G23450
Chr3	.	G_quartet	8411281	8411300	1.7	+	.	sequence=GGCGGAGGCATTGGTGGGGG;ID=AT3G23450
Chr3	.	G_quartet	8411491	8411528	1.34211	+	.	sequence=GGTAAAGGTGGGGGTATTGGCGGAGGAGGTGGATTTGG;ID=AT3G23450
Chr3	.	G_quartet	8445363	8445387	1.6	+	.	sequence=GGGCTATGGGGGCGGTCAATGGGTG;ID=AT3G23540
Chr3	.	G_quartet	8612415	8612443	1.51724	+	.	sequence=GGGGATTGGGGACGACGGAGCAGTGGTGG;ID=AT3G23840
Chr3	.	G_quartet	8612451	8612482	1.5	+	.	sequence=GGGGGTTGTGGAGGAGGAGAGGGTTGTGACGG;ID=AT3G23840
Chr3	.	G_quartet	8635042	8635070	1.48276	-	.	sequence=CAATCCCTGGAACCATCCCCAACAACCCC;ID=AT3G23900
Chr3	.	G_quartet	8787067	8787108	1.61905	+	.	sequence=GGTGGGGCTGGTGGGCTTGGTGGTTTGGGTGGTGCAATGGGG;ID=AT3G24250
Chr3	.	G_quartet	8801746	8801765	1.7	-	.	sequence=CCCCAAGCACCACACCCTCC;ID=AT3G24290
Chr3	.	G_quartet	8806203	8806226	1.625	-	.	sequence=CAACCCCCACGCGCCACACCCTCC;ID=AT3G24300
Chr3	.	G_quartet	8812281	8812328	1.47917	-	.	sequence=CCTTCTTCTACCATTCCCCATCCTCCTCCCATCCCTCCCCACAAACTC;ID=AT3G24310
Chr3	.	G_quartet	8826890	8826945	1.33929	-	.	sequence=CTGCATTCTCCCCAGAGTAGACCCCCTTCCCCAAACTCTCCCCAGCGGCACGTCCC;ID=AT3G24320
Chr3	.	G_quartet	8975461	8975498	1.39474	-	.	sequence=CACACCTCCCCAAAATCTCGCCTCCCTCCCACCTTTCC;ID=AT3G24610
Chr3	.	G_quartet	9046740	9046757	2.22222	+	.	sequence=GGGATCTTGGGGGGGTGG;ID=AT3G24770
Chr3	.	G_quartet	9069141	9069160	1.75	+	.	sequence=GGGGCTTCTGGAGAATGGGG;ID=AT3G24840
Chr3	.	G_quartet	9099267	9099301	1.37143	-	.	sequence=CACACCAACCCCATACCCTATTCCCACGCCTTTCC;ID=AT3G24900
Chr3	.	G_quartet	9110191	9110221	1.45161	-	.	sequence=CCAACCCCATACCCTATTGCCACGCCTTCCC;ID=AT3G25010
Chr3	.	G_quartet	9157384	9157403	1.7	-	.	sequence=CTCCCACGACCCCTTCCTCC;ID=AT3G25150
Chr3	.	G_quartet	9181536	9181567	1.3125	+	.	sequence=GGGCTACAAGATGGGGGGGGTTTGTTGCAAAG;ID=AT3G25210
Chr3	.	G_quartet	9196869	9196901	1.30303	+	.	sequence=GATAATACTAGTGGGGAATGGGTTAAGGGGTTG;ID=AT3G25250
Chr3	.	G_quartet	9318717	9318746	1.4	-	.	sequence=CCAATACTTACCCGTTTCCTTTCCCCACCC;ID=AT3G25620
Chr3	.	G_quartet	9457012	9457041	1.43333	-	.	sequence=CCCAAATCCACCCCTCTGATCCCACAATCC;ID=AT3G25840
Chr3	.	G_quartet	9508080	9508115	1.30556	-	.	sequence=CTAATGCCCCTCCAAACCCATTATTTTCCCCACTAC;ID=AT3G26000
Chr3	.	G_quartet	9539581	9539628	1.08333	+	.	sequence=GGATGGAAGAGTGTGCACTTGGGGTTGGGGAAGATATGGATGTTTAGG;ID=AT3G26100
Chr3	.	G_quartet	9565766	9565800	1.51429	-	.	sequence=CCCAATTCCACTATAGTGATCCCCAACCCCATCCC;ID=AT3G26150
Chr3	.	G_quartet	9711096	9711120	1.52	-	.	sequence=CTTCTCCTCCCCCACCCAAACTCTC;ID=AT3G26510
Chr3	.	G_quartet	9882859	9882877	1.84211	+	.	sequence=GGGCGGAGTGGGTGGAGGG;ID=AT3G26820
Chr3	.	G_quartet	9936863	9936895	1.39394	-	.	sequence=CCTCGATGTCCCCGCCCCATCCTTATTTCCTCC;ID=AT3G26940
Chr3	.	G_quartet	10004198	10004229	1.46875	-	.	sequence=CTCTTCCTCTTTCCCCAAATGCCCAAAACCCC;ID=AT3G27120
Chr3	.	G_quartet	10010813	10010845	1.51515	-	.	sequence=CCTCCCCTGTTTCTTCCCCATCCCAATCCAAAC;ID=AT3G27150
Chr3	.	G_quartet	10145405	10145423	1.78947	-	.	sequence=CCCCCACCACCACAACACC;ID=AT3G27410
Chr3	.	G_quartet	10147627	10147669	1.18605	+	.	sequence=GACTTTGGAGATGGGGAAGATGGGGAAGGGCTTGGAGTTCCGG;ID=AT3G27415
Chr3	.	G_quartet	10147713	10147747	1.45714	+	.	sequence=GGTTGGGGCGGAGGCCGTGGGTGATTTTGGGGATG;ID=AT3G27415
Chr3	.	G_quartet	10197508	10197528	1.71429	-	.	sequence=CCATCTGACCCCCCTTCCTCC;ID=AT3G27530
Chr3	.	G_quartet	10224320	10224339	1.75	-	.	sequence=CATCACCCCACCATCCCTCC;ID=AT3G27600
Chr3	.	G_quartet	10260044	10260084	1.31707	-	.	sequence=CCCAAACCATCAACAGCCATTCCCCCCTCGTTAGTCCTCCC;ID=AT3G27700
Chr3	.	G_quartet	10285350	10285381	1.375	+	.	sequence=GAGGGAAAGTGGTTGGGGGTCTGAGTCATGGG;ID=AT3G27750
Chr3	.	G_quartet	10334945	10334964	1.8	+	.	sequence=GGGGAAGCATTGGGGTTTGG;ID=AT3G27870
Chr3	.	G_quartet	10374999	10375040	1.19048	+	.	sequence=GATAATTTTGTGGTGTGGGGGAGGGGGATGCAACAAGGTACG;ID=AT3G27940
Chr3	.	G_quartet	10379553	10379582	1.4	+	.	sequence=GGGGCGATCGGACGTGGAATGGGATGTGGG;ID=AT3G27950
Chr3	.	G_quartet	10629746	10629765	1.7	-	.	sequence=CACTCCCCTGTCCCCGCAAC;ID=AT3G28390
Chr3	.	G_quartet	10649429	10649457	1.48276	-	.	sequence=CCCCCTGACATTTGCACTCCTCTCTCCCC;ID=AT3G28415
Chr3	.	G_quartet	10729846	10729887	1.19048	-	.	sequence=CTTATACGCCTCTCCCCCCTCCTCCACCACCACCAGAGCTTC;ID=AT3G28635
Chr3	.	G_quartet	10874659	10874688	1.4	-	.	sequence=CATCCTAAACCCAACCCTTTAGCCATCCCC;ID=AT3G28860
Chr3	.	G_quartet	11069470	11069513	1.18182	+	.	sequence=GAGATCTTTTTAGGGATTGGGGAGGGGTATAAGGATACGGCAGG;ID=AT3G29080
Chr3	.	G_quartet	11069599	11069698	1.52	+	.	sequence=GTGGTTTAGTAGATAGGGGGGGGAGGGGAGGCAGAGGTGGTAGAAACAGGGATGAGGGGAATGATGGGGGTTAAAGCTGGGGTAACAGAGGGATGGGAGG;ID=AT3G29080
Chr3	.	G_quartet	11069753	11069785	1.60606	+	.	sequence=GAATAGGGGTTTTCAAGGAAGGAGGGGGATGGG;ID=AT3G29080
Chr3	.	G_quartet	11070808	11070862	1.34545	+	.	sequence=GAATCTTCAGGGGAGGGATTAGAGGGGATAGGGGCAGAGGGTAATATAGGATTGG;ID=AT3G29080
Chr3	.	G_quartet	11071174	11071234	1.55738	+	.	sequence=GGGACAGGGATAAAATAGGGGAAGAGGGATCAGGGGGTCAGGAGGGAGAGGCGGAGGAGGG;ID=AT3G29080
Chr3	.	G_quartet	11159922	11159951	1.4	-	.	sequence=CCCCACCCCAGTAACCTCTATATACTCCTC;ID=AT3G29190
Chr3	.	G_quartet	11216195	11216215	1.7619	-	.	sequence=CCCGTACTTCCCCAACCCGCC;ID=AT3G29260
Chr3	.	G_quartet	11248785	11248805	1.66667	-	.	sequence=CCCACCAATCCCCTCACCATC;ID=AT3G29305
Chr3	.	G_quartet	11250865	11250894	1.4	+	.	sequence=GGGGTTTCGGTGAAAGGAGGTGGAGGGAAG;ID=AT3G29310
Chr3	.	G_quartet	11399074	11399102	1.44828	-	.	sequence=CCCCACCCAAAATCAGACCCGTAAATCCC;ID=AT3G29590
Chr3	.	G_quartet	11447561	11447591	1.51613	-	.	sequence=CCACCCATCCTCCCCAAACAATTCCACGCCC;ID=AT3G29630
Chr3	.	G_quartet	11448519	11448536	2	-	.	sequence=CCCCATTTTCCTTTCCCC;ID=AT3G29630
Chr3	.	G_quartet	11468295	11468322	1.53571	-	.	sequence=CCCACCCAAAATCTGACCCATATACCCC;ID=AT3G29636
Chr3	.	G_quartet	11531615	11531643	1.51724	-	.	sequence=CCCCACCCGAAATCCGACCCGTATATCCC;ID=AT3G29680
Chr3	.	G_quartet	11540907	11540947	1.26829	-	.	sequence=CTGGTCTTCCCCACCCAAAATCCGCCCCATATATCCCAAAC;ID=AT3G29690
Chr3	.	G_quartet	11922146	11922167	1.59091	-	.	sequence=CTACCCAACCCCACCAACCTTC;ID=AT3G30300
Chr3	.	G_quartet	11922402	11922422	1.80952	-	.	sequence=CCCACCAAAAACCTCTCCCCC;ID=AT3G30300
Chr3	.	G_quartet	12447591	12447621	1.6129	+	.	sequence=GGGGGGAGTAAGGCTATGTGGGGAGGAATTG;ID=AT3G30770
Chr3	.	G_quartet	12594155	12594174	1.85	-	.	sequence=CCGTACAACCCCCACCACCC;ID=AT3G30842
Chr3	.	G_quartet	13033015	13033060	1.23913	-	.	sequence=CAAAATCATCCATCCCCCCAGTGACCTCCCCAACCTCCATGTACTC;ID=AT3G32030
Chr3	.	G_quartet	13234496	13234517	1.77273	+	.	sequence=GGTGGGGTTTTTTTCTTGGGGG;ID=AT3G32280
Chr3	.	G_quartet	13358794	13358821	1.53571	-	.	sequence=CACCCCACTAACCTGCTCACACCGCCCC;ID=AT3G32400
Chr3	.	G_quartet	14727499	14727528	1.53333	+	.	sequence=GTGGATGGGGATGGGCTGGAGGTATATGGG;ID=AT3G42640
Chr3	.	G_quartet	15167620	15167648	1.68966	+	.	sequence=GGGGGTGGGTGTTGAGGGAGTCTGGGCAG;ID=AT3G43160
Chr3	.	G_quartet	15243319	15243345	1.62963	-	.	sequence=CCACCATCCAACCCCGGATCCCCTTCC;ID=AT3G43300
Chr3	.	G_quartet	15539274	15539308	1.31429	+	.	sequence=GATGTTTGGATGGTTAGGGGCGGTTTTGGGGAAAG;ID=AT3G43630
Chr3	.	G_quartet	15774290	15774315	1.65385	-	.	sequence=CCCGCCTTCTCCCCACTCTGGTCCCC;ID=AT3G43960
Chr3	.	G_quartet	15994753	15994768	2.125	+	.	sequence=GGGGTCAAGGGGACGG;ID=AT3G44320
Chr3	.	G_quartet	16001113	16001164	1.30769	-	.	sequence=CTTCTCTTTCCCTTCTTCTTCCCCTCCCGCCCTAAACCTACGTTTCATCCCC;ID=AT3G44326
Chr3	.	G_quartet	16011970	16012013	1.18182	-	.	sequence=CCACGTACGAAGCCCCACCCGATCCCCTGTCCTCTACCATATAC;ID=AT3G44340
Chr3	.	G_quartet	16227345	16227371	1.44444	-	.	sequence=CAACTAACCCCTGAGCCCCCAAAGACC;ID=AT3G44680
Chr3	.	G_quartet	16229058	16229091	1.32353	-	.	sequence=CACTCCCCACATCCCCTGCAACCCAAAAAAAAAC;ID=AT3G44680
Chr3	.	G_quartet	16370509	16370528	1.8	+	.	sequence=GATGGAGGCGGTGGGGGTGG;ID=AT3G44830
Chr3	.	G_quartet	16478754	16478792	1.38462	-	.	sequence=CACTCCTCCTCCCATATCTCCCCACCCTCCAGCACATCC;ID=AT3G45060
Chr3	.	G_quartet	16557134	16557168	1.71429	-	.	sequence=CCAACCCCACCCACATCAAACCCAAAAACCCCACC;ID=AT3G45210
Chr3	.	G_quartet	16628906	16628930	1.64	-	.	sequence=CCATTGTCTCCCCATTCACCTCCCC;ID=AT3G45310
Chr3	.	G_quartet	16766223	16766241	1.84211	+	.	sequence=GGGAAAAGGGTTTGGGGAG;ID=AT3G45670
Chr3	.	G_quartet	17001820	17001865	1.26087	-	.	sequence=CCACCACCGCTTTGCCCCCCGCCACCACCGTTATCACCACCACCGC;ID=AT3G46270
Chr3	.	G_quartet	17022164	17022203	1.125	-	.	sequence=CCATGATAAACAACACCAAACCCCCCTTCCCCAAGAGGTC;ID=AT3G46330
Chr3	.	G_quartet	17116118	17116147	1.4	+	.	sequence=GTGATGGGGTTTAGGGGACTACAAAGAGGG;ID=AT3G46490
Chr3	.	G_quartet	17195455	17195495	1.19512	-	.	sequence=CAGCTCTCTCGACCCCTCCCCTCTCTACCTTACCTTGCACC;ID=AT3G46680
Chr3	.	G_quartet	17286133	17286172	1.175	+	.	sequence=GTGATTGTTTTGGGGAGGGGTTTAAACATGGATGGAGAGG;ID=AT3G46930
Chr3	.	G_quartet	17390550	17390570	1.7619	+	.	sequence=GGAAGGGGGAAAGGGTTTAGG;ID=AT3G47220
Chr3	.	G_quartet	17458281	17458311	1.48387	+	.	sequence=GGGTTTGCGGGTCGGGTCATGGATGGGCGGG;ID=AT3G47380
Chr3	.	G_quartet	17532906	17532926	1.7619	+	.	sequence=GGGGGATTACAGTTGGGCGGG;ID=AT3G47580
Chr3	.	G_quartet	17627213	17627241	1.51724	+	.	sequence=GGGGAAACTTGAGAGGGGAAGATGGGATG;ID=AT3G47780
Chr3	.	G_quartet	17697208	17697247	1.25	+	.	sequence=GATAGAAGGAATAGGTTGGGGATGGGCCGGGGTCATTTGG;ID=AT3G47950
Chr3	.	G_quartet	17738078	17738113	1.38889	-	.	sequence=CTGCCCCCATCCCCAACTTTCCCTTTATGAACTTCC;ID=AT3G48050
Chr3	.	G_quartet	17747036	17747071	1.38889	-	.	sequence=CTGCCCCCATCCCCAACTTTCCCTTTATGAACTTCC;ID=AT3G48060
Chr3	.	G_quartet	17764120	17764164	1.28889	+	.	sequence=GGTGCTTGGTGCTTGGGGGTTGGGCTGGGAGATTTGGATGGATGG;ID=AT3G48110
Chr3	.	G_quartet	17783979	17783998	1.7	+	.	sequence=GTTGATTGGGGTTTTTGGGG;ID=AT3G48160
Chr3	.	G_quartet	17801525	17801544	1.75	+	.	sequence=GGGGTTTATGGGGAAAACGG;ID=AT3G48190
Chr3	.	G_quartet	17806565	17806583	1.78947	+	.	sequence=GGGGATCAAGGTCAAGGGG;ID=AT3G48190
Chr3	.	G_quartet	17871284	17871312	1.44828	-	.	sequence=CCCTCTCAACCTCACAACTCCAATCCCCC;ID=AT3G48250
Chr3	.	G_quartet	17877188	17877208	1.66667	+	.	sequence=GGGGACGTTTAGTGTGGGGAG;ID=AT3G48270
Chr3	.	G_quartet	17898917	17898941	1.88	+	.	sequence=GGGGAGCTGAATGGGGAGAGGGAGG;ID=AT3G48340
Chr3	.	G_quartet	17922871	17922911	1.43902	+	.	sequence=GAGAAGCTGGGGTGGGGGAACGGGCTGGGCAGTGGAAGACG;ID=AT3G48390
Chr3	.	G_quartet	17932358	17932401	1	+	.	sequence=GTTTGTGACTACGATGGGGGAGGGGGCTGTTGATTCTTTTAGTG;ID=AT3G48425
Chr3	.	G_quartet	17975403	17975436	1.38235	-	.	sequence=CCGTACCCCATAGCGTCTCCATCCTCCCCATACC;ID=AT3G48520
Chr3	.	G_quartet	18017607	18017642	1.44444	+	.	sequence=GGGAAGCCGGGGTTTGGGTATGGATTCGGGTATGGG;ID=AT3G48620
Chr3	.	G_quartet	18021776	18021823	1.22917	-	.	sequence=CTTCTTCGCCACCTCAACGCCCCTTTCCCCTCCCTGGCCAGCCATTCC;ID=AT3G48640
Chr3	.	G_quartet	18077888	18077911	1.66667	+	.	sequence=GGGGAAGAAGAGGAGGGAGCTGGG;ID=AT3G48760
Chr3	.	G_quartet	18096163	18096217	1.29091	-	.	sequence=CCCTAAACCCACCTTCCAATTCTTCCCCTCCACTAATTTTCTCATCCCCATCACC;ID=AT3G48800
Chr3	.	G_quartet	18189375	18189405	1.3871	-	.	sequence=CATCCTCTTCCCATTTTTTCCCAGCCTCCCC;ID=AT3G49060
Chr3	.	G_quartet	18398785	18398812	1.53571	+	.	sequence=GGGGACATTGGAAAGGTTATGGAAGGGG;ID=AT3G49630
Chr3	.	G_quartet	18535023	18535047	1.6	+	.	sequence=GGTAGTGAGGAAGGTGGGGAGAGGG;ID=AT3G50000
Chr3	.	G_quartet	18547542	18547562	1.80952	-	.	sequence=CCTACCCCTATCTTCAACCCC;ID=AT3G50030
Chr3	.	G_quartet	18615536	18615556	1.7619	-	.	sequence=CCTATATCCCCATACTTCCCC;ID=AT3G50210
Chr3	.	G_quartet	18634772	18634791	1.7	+	.	sequence=GGGGGAAATGGGTTGCGGAG;ID=AT3G50260
Chr3	.	G_quartet	18836311	18836341	1.48387	-	.	sequence=CATCCCCATCATCTTCCCTTACTTCTTCCCC;ID=AT3G50690
Chr3	.	G_quartet	18891843	18891872	1.46667	-	.	sequence=CTCCCTCCGCACCGGCCCCCTTCATTACCC;ID=AT3G50820
Chr3	.	G_quartet	18896437	18896476	1.2	-	.	sequence=CTTCTTCCCGATTGACCATTTCCCCGCCCCATGCTTCGCC;ID=AT3G50840
Chr3	.	G_quartet	18969739	18969764	1.42308	+	.	sequence=GGAAACGGGGCAGGGGGAAACATCAG;ID=AT3G51070
Chr3	.	G_quartet	19001971	19002010	1.55	+	.	sequence=GGGGTAGGATGCGGGAAGGGAGGTGACGGGTGAAGATGGG;ID=AT3G51150
Chr3	.	G_quartet	19054707	19054728	1.77273	-	.	sequence=CCCCAACAGCATCTCCCCCTAC;ID=AT3G51330
Chr3	.	G_quartet	19106716	19106741	1.5	-	.	sequence=CTTTTCCCACCCCAAGCCCTTCAACC;ID=AT3G51490
Chr3	.	G_quartet	19146805	19146825	1.66667	+	.	sequence=GGAAACGGGGTGGGGAAACAG;ID=AT3G51620
Chr3	.	G_quartet	19200102	19200121	1.7	-	.	sequence=CCTCTCACCCCCCAATAACC;ID=AT3G51770
Chr3	.	G_quartet	19274156	19274204	1.28571	-	.	sequence=CCCAAATCCCGGTTATCCCATCCCCCACTGCCCCAAGAATCATTATTCC;ID=AT3G51940
Chr3	.	G_quartet	19274214	19274243	1.53333	-	.	sequence=CCTCCCATCCCTCACCAGAGCAACCTCCCC;ID=AT3G51940
Chr3	.	G_quartet	19274624	19274664	1.21951	-	.	sequence=CAACCACTCCAATTCTTATCCCCACGCCCCCGTTTAAAACC;ID=AT3G51940
Chr3	.	G_quartet	19284194	19284210	2.05882	-	.	sequence=CCATATCCCCAGACCCC;ID=AT3G51960
Chr3	.	G_quartet	19288948	19288972	1.68	+	.	sequence=GGGGATGGAGGAAGTGGTTGGGTGG;ID=AT3G51990
Chr3	.	G_quartet	19296984	19297017	1.44118	+	.	sequence=GATTTGGAGGAATTGGGGGAGAAAGGGGACAAGG;ID=AT3G52010
Chr3	.	G_quartet	19317526	19317554	1.48276	+	.	sequence=GGGCTGGTGATTGTAGGAAGAGGAGGGGG;ID=AT3G52080
Chr3	.	G_quartet	19328577	19328596	1.85	+	.	sequence=GGGGGGGGGATTTATTTTAG;ID=AT3G52120
Chr3	.	G_quartet	19378445	19378470	1.42308	+	.	sequence=GTCTCGGGTGGGGTGAGGGACTGGCG;ID=AT3G52250
Chr3	.	G_quartet	19401115	19401144	1.46667	+	.	sequence=GGTGGGGAGAGGAAAAGGGTTTGTATTGGG;ID=AT3G52310
Chr3	.	G_quartet	19422563	19422582	1.8	+	.	sequence=GGGAGGTCTAGGGGGTTTGG;ID=AT3G52380
Chr3	.	G_quartet	19425909	19425938	1.6	-	.	sequence=CACCTCCACCTCCCCCACCATTACTCTCCC;ID=AT3G52400
Chr3	.	G_quartet	19495341	19495376	1.19444	-	.	sequence=CACAGTTCCATCCCCAATACCTTTCTCCCCACGTTC;ID=AT3G52560
Chr3	.	G_quartet	19557607	19557638	1.40625	-	.	sequence=CAACCATATCCTAAAGTCCCCAACCCCACACC;ID=AT3G52770
Chr3	.	G_quartet	19595006	19595041	1.30556	-	.	sequence=CAGACCCTTCCCCACCTAAACCCATAACCAAACCAC;ID=AT3G52870
Chr3	.	G_quartet	19625031	19625048	1.88889	+	.	sequence=GGGGATAGGGAAAATGGG;ID=AT3G52920
Chr3	.	G_quartet	19665052	19665081	1.5	-	.	sequence=CCCCAACGCACCCATTATACTTCCCTTCCC;ID=AT3G53040
Chr3	.	G_quartet	19697978	19698033	1.28571	-	.	sequence=CTCCCCATCTCACCGGAATCTCCACCCCAACCCTAACCCCGATGTTCAAAACCTCC;ID=AT3G53150
Chr3	.	G_quartet	19716884	19716913	1.5	+	.	sequence=GGAAAGGGTGGAATTGGAGATCGGAGGGGG;ID=AT3G53190
Chr3	.	G_quartet	19734651	19734671	1.7619	-	.	sequence=CCCTCTCCCTCCTCCCTCCAC;ID=AT3G53235
Chr3	.	G_quartet	19768144	19768163	1.7	-	.	sequence=CCCGTAAACCCAACCCCAAC;ID=AT3G53310
Chr3	.	G_quartet	19796612	19796664	1.13208	+	.	sequence=GACAAATTAAGTTTGTGAGAGGGGGGGGGGGCATAGAAGAGAAAATATGGGAG;ID=AT3G53390
Chr3	.	G_quartet	19896813	19896843	1.3871	-	.	sequence=CACCCGAGCACCATCGAGAATCCCCGTCCCC;ID=AT3G53680
Chr3	.	G_quartet	19942027	19942061	1.37143	+	.	sequence=GGACAGATTTGGGGTTGGGGATATGGAGGCGAAGG;ID=AT3G53830
Chr3	.	G_quartet	19961963	19961981	1.78947	-	.	sequence=CACCCCCACATACCCTGCC;ID=AT3G53920
Chr3	.	G_quartet	19962805	19962830	1.42308	-	.	sequence=CAGCAGCCCCCAACTTCCCCATTTGC;ID=AT3G53920
Chr3	.	G_quartet	19966558	19966586	1.48276	+	.	sequence=GGTGGCGGCGGCGGGGAGAAGCGGAAGGG;ID=AT3G53930
Chr3	.	G_quartet	19976093	19976111	1.78947	+	.	sequence=GGGTGGGGATAAAGACGGG;ID=AT3G53950
Chr3	.	G_quartet	19986561	19986586	1.57692	+	.	sequence=GGGGTGGTTTTGGGGATGGAAGCATG;ID=AT3G53970
Chr3	.	G_quartet	20047032	20047060	1.44828	-	.	sequence=CACCGAAACCCCATCCCCAACCAACATTC;ID=AT3G54140
Chr3	.	G_quartet	20079953	20079973	1.66667	+	.	sequence=GGGTTTGGGGAAAGACGGGAG;ID=AT3G54230
Chr3	.	G_quartet	20169760	20169789	1.43333	-	.	sequence=CCCATTCTCCGCTAGATTCTCCCTACCCCC;ID=AT3G54470
Chr3	.	G_quartet	20268442	20268461	1.8	-	.	sequence=CCCCAAATTTACCTAACCCC;ID=AT3G54750
Chr3	.	G_quartet	20345392	20345430	1.20513	-	.	sequence=CTCACTCTCCCTCACCAACACCCTTCCCCTGATTCCGTC;ID=AT3G54910
Chr3	.	G_quartet	20356019	20356045	1.62963	+	.	sequence=GTGGGGGAAAAAGTGGGGAGAGAATGG;ID=AT3G54940
Chr3	.	G_quartet	20391009	20391024	2.3125	-	.	sequence=CTACCTCCCCATCCCC;ID=AT3G55020
Chr3	.	G_quartet	20528703	20528741	1.33333	+	.	sequence=GAGAATGATCAGGATCGGGGTAGGGATGGGGATGGAGTG;ID=AT3G55370
Chr3	.	G_quartet	20535960	20535978	1.94737	-	.	sequence=CCTCCCTTTAGCCCTCCCC;ID=AT3G55400
Chr3	.	G_quartet	20596169	20596187	2.15789	-	.	sequence=CTACCACCCCACCTTCCCC;ID=AT3G55530
Chr3	.	G_quartet	20614042	20614086	1.2	+	.	sequence=GATATTGGACAGGTGTGGGGTTGGGGTTATGGAGGAGAAGGACAG;ID=AT3G55580
Chr3	.	G_quartet	20672792	20672822	1.58065	+	.	sequence=GTGGGTGGTTAGGCCGGGGTCTGTCAGGGGG;ID=AT3G55700
Chr3	.	G_quartet	20702573	20702605	1.39394	+	.	sequence=GGTGGGTAGGTGACGGTTGGGACAAATGGGGAG;ID=AT3G55760
Chr3	.	G_quartet	20742119	20742141	1.56522	+	.	sequence=GAGGGAAGGAAATGATGGGGGTG;ID=AT3G55890
Chr3	.	G_quartet	20839441	20839461	1.7619	-	.	sequence=CGAAACCCCTACTCCCCCAGC;ID=AT3G56160
Chr3	.	G_quartet	20980207	20980240	1.41176	+	.	sequence=GCGATGGGGAGGATGGAGAGTATTTGGGGGAAAG;ID=AT3G56630
Chr3	.	G_quartet	20994761	20994781	1.80952	-	.	sequence=CCCCATCATTTTCTTTCCCCC;ID=AT3G56690
Chr3	.	G_quartet	21159542	21159558	2.05882	-	.	sequence=CTCACCCCTTACTCCCC;ID=AT3G57170
Chr3	.	G_quartet	21262169	21262189	1.71429	+	.	sequence=GGAGGTGGTGGGGTTCTTGGG;ID=AT3G57450
Chr3	.	G_quartet	21446886	21446936	0.980392	-	.	sequence=CCTGAAAAAAGGCCTAAAGCCCCCCCCCCCCACTAATCTGGCTTGACTATC;ID=AT3G57930
Chr3	.	G_quartet	21521079	21521109	1.48387	-	.	sequence=CATATCATTCCCACTTTCCCCCTCCCACTCC;ID=AT3G58120
Chr3	.	G_quartet	21605674	21605691	2.05556	-	.	sequence=CCCCAACCCCACATTTCC;ID=AT3G58410
Chr3	.	G_quartet	21727055	21727073	1.94737	-	.	sequence=CCCCTTATCATCCTTCCCC;ID=AT3G58750
Chr3	.	G_quartet	21757957	21757986	1.43333	-	.	sequence=CCCCAATCTTCCTTTCCAAATCCCTAACCC;ID=AT3G58840
Chr3	.	G_quartet	21821060	21821088	1.55172	+	.	sequence=GGGGATCTGGTGGGGGATGATTGCAGGAG;ID=AT3G59030
Chr3	.	G_quartet	21852041	21852064	1.58333	+	.	sequence=GGAAAGGGACGGGACGTGGGGTTG;ID=AT3G59100
Chr3	.	G_quartet	22005410	22005461	1.11538	-	.	sequence=CAAAACACACAAACACCAACCCTCCCTCCCCAATTCCCACTTGTTCCTTCAC;ID=AT3G59570
Chr3	.	G_quartet	22029847	22029884	1.42105	+	.	sequence=GAGGACGAGGAGGAGGGGGTGGCGGTAGAAATGGTGGG;ID=AT3G59640
Chr3	.	G_quartet	22250007	22250040	1.38235	+	.	sequence=GCGATGGGGATAGGGAAGAGCATGTCGGGGATGG;ID=AT3G60200
Chr3	.	G_quartet	22317928	22317958	1.51613	-	.	sequence=CTCCCCTCCAACTCATTTTCAAACCCCCGCC;ID=AT3G60380
Chr3	.	G_quartet	22335482	22335502	1.80952	+	.	sequence=GGGATGGGAAATTGCAGGGGG;ID=AT3G60415
Chr3	.	G_quartet	22391587	22391618	1.46875	+	.	sequence=GGAAAGGGTTGTGGGGCTTGTTACAGGGTGGG;ID=AT3G60570
Chr3	.	G_quartet	22412324	22412340	2.17647	-	.	sequence=CCCAGAACCCCCTTCCC;ID=AT3G60630
Chr3	.	G_quartet	22485761	22485778	1.94444	+	.	sequence=GAGGGAAGGAAGGGGGAG;ID=AT3G60860
Chr3	.	G_quartet	22536779	22536808	1.4	+	.	sequence=GATGTTGACGGAGGGGACTTGTTGGTGGGG;ID=AT3G60960
Chr3	.	G_quartet	22609129	22609145	2.05882	+	.	sequence=GGGTTTTGGGGAGAGGG;ID=AT3G61080
Chr3	.	G_quartet	22685924	22685959	1.36111	+	.	sequence=GGATTGGGGGAAGGAGAGGGAGATAGGGTTTAAAAG;ID=AT3G61290
Chr3	.	G_quartet	22765011	22765041	1.41935	-	.	sequence=CCACCCTCTCCGCCTCAAACCTCACCCGCCC;ID=AT3G61510
Chr3	.	G_quartet	22774517	22774535	1.78947	+	.	sequence=GAAGGTGGCGGGGTGAGGG;ID=AT3G61540
Chr3	.	G_quartet	22876995	22877015	1.66667	-	.	sequence=CTTATTTACCCCTCTCTCCCC;ID=AT3G61800
Chr3	.	G_quartet	22889576	22889607	1.5	+	.	sequence=GGGGTGAGAATGGGGATTTACGGGTTGGAGTG;ID=AT3G61830
Chr3	.	G_quartet	22938068	22938104	1.27027	+	.	sequence=GAGCATTGGGGTAATGATTGGAGGGGGTATGATTTGG;ID=AT3G61940
Chr3	.	G_quartet	22947160	22947200	1.5122	-	.	sequence=CCTCTGCATCCCCCTCCCCATACGAAACTTGCCCCACCTTC;ID=AT3G61962
Chr3	.	G_quartet	23019964	23019997	1.35294	-	.	sequence=CTTCCCAACTCCAATCCCAATCCCCACTTCCTTC;ID=AT3G62180
Chr3	.	G_quartet	23208391	23208419	1.51724	-	.	sequence=CCCGATTCCACCCCCAATAGACCCGCCAC;ID=AT3G62730
Chr3	.	G_quartet	23224181	23224235	1.27273	-	.	sequence=CACCTCCCTTTGTTTCCCGTTATCCCCCACCCCGACGCCATTTTTCCTTCCTCTC;ID=AT3G62790
Chr3	.	G_quartet	23300919	23300943	1.6	-	.	sequence=CCCGAAATACCCCTCTGAAAACCCC;ID=AT3G63060
Chr3	.	G_quartet	23302680	23302709	1.36667	+	.	sequence=GCAAGAGAGGGGGTGGTAGGGCTGCGGCGG;ID=AT3G63070
Chr3	.	G_quartet	23315646	23315714	1.55072	-	.	sequence=CCCAATGCACACTGTCCCACCACCTGCCCCCATTACCCCACCTCCTGCTCCCATCGCTCCCCCGCCTCC;ID=AT3G63093
Chr3	.	G_quartet	23426161	23426190	1.43333	+	.	sequence=GGGGACAAGTGGGGAGAATTTGTGAGGAGG;ID=AT3G63440
Chr3	.	G_quartet	23426957	23426982	1.38462	-	.	sequence=CAACAACCAACCTTCCCCCCATCTTC;ID=AT3G63450
Chr3	.	G_quartet	23427806	23427822	2.05882	-	.	sequence=CCCTCCCCCCTATACAC;ID=AT3G63450
Chr3	.	G_quartet	23440698	23440727	1.4	+	.	sequence=GGGGGTGAGGTGGGTGGATACACAGAGGAG;ID=AT3G63470
Chr4	.	G_quartet	19454	19478	1.72	+	.	sequence=GGGTTTAGGGATGGGCATGGGGATG;ID=AT4G00050
Chr4	.	G_quartet	39019	39038	1.8	-	.	sequence=CCAAAGCCCCTAAACACCCC;ID=AT4G00110
Chr4	.	G_quartet	69689	69734	1.23913	+	.	sequence=GTGGTGGCTTGTTTTGCGGGAGGGGGAGGGCATGGCTTGACGGTGG;ID=AT4G00163
Chr4	.	G_quartet	162355	162386	1.4375	+	.	sequence=GGCGGGGAGGATGAAGAGCACGTGGGGAGAGG;ID=AT4G00360
Chr4	.	G_quartet	196398	196434	1.13514	+	.	sequence=GGAGCAACCGGCCGGGGGATTTGGGGAAGGGTTTCCG;ID=AT4G00440
Chr4	.	G_quartet	299628	299665	1.13158	-	.	sequence=CTTGACTCGACACCCCCTCCCTCCCATAGTACAAGACC;ID=AT4G00730
Chr4	.	G_quartet	316345	316381	1.27027	+	.	sequence=GGGTACTGAGACCGGGGGGGTATTGGATTTTGTCGGG;ID=AT4G00750
Chr4	.	G_quartet	357412	357441	1.6	+	.	sequence=GGTGGGGGAGACAAATTAATTGGTTGGGGG;ID=AT4G00850
Chr4	.	G_quartet	428315	428356	1.2619	+	.	sequence=GGAATGATTTGGGGGGAGTAATCAGGGTGGTTTGATGGGTAG;ID=AT4G00990
Chr4	.	G_quartet	452872	452899	1.5	-	.	sequence=CCCCAAAATCAAACCTTCCCCCATAAAC;ID=AT4G01037
Chr4	.	G_quartet	471324	471343	1.75	-	.	sequence=CCCATCACTCCCCAGAACCC;ID=AT4G01090
Chr4	.	G_quartet	597626	597645	1.7	+	.	sequence=GGTATGGGGATGGTGATGGG;ID=AT4G01440
Chr4	.	G_quartet	649904	649941	1.44737	+	.	sequence=GGATGGGCGGGGGCGGAGCTAAATGGAGGGCAAGGTGG;ID=AT4G01516
Chr4	.	G_quartet	750655	750674	1.7	+	.	sequence=GTAGGGTAAGGTTTTGGGGG;ID=AT4G01730
Chr4	.	G_quartet	783769	783790	1.77273	-	.	sequence=CCCACTCCCGCTTTCCCCTACC;ID=AT4G01820
Chr4	.	G_quartet	807289	807308	1.75	-	.	sequence=CATCACACCCCTTAAACCCC;ID=AT4G01860
Chr4	.	G_quartet	866473	866506	1.44118	-	.	sequence=CTCCGCCTCCAACACCCCCACCAGCTCCTCCTCC;ID=AT4G01985
Chr4	.	G_quartet	866607	866687	1.40741	-	.	sequence=CCTCCGCCGACTCCACCTCCTACACCACCCCCAGCACCGCCTCCTATACCCCCTCCTCCACCAACTCCTACACCTCCTCCC;ID=AT4G01985
Chr4	.	G_quartet	866719	866767	1.26531	-	.	sequence=CTCCACCACTACCACGTCCCCCTCCACCAACACTGCCGCCTCCACCTCC;ID=AT4G01985
Chr4	.	G_quartet	867169	867217	1.26531	-	.	sequence=CTCCACCACTACCACGTCCCCCTCCACCAACACTGCCGCCTCCACCTCC;ID=AT4G01985
Chr4	.	G_quartet	867688	867727	1.425	-	.	sequence=CACCGCCTGCCCCACCACCAATTCCTCCCCCGGCTCCTAC;ID=AT4G01985
Chr4	.	G_quartet	867853	867904	1.21154	-	.	sequence=CACCGCCTGCTCCACCACCAACTCCTCCCCCAGCTCCAACACCACCACTACC;ID=AT4G01985
Chr4	.	G_quartet	872714	872736	1.65217	-	.	sequence=CCTCCATTTTCCCTCCTCCCCTC;ID=AT4G01990
Chr4	.	G_quartet	1074416	1074448	1.54545	-	.	sequence=CCGCCCATTCCACCCATTCCACCCATTCCACCC;ID=AT4G02450
Chr4	.	G_quartet	1074567	1074649	1.36145	-	.	sequence=CCATTCCTCCCATTCCACCCATTCCTCCCATTCCACCCATTCCTCCCATGCCGCCCATGCCTCCCATTCCTCCCATTCCTTCC;ID=AT4G02450
Chr4	.	G_quartet	1078150	1078166	2	-	.	sequence=CCCTTTCCACATCCCCC;ID=AT4G02460
Chr4	.	G_quartet	1105431	1105453	1.65217	+	.	sequence=GAGGGGGAGAGTGAGTTGGGTGG;ID=AT4G02510
Chr4	.	G_quartet	1106301	1106331	1.51613	+	.	sequence=GGGGTTGTGGTTGTCGGGGCGGCTAAGGAGG;ID=AT4G02510
Chr4	.	G_quartet	1202138	1202153	2.25	-	.	sequence=CTAACCCCGTTCCCCC;ID=AT4G02715
Chr4	.	G_quartet	1247359	1247376	2	+	.	sequence=GGTAATGGGGATAAGGGG;ID=AT4G02790
Chr4	.	G_quartet	1288506	1288558	1.26415	-	.	sequence=CCCTTGTGTTATTACCCCTATACCCCCAACTAAAGACCATACCCCTCTCTCTC;ID=AT4G02910
Chr4	.	G_quartet	1322947	1322966	1.7	+	.	sequence=GCTAGGAGGGAGATTGGGGG;ID=AT4G02990
Chr4	.	G_quartet	1363887	1363911	1.6	-	.	sequence=CCGCCCCCAAGGTGTCTCTTCCCCC;ID=AT4G03080
Chr4	.	G_quartet	1575246	1575266	1.7619	+	.	sequence=GGGGGAGATCAGGGACATGGG;ID=AT4G03550
Chr4	.	G_quartet	1875130	1875159	1.46667	+	.	sequence=GGGGAAAGGAGGAGACGATGGCTGACGGGG;ID=AT4G03940
Chr4	.	G_quartet	1880474	1880509	1.33333	+	.	sequence=GTTTCTTGGGGGTTTTCAGGGTTTATGGGGGCAATG;ID=AT4G03950
Chr4	.	G_quartet	2239097	2239130	1.32353	+	.	sequence=GTTTTGGGGAAGACAAGGAGGTGGGGTTAGTCGG;ID=AT4G04500
Chr4	.	G_quartet	2243427	2243458	1.46875	+	.	sequence=GGGTTTGCAGGGGAAATTACCGGGAGGGGAAG;ID=AT4G04510
Chr4	.	G_quartet	2289088	2289106	1.89474	+	.	sequence=GGTTTTGTGGGGACTGGGG;ID=AT4G04570
Chr4	.	G_quartet	2369693	2369728	1.22222	+	.	sequence=GTCATTGGGGGTGGGGCTGCTTGCTATGCTTTTGGG;ID=AT4G04670
Chr4	.	G_quartet	2387877	2387896	1.7	-	.	sequence=CCTCTACCCAATTCCTCCCC;ID=AT4G04700
Chr4	.	G_quartet	2420728	2420755	1.57143	+	.	sequence=GTTGGGAGGGAAAAGGAGGTTGAAGGGG;ID=AT4G04750
Chr4	.	G_quartet	2503204	2503222	1.94737	+	.	sequence=GTAGGGGTGCAATTGGGGG;ID=AT4G04920
Chr4	.	G_quartet	2685725	2685755	1.51613	+	.	sequence=GGGTTGGGCTCGGGGTACGGGACTGGTGCGG;ID=AT4G05210
Chr4	.	G_quartet	2820353	2820371	1.94737	-	.	sequence=CCCCCTTTCGTCTATCCCC;ID=AT4G05540
Chr4	.	G_quartet	3067775	3067812	1.23684	+	.	sequence=GAATCTGGGGACCATTGGGGGGCACGGGTTAGAACTGG;ID=AT4G06479
Chr4	.	G_quartet	3068036	3068063	1.5	+	.	sequence=GGAGGAGGAAATGGGAACGATGGGGGTG;ID=AT4G06479
Chr4	.	G_quartet	4808937	4808954	2.11111	+	.	sequence=GGGGAGCTGTGATGGGGG;ID=AT4G07965
Chr4	.	G_quartet	4851729	4851748	1.85	+	.	sequence=GGGTATGGAATAGGGGGGCG;ID=AT4G08028
Chr4	.	G_quartet	5239875	5239899	1.6	+	.	sequence=GGGACATTGGTGGGTCTTGGAGGGG;ID=AT4G08290
Chr4	.	G_quartet	5290012	5290054	1.4186	+	.	sequence=GCAGCTGGAGGGAGGCATGGGGGTGGAAGAGGACGGGGAGACG;ID=AT4G08350
Chr4	.	G_quartet	5366402	5366431	1.46667	+	.	sequence=GGTTGGGATATGGGGTCCTACGGGGATTGG;ID=AT4G08450
Chr4	.	G_quartet	5378697	5378740	1.29545	-	.	sequence=CCTTGCCCTACACACCATTCTACCCAACCCCAACCCATCTTGCC;ID=AT4G08460
Chr4	.	G_quartet	5419766	5419793	1.28571	+	.	sequence=GCCTAAGGGGGGGTTATGGGATATGTAG;ID=AT4G08520
Chr4	.	G_quartet	5646755	5646774	1.7	-	.	sequence=CAGCCCCCACCAAATCTCCC;ID=AT4G08870
Chr4	.	G_quartet	5659871	5659916	1.15217	+	.	sequence=GGATGAGACGACTGTGGGGGATATGGGGGTGATAGGATCGTTTGTG;ID=AT4G08867
Chr4	.	G_quartet	5704914	5704944	1.3871	+	.	sequence=GTACAGAAATTAGGGGAAGGAGTGAAGGGGG;ID=AT4G08900
Chr4	.	G_quartet	6084537	6084560	1.66667	+	.	sequence=GGGTTCGGATTGGAAGGGGGTTGG;ID=AT4G09630
Chr4	.	G_quartet	6194873	6194901	1.75862	-	.	sequence=CCCCTTCTCCATACCCCATCCTTCCCTTC;ID=AT4G09860
Chr4	.	G_quartet	6251199	6251234	1.44444	-	.	sequence=CTTCCCCCCTGTTTCCATCTTTCCTCCCACCCAAAC;ID=AT4G09980
Chr4	.	G_quartet	6514525	6514556	1.59375	-	.	sequence=CCCCACCTCTCACAGTCCCTCCAGCTAACCCC;ID=AT4G10540
Chr4	.	G_quartet	6621710	6621729	1.8	-	.	sequence=CTTTCAACCCCACCCCACAC;ID=AT4G10760
Chr4	.	G_quartet	6840530	6840559	1.43333	-	.	sequence=CCAATCATCCCAATGATCCCATCATCCCCC;ID=AT4G11230
Chr4	.	G_quartet	6871415	6871446	1.46875	+	.	sequence=GGATTGGGGTCAAAACAGGGTCGGATGGGGAG;ID=AT4G11290
Chr4	.	G_quartet	6888686	6888712	1.7037	+	.	sequence=GAGGGGCGACACATGGGGGGAGGCTGG;ID=AT4G11320
Chr4	.	G_quartet	7265263	7265300	1.26316	+	.	sequence=GGGTAGCCGGGGAATGGGTGTAATGAGGGTAGAGGAAG;ID=AT4G12130
Chr4	.	G_quartet	7461027	7461062	1.36111	-	.	sequence=CTTCATCCCCACCTTCTCAACCCCAAAGAATCTCCC;ID=AT4G12620
Chr4	.	G_quartet	7473262	7473299	1.5	+	.	sequence=GGTTCTGGATTAGGGGAGGGGCGATATCGGGAGGGAAG;ID=AT4G12670
Chr4	.	G_quartet	7507268	7507289	1.77273	-	.	sequence=CCCTCCTTCCCTGCACCCCAAC;ID=AT4G12770
Chr4	.	G_quartet	7516123	7516165	1.04651	+	.	sequence=GAGATAAAACGTTGGGGTGCGGGGAAGGAGGGAAACCTGCGAG;ID=AT4G12780
Chr4	.	G_quartet	7636734	7636763	1.4	-	.	sequence=CCTCCCCCGTCGCAGCCATCTCTTCCCTCC;ID=AT4G13100
Chr4	.	G_quartet	7754363	7754395	1.36364	-	.	sequence=CTTCCCTCTGACCCCATCCCTCTGCTCACCACC;ID=AT4G13330
Chr4	.	G_quartet	7839158	7839193	1.25	-	.	sequence=CATTTCCGCCCCTTCTGCTGCTTCCCCCACCTGATC;ID=AT4G13490
Chr4	.	G_quartet	7865406	7865425	1.8	+	.	sequence=GTGGTATGTGGGAGGGGGTG;ID=AT4G13520
Chr4	.	G_quartet	7881985	7882035	1.19608	-	.	sequence=CACCAAAGAGTATTTCCTTCCCCCCCCCCTCCAACGTTTGCATAAACACCC;ID=AT4G13560
Chr4	.	G_quartet	7901416	7901435	1.7	-	.	sequence=CTCCCCCAACATAGCCCACC;ID=AT4G13590
Chr4	.	G_quartet	7935325	7935344	1.7	-	.	sequence=CCCTCTCCCACTCCACACCC;ID=AT4G13630
Chr4	.	G_quartet	7946321	7946358	1.31579	+	.	sequence=GGTAGTTGGTGGGACGGGATCATTGGGGAGGAGGATTG;ID=AT4G13660
Chr4	.	G_quartet	7949623	7949641	1.78947	+	.	sequence=GGGGTCCGTGAGGATGGGG;ID=AT4G13670
Chr4	.	G_quartet	8014198	8014244	1.3617	-	.	sequence=CAACCACCAATCCCTCCTCCCCTATCCCCTCCACATTACAATAAACC;ID=AT4G13840
Chr4	.	G_quartet	8086271	8086291	1.71429	+	.	sequence=GGGGTTGGTGGAGGGACAAGG;ID=AT4G13990
Chr4	.	G_quartet	8099417	8099446	1.46667	-	.	sequence=CCCATTCCCCTTAGCATTCCCCTCTTCATC;ID=AT4G14030
Chr4	.	G_quartet	8122590	8122626	1.51351	-	.	sequence=CTCCTCCCCATCCACATCTCCTTCCTCCCCAACCTTC;ID=AT4G14090
Chr4	.	G_quartet	8239936	8239963	1.53571	-	.	sequence=CCCGATTCACCCTTTTCCCCAATAACCC;ID=AT4G14310
Chr4	.	G_quartet	8282079	8282105	1.55556	-	.	sequence=CTTCCCACTCATCTTCCCCCTTCCCGC;ID=AT4G14370
Chr4	.	G_quartet	8368095	8368140	1.26087	-	.	sequence=CTAAACCCTAACTTTTCCCCTATCATCCCCGCCTTCTCCACCACTC;ID=AT4G14580
Chr4	.	G_quartet	8511181	8511208	1.67857	+	.	sequence=GACGGGGGAGGAGGAGGAGGTGTGAGGG;ID=AT4G14830
Chr4	.	G_quartet	8527102	8527145	1.20455	-	.	sequence=CCTTCAAGACCCCAGAAGACTGTCCCCATCCCCACAACTAAATC;ID=AT4G14905
Chr4	.	G_quartet	8535546	8535575	1.5	-	.	sequence=CCCCACAAAACAATCATCCCCTTTCCCTTC;ID=AT4G14920
Chr4	.	G_quartet	8546567	8546592	1.65385	+	.	sequence=GGGGTATTGGGACGGCTCTTGGGGAG;ID=AT4G14950
Chr4	.	G_quartet	8561237	8561261	1.44	+	.	sequence=GTGTTTTGGGGGAGGTTAGGGTATG;ID=AT4G14970
Chr4	.	G_quartet	8651944	8651972	1.58621	+	.	sequence=GGGAAAGGGGAGAGTTAGGGAAGTTTGGG;ID=AT4G15180
Chr4	.	G_quartet	8657834	8657869	1.38889	+	.	sequence=GTATCCAGGGGGGAGGAATAGAGGGGGGCTCGAAAG;ID=AT4G15180
Chr4	.	G_quartet	8660817	8660847	1.54839	+	.	sequence=GGGTTTTAGCTTGGGGTGTAGTAGAAGGGGG;ID=AT4G15180
Chr4	.	G_quartet	8755176	8755196	1.71429	-	.	sequence=CTCTCTCCCCAACCACCCTCC;ID=AT4G15340
Chr4	.	G_quartet	8774247	8774267	1.66667	-	.	sequence=CTCTCTCCCCAGCCACCCTCC;ID=AT4G15370
Chr4	.	G_quartet	8970722	8970754	1.33333	-	.	sequence=CTCCCAATCCAAGCCCAATCCCCATCTCCTTAC;ID=AT4G15755
Chr4	.	G_quartet	8992233	8992267	1.4	-	.	sequence=CTTCCCCTAGTAGCCTATCTACCCTAACCCCATCC;ID=AT4G15810
Chr4	.	G_quartet	8998842	8998872	1.70968	+	.	sequence=GGGGTGGACGGGTTGTGGGGACAAGACAGGG;ID=AT4G15840
Chr4	.	G_quartet	9134113	9134156	1.25	-	.	sequence=CCCTTGATGACTCCTACCCAACTCCCCCCCAACAAGCTTATTCC;ID=AT4G16143
Chr4	.	G_quartet	9172760	9172781	1.68182	+	.	sequence=GTGGGGAGCGATGTGGGGAGAG;ID=AT4G16190
Chr4	.	G_quartet	9214474	9214508	1.34286	-	.	sequence=CGACCACCATTACCTCCTCCTCCGCCCCCAATTCC;ID=AT4G16280
Chr4	.	G_quartet	9229699	9229727	1.51724	-	.	sequence=CCCAAACTTTTCCCCATAAAATCCCACCC;ID=AT4G16340
Chr4	.	G_quartet	9245145	9245175	1.3871	+	.	sequence=GTGAGTGGGGGAAGATGGAGAGTGGTATGGG;ID=AT4G16360
Chr4	.	G_quartet	9255845	9255864	1.9	+	.	sequence=GAGAGCTGGGGTGGGGGCTG;ID=AT4G16380
Chr4	.	G_quartet	9304696	9304732	1.35135	+	.	sequence=GACGAGTTGGATGGGGGGGGCTTTGGGAAATGTCAGG;ID=AT4G16510
Chr4	.	G_quartet	9305454	9305483	1.4	-	.	sequence=CCCCTGTCTCGACTCCACCCAACGCCCGCC;ID=AT4G16515
Chr4	.	G_quartet	9341769	9341811	1.2093	-	.	sequence=CAATACCAAGCTCTGCCCAACCCCCCACACCATCTGCCACACC;ID=AT4G16580
Chr4	.	G_quartet	9358560	9358589	1.4	-	.	sequence=CTTAACCCTCCTCCACTCACCAACCCTCCC;ID=AT4G16620
Chr4	.	G_quartet	9390063	9390086	1.625	-	.	sequence=CTCCCTCCCCTCCCGAGCCTTCTC;ID=AT4G16680
Chr4	.	G_quartet	9515771	9515790	1.7	-	.	sequence=CCCCCAAATCCCAACCATTC;ID=AT4G16900
Chr4	.	G_quartet	9628856	9628874	1.84211	-	.	sequence=CCCCTTCCCTAACAAACCC;ID=AT4G17140
Chr4	.	G_quartet	9717660	9717704	1.33333	+	.	sequence=GGGTAGAGGTTATGGGAGGGGTATGGCTGGAAGGATGGGTGGCCG;ID=AT4G17410
Chr4	.	G_quartet	9778803	9778853	1.37255	-	.	sequence=CCCTGAACCTGACCCTGATGATCCCTCCCCATCCCCTTCAACATCTGTCCC;ID=AT4G17550
Chr4	.	G_quartet	9779274	9779293	1.8	-	.	sequence=CCCACTCCCAATCATTCCCC;ID=AT4G17550
Chr4	.	G_quartet	9811992	9812021	1.43333	-	.	sequence=CCCCATTTCCTTGTCCCCGTATCCTCCAAC;ID=AT4G17610
Chr4	.	G_quartet	9822528	9822560	1.54545	+	.	sequence=GGTGGGAGAGGGGGAATGGGACGTGGTCGTTGG;ID=AT4G17620
Chr4	.	G_quartet	9828000	9828031	1.59375	+	.	sequence=GGGGTGCGGAGATGGGGAAGAAGGTGGTGGTG;ID=AT4G17650
Chr4	.	G_quartet	9868719	9868756	1.42105	-	.	sequence=CCCAACACCCGTAACCGCCCCTTGAGTCCCCGACTGCC;ID=AT4G17740
Chr4	.	G_quartet	9878697	9878745	1.28571	+	.	sequence=GCGGGGATCATGTGAGGAAGAGGTGTTGGGGGATTGGATTCGGGTTAGG;ID=AT4G17770
Chr4	.	G_quartet	10104174	10104210	1.32432	+	.	sequence=GGACCTAATTGGGGATATAGTTGGGGATGGGGTTCAG;ID=AT4G18280
Chr4	.	G_quartet	10212170	10212201	1.6875	+	.	sequence=GAGGGGGCTCGGGTCGGGGTGAAGGTGAGAGG;ID=AT4G18510
Chr4	.	G_quartet	10281708	10281729	1.59091	+	.	sequence=GTTTGTGGAGGAGTGGGGGGCG;ID=AT4G18680
Chr4	.	G_quartet	10324376	10324395	1.7	-	.	sequence=CCCAACTTACCCCCGACACC;ID=AT4G18810
Chr4	.	G_quartet	10358988	10359006	1.78947	+	.	sequence=GGGTGGCGTAATGGGGGAG;ID=AT4G18900
Chr4	.	G_quartet	10447632	10447671	1.35	-	.	sequence=CGCCACAACCAATCCCAATCCCCATTCCCCAAAATGCTCC;ID=AT4G19070
Chr4	.	G_quartet	10493318	10493348	1.41935	+	.	sequence=GGGACATGGACGGCGAAGGGGAAGGGAGCGG;ID=AT4G19190
Chr4	.	G_quartet	10657261	10657281	1.66667	+	.	sequence=GGGGCTGGGAGGGTAATGATG;ID=AT4G19530
Chr4	.	G_quartet	11001024	11001044	1.66667	-	.	sequence=CCCCCACAGCCATTCTCCCTC;ID=AT4G20370
Chr4	.	G_quartet	11096089	11096106	1.94444	+	.	sequence=GGGGAGAAGAGGGTCGGG;ID=AT4G20680
Chr4	.	G_quartet	11132801	11132839	1.20513	-	.	sequence=CAAACACCTCACACGCTTCCCCCAAATCCCCAACTTTAC;ID=AT4G20770
Chr4	.	G_quartet	11195669	11195684	2.3125	-	.	sequence=CCCCATCCCCCTCGTC;ID=AT4G20920
Chr4	.	G_quartet	11391881	11391901	1.66667	-	.	sequence=CACAACCCGACCCGCTACCCC;ID=AT4G21380
Chr4	.	G_quartet	11617965	11618005	1.43902	-	.	sequence=CTCCAACCCACCCAAGACCATGCCACCCACCCCCATTTTTC;ID=AT4G21900
Chr4	.	G_quartet	11646371	11646386	2.125	-	.	sequence=CCCCCACCACAAACCC;ID=AT4G21960
Chr4	.	G_quartet	11660076	11660107	1.34375	-	.	sequence=CTCCCATCTCCCAATAACCCCACACACCTTTC;ID=AT4G22000
Chr4	.	G_quartet	11841283	11841314	1.4375	+	.	sequence=GGCGGTTGGGGATCGGGTTGCGGCGGAGGTGG;ID=AT4G22467
Chr4	.	G_quartet	11844759	11844827	1.4058	+	.	sequence=GGAGGTGGTGGTTGGAATCTCGGAGGAGGGGGTGGTGGTTGGGATTTCGGAGGAGGGGGTGATGGTGAG;ID=AT4G22475
Chr4	.	G_quartet	11845446	11845500	1.14545	+	.	sequence=GGTGGAGTATTTGGAGGACTTTGTGGGGGGGTGTTTGGTGGAGTTTCTGGTGGTG;ID=AT4G22475
Chr4	.	G_quartet	11845638	11845692	1.14545	+	.	sequence=GGTGGAGTATTTGGAGGACTTTGTGGGGGGGTGTTTGGTGGAGTTTCTGGTGGTG;ID=AT4G22475
Chr4	.	G_quartet	11851613	11851631	1.89474	+	.	sequence=GGGGGAGGCGGTGGTGGAG;ID=AT4G22495
Chr4	.	G_quartet	11851664	11851691	1.75	+	.	sequence=GGGGGCGTTGGTGGTGCACGTGGGGGAG;ID=AT4G22495
Chr4	.	G_quartet	11851817	11851847	1.3871	+	.	sequence=GGTGGTGTTTGTGGGGGAGCGGTTGGTGGAG;ID=AT4G22495
Chr4	.	G_quartet	11851875	11851920	1.21739	+	.	sequence=GTGAAGGAGAAGTTGGTGGGGACACAGGGGGTGTACGTGTAGGAGG;ID=AT4G22495
Chr4	.	G_quartet	11851961	11851992	1.6875	+	.	sequence=GGGGGAGAAGTTGGTGGAGTTCTTGGTGGGGG;ID=AT4G22495
Chr4	.	G_quartet	11852165	11852210	1.21739	+	.	sequence=GGTGGAGTTCTTGGCGGGGATAGTGGTGGGGCACGTGGAGGAGCTG;ID=AT4G22495
Chr4	.	G_quartet	11852393	11852426	1.44118	+	.	sequence=GGCGGGGATAGTGGTGGTGCACGGGGAGGAGAAG;ID=AT4G22495
Chr4	.	G_quartet	11852597	11852627	1.3871	+	.	sequence=GGTGGTGTTTGTGGGGGAGCGGTTGGTGGAG;ID=AT4G22495
Chr4	.	G_quartet	11852775	11852804	1.4	+	.	sequence=GTGGTGGAGGAGGTGGTGGAGTTTTTGGGG;ID=AT4G22495
Chr4	.	G_quartet	11852843	11852872	1.43333	+	.	sequence=GGTGGAGGTGGTGTTCTAGGGCGGGGACGG;ID=AT4G22495
Chr4	.	G_quartet	11864637	11864666	1.53333	-	.	sequence=CCCCACCCCCTCCATTATTTCCAACAAAAC;ID=AT4G22540
Chr4	.	G_quartet	12010998	12011034	1.32432	+	.	sequence=GTGGCGGTGGGGAGTGTGATAGGGTCAGGGATTGGAG;ID=AT4G22900
Chr4	.	G_quartet	12013392	12013417	1.5	+	.	sequence=GTAGATTTGGGGGTTGGGGAGCTTAG;ID=AT4G22910
Chr4	.	G_quartet	12238500	12238529	1.46667	+	.	sequence=GGAGGGGAATTGTGGGTTTTGTATGGTGGG;ID=AT4G23440
Chr4	.	G_quartet	12249089	12249105	2.05882	+	.	sequence=GGGGAGGGGAGAAGAAG;ID=AT4G23470
Chr4	.	G_quartet	12431864	12431882	1.78947	+	.	sequence=GGGATGTTCTTGGGGAGGG;ID=AT4G23920
Chr4	.	G_quartet	12454894	12454920	1.88889	+	.	sequence=GGAGAAAGGGGGTTTATGGGGAGAGGG;ID=AT4G23980
Chr4	.	G_quartet	12520086	12520115	1.53333	-	.	sequence=CCCACACCCAAACACATAACCCAAATCCCC;ID=AT4G24110
Chr4	.	G_quartet	12527882	12527911	1.36667	+	.	sequence=GTTGTCGGAGGGGAGAGAGAAGGGGCTGAG;ID=AT4G24130
Chr4	.	G_quartet	12573577	12573596	1.7	+	.	sequence=GGAGGAAATAGAGGGAGGGG;ID=AT4G24240
Chr4	.	G_quartet	12625395	12625415	1.7619	-	.	sequence=CTGTTCCCCAAACCCCCATTC;ID=AT4G24413
Chr4	.	G_quartet	12717096	12717123	1.78571	+	.	sequence=GGATGGAAGGGGATAAGGGTTTGTGGGG;ID=AT4G24630
Chr4	.	G_quartet	12742597	12742616	1.7	+	.	sequence=GGTGATGGGTAACGAGGGGG;ID=AT4G24690
Chr4	.	G_quartet	12759601	12759619	1.78947	-	.	sequence=CTCCACTCCACCATCCCCC;ID=AT4G24750
Chr4	.	G_quartet	12782823	12782851	1.44828	+	.	sequence=GATGGAGGTGGTGGGAAAGGAAATTGGGG;ID=AT4G24800
Chr4	.	G_quartet	12784487	12784522	1.33333	+	.	sequence=GATGCTGGGGAGGTGGGAGCGGTTGGGCAGTGGAAG;ID=AT4G24800
Chr4	.	G_quartet	12899036	12899057	1.63636	-	.	sequence=CGTTCCCACATCCCCACCCTAC;ID=AT4G25130
Chr4	.	G_quartet	12936098	12936127	1.4	-	.	sequence=CTCCCCAGCCATGGCCTTCCCTCCAAACCC;ID=AT4G25260
Chr4	.	G_quartet	13091199	13091228	1.43333	-	.	sequence=CCTCCTTTCCCACACCCCGTAGACTCTCCC;ID=AT4G25690
Chr4	.	G_quartet	13164933	13164950	1.94444	+	.	sequence=GGTACTGGAGGTGGGGGG;ID=AT4G25910
Chr4	.	G_quartet	13276984	13277008	1.76	+	.	sequence=GGTGGTTAAATATATGGGGGAGGGG;ID=AT4G26200
Chr4	.	G_quartet	13346026	13346063	1.28947	-	.	sequence=CCTCTTCCTCCTTCTTTCCTTCCCCACCCAAACCTCTC;ID=AT4G26400
Chr4	.	G_quartet	13385794	13385813	1.85	+	.	sequence=GGTTGGGGATTTAAGGGGAG;ID=AT4G26510
Chr4	.	G_quartet	13387873	13387895	1.78261	+	.	sequence=GGTATGGGGGAGTTTGGGGACAG;ID=AT4G26510
Chr4	.	G_quartet	13390799	13390817	1.94737	+	.	sequence=GGTATGGGCGGGTTTGGGG;ID=AT4G26520
Chr4	.	G_quartet	13390799	13390817	1.94737	+	.	sequence=GGTATGGGCGGGTTTGGGG;ID=AT4G26530
Chr4	.	G_quartet	13527761	13527791	1.48387	+	.	sequence=GAGGGGGCAATGATCGTGTACGGTGGGGGAG;ID=AT4G26930
Chr4	.	G_quartet	13544796	13544815	1.7	+	.	sequence=GCTGGGTGGGGTGTTGGAGG;ID=AT4G26970
Chr4	.	G_quartet	13636272	13636305	1.32353	-	.	sequence=CTTCCCAACACCGCCCATACCCCAAACACCAATC;ID=AT4G27220
Chr4	.	G_quartet	13689811	13689850	1.2	-	.	sequence=CTCAATCTCTCCCCATCCCCTTCTGCTTTCCCTCTTATTC;ID=AT4G27340
Chr4	.	G_quartet	13704408	13704426	2	-	.	sequence=CCCCTAACCCTAACCACCC;ID=AT4G27390
Chr4	.	G_quartet	13714226	13714245	1.8	-	.	sequence=CCTTCCCCAACCCGTCCTCC;ID=AT4G27420
Chr4	.	G_quartet	13848727	13848748	1.72727	+	.	sequence=GGAAGTCGGGGTGGGGATGATG;ID=AT4G27780
Chr4	.	G_quartet	13925485	13925519	1.25714	+	.	sequence=GTTAGGGGTTGGTGTTGGGTTAGGGATTGGTCTAG;ID=AT4G28000
Chr4	.	G_quartet	13955948	13955997	1.46	-	.	sequence=CCAGACCGGCCTACCCCACCACCATCCCCTCCCCATGTCTCATCCTCCAC;ID=AT4G28080
Chr4	.	G_quartet	13989040	13989070	1.3871	-	.	sequence=CCCCCCCATAACCAATGTTCCACCTGTCCTC;ID=AT4G28200
Chr4	.	G_quartet	14046325	14046344	1.7	+	.	sequence=GGGAAGATAGGGGGACGGTG;ID=AT4G28397
Chr4	.	G_quartet	14123603	14123620	1.94444	+	.	sequence=GTGGGAGGGACGGGGAAG;ID=AT4G28580
Chr4	.	G_quartet	14218586	14218613	1.53571	+	.	sequence=GGGGCAGCGGAAGCGGGGACGGAGAAGG;ID=AT4G28790
Chr4	.	G_quartet	14269051	14269089	1.33333	-	.	sequence=CCTCCTCTTCCCATCCCCATATCCACCCACGTCCAATAC;ID=AT4G28920
Chr4	.	G_quartet	14288803	14288836	1.41176	+	.	sequence=GGTAGAAGGAGGGGATGGATTCTCGGTTGGGGAG;ID=AT4G28980
Chr4	.	G_quartet	14526753	14526786	1.29412	+	.	sequence=GAAGAAGGATGCGAAGGAGGGGCAAGAGGGGAAG;ID=AT4G29640
Chr4	.	G_quartet	14615802	14615834	1.48485	-	.	sequence=CCCCATTCAGTGTTGACCCCTACCCCAGTAACC;ID=AT4G29900
Chr4	.	G_quartet	14635888	14635922	1.25714	-	.	sequence=CAAAACCACCCACCTTAAATCCCTAAACCCCTCGC;ID=AT4G29920
Chr4	.	G_quartet	14718589	14718614	1.73077	+	.	sequence=GGGTGGGGGTAAAGTCTCTGTTGGGG;ID=AT4G30100
Chr4	.	G_quartet	14749798	14749842	1.06667	+	.	sequence=GCGGCTGAGTCTTTGGGGGTGGGGACAATGGGTGTTGCTCTCTTG;ID=AT4G30150
Chr4	.	G_quartet	14771292	14771330	1.30769	-	.	sequence=CACACCAGCCCATCCCCATCCAATACCCCTAATCTTTGC;ID=AT4G30190
Chr4	.	G_quartet	14952682	14952713	1.53125	+	.	sequence=GGCGGGGAAGGAAAGGTGGAGATGGGATCGGG;ID=AT4G30640
Chr4	.	G_quartet	15125173	15125209	1.35135	+	.	sequence=GGTTTGGCAGGGGCGGGTACTGGTTTTGGGGTCTTAG;ID=AT4G31100
Chr4	.	G_quartet	15133829	15133858	1.5	-	.	sequence=CCCCTTCCTGCCCCCACAACCATCAGGACC;ID=AT4G31120
Chr4	.	G_quartet	15162436	15162454	1.78947	-	.	sequence=CCCCAAGTCCCAATCTCCC;ID=AT4G31200
Chr4	.	G_quartet	15319726	15319742	2.17647	+	.	sequence=GGGGAGAGGATATGGGG;ID=AT4G31610
Chr4	.	G_quartet	15337372	15337393	1.77273	-	.	sequence=CCTCCAAAGACCCCGCATCCCC;ID=AT4G31670
Chr4	.	G_quartet	15374563	15374614	1.36538	+	.	sequence=GAATGGGATTAGGGAAAATGGGACTGGTGGGGTTTTGGGTGAGGAGGGATTG;ID=AT4G31780
Chr4	.	G_quartet	15385467	15385488	1.72727	+	.	sequence=GGCGGAGGAGGGGAGATGGGTG;ID=AT4G31805
Chr4	.	G_quartet	15385558	15385577	1.75	+	.	sequence=GGGGAAGAGAGATGCAGGGG;ID=AT4G31805
Chr4	.	G_quartet	15534992	15535020	1.48276	+	.	sequence=GGGGAGGATGCGAGCGGTTTGGGGAGAAG;ID=AT4G32170
Chr4	.	G_quartet	15634436	15634474	1.25641	+	.	sequence=GTATCGGAAGTTTGGGGGAAGGAGGGGCATCTGAGGTAG;ID=AT4G32380
Chr4	.	G_quartet	15657835	15657852	2	+	.	sequence=GGGTCTGGTTGGGGGTGG;ID=AT4G32440
Chr4	.	G_quartet	15707662	15707704	1.44186	+	.	sequence=GGGGAAATTAGGTGGGGAGGTGAAAAAGGGGGAAATATAATTG;ID=AT4G32551
Chr4	.	G_quartet	15789592	15789622	1.45161	+	.	sequence=GGGGAGGAAGAAGAGGAGGGAGATTCGGGAG;ID=AT4G32720
Chr4	.	G_quartet	15801834	15801852	1.78947	+	.	sequence=GGACGAGGGTGGGGAGAGG;ID=AT4G32760
Chr4	.	G_quartet	15806467	15806485	2	+	.	sequence=GGTTGGGGTGATGTTGGGG;ID=AT4G32770
Chr4	.	G_quartet	15810773	15810792	1.75	+	.	sequence=GCGGGAGAGATTGGGGCGGG;ID=AT4G32780
Chr4	.	G_quartet	15829947	15829987	1.5122	+	.	sequence=GAGGTTGTGGGGCGGGTGAGGTGTCGAAGTGGGTCGTGGGG;ID=AT4G32810
Chr4	.	G_quartet	15852823	15852852	1.6	+	.	sequence=GGGCTTGCAGAGGGCAGAGGGAGTTGGGGG;ID=AT4G32850
Chr4	.	G_quartet	15902331	15902359	1.51724	-	.	sequence=CCACTATCCACAACCTTCCCACTTCCCCC;ID=AT4G32940
Chr4	.	G_quartet	15933847	15933877	1.45161	-	.	sequence=CCCGCATCCCCACGATATGCAACGCCCCTCC;ID=AT4G33020
Chr4	.	G_quartet	15935801	15935844	1.13636	+	.	sequence=GTTATGGACGTAGCTGATTTAGGGGGGGGGGTGTGAAGATAAAG;ID=AT4G33030
Chr4	.	G_quartet	15980247	15980266	1.7	-	.	sequence=CCATAACCCCCTCAAAACCC;ID=AT4G33130
Chr4	.	G_quartet	15991016	15991046	1.45161	-	.	sequence=CCCCACAACTCCATTCCCCAACTTCTTCTCC;ID=AT4G33150
Chr4	.	G_quartet	16020692	16020732	1.21951	-	.	sequence=CCTCATGCAACCCCTAAGCCCACCTCCCCAAAAACGAAATC;ID=AT4G33210
Chr4	.	G_quartet	16053380	16053408	1.44828	-	.	sequence=CCCATTCCACTGATCCCAAAAACCCCTCC;ID=AT4G33300
Chr4	.	G_quartet	16072042	16072087	1.36957	+	.	sequence=GGTGGGATGACGGCGGAGGGAGATGGCGAGGGGAGGAGGAGAATGG;ID=AT4G33380
Chr4	.	G_quartet	16109520	16109551	1.34375	-	.	sequence=CTTCCCCCGAATAGAAGTTCCCCTCCCATTGC;ID=AT4G33490
Chr4	.	G_quartet	16111489	16111509	1.71429	-	.	sequence=CCCCTCTCTTATACCCCTCTC;ID=AT4G33495
Chr4	.	G_quartet	16119323	16119354	1.46875	+	.	sequence=GGGGGGTATAATGGTGGAAGCGGCGGTGGTGG;ID=AT4G33520
Chr4	.	G_quartet	16126655	16126682	1.53571	-	.	sequence=CCCCATGTCCCAGTAGATACACCACCCC;ID=AT4G33530
Chr4	.	G_quartet	16131349	16131398	1.22	+	.	sequence=GGTTGGTAGGGTAAAGTAGTTGGGGGGTTTTCATTTTGGGTATTGGGAAG;ID=AT4G33540
Chr4	.	G_quartet	16139172	16139201	1.56667	+	.	sequence=GGTTTTGGGAAAAGAATTTGTGGGGTGGGG;ID=AT4G33580
Chr4	.	G_quartet	16146510	16146539	1.4	+	.	sequence=GGCGGGGGAGAGAAGAACGGAATGGATGGG;ID=AT4G33610
Chr4	.	G_quartet	16171925	16171954	1.46667	-	.	sequence=CCCTTCACCCCCTGGTCCAAACCCACTTCC;ID=AT4G33680
Chr4	.	G_quartet	16205445	16205463	1.84211	-	.	sequence=CCCTACCATCATCTCCCCC;ID=AT4G33790
Chr4	.	G_quartet	16265197	16265226	1.63333	-	.	sequence=CTCCATCCCCAACCCCAGCTTGAACCACCC;ID=AT4G33930
Chr4	.	G_quartet	16265278	16265309	1.375	-	.	sequence=CCGGATCTCCATCCCCAACCCCCGTTCGAACC;ID=AT4G33930
Chr4	.	G_quartet	16296141	16296169	1.48276	+	.	sequence=GGGGTGGTGGAATTGGGAAAGATTTTGGG;ID=AT4G34000
Chr4	.	G_quartet	16323357	16323385	1.44828	-	.	sequence=CCCTCCATCCCCCTATCATGACAATGCCC;ID=AT4G34070
Chr4	.	G_quartet	16331627	16331666	1.3	+	.	sequence=GCTGGAGAGGGGAATGGTGAAGATGCTGGGGATCAGGGTG;ID=AT4G34100
Chr4	.	G_quartet	16343360	16343411	1.36538	-	.	sequence=CCCTCTCCCGCCTCTCATCCGCCTCTTCCCCAACCAACACCTCCCTCACCGC;ID=AT4G34131
Chr4	.	G_quartet	16387664	16387683	1.7	-	.	sequence=CATACCCTACCCTGTTCCCC;ID=AT4G34230
Chr4	.	G_quartet	16388248	16388267	1.75	-	.	sequence=CCCACCTCCACTACTTCCCC;ID=AT4G34230
Chr4	.	G_quartet	16392408	16392442	1.37143	+	.	sequence=GCCATTTGGTGGGGTTGGGGAGAGTGGGATCGGTG;ID=AT4G34240
Chr4	.	G_quartet	16401394	16401413	1.75	+	.	sequence=GGGCTAAGGGCAAGGGGCGG;ID=AT4G34260
Chr4	.	G_quartet	16412881	16412915	1.25714	+	.	sequence=GGTTCAAACGGGGATTGGGGATGGAGCTCTGGCGG;ID=AT4G34300
Chr4	.	G_quartet	16412955	16412998	1.22727	+	.	sequence=GGGTGGTTCAAGCTGGGGTTGGGGATGGAGCTCGGACGGAACAG;ID=AT4G34300
Chr4	.	G_quartet	16460941	16460976	1.47222	+	.	sequence=GGTGAAGGGGAAGAGAAGCGAAATTGGGGGATTGGG;ID=AT4G34430
Chr4	.	G_quartet	16465150	16465167	1.88889	+	.	sequence=GGGGAAGTTAGTTAGGGG;ID=AT4G34430
Chr4	.	G_quartet	16537195	16537225	1.41935	-	.	sequence=CCCCAGTTTCCTCATCCTTTGTCTCCCCACC;ID=AT4G34630
Chr4	.	G_quartet	16623645	16623672	1.46429	-	.	sequence=CCAGGTAATCCCCCCATTTCCCCTTAAC;ID=AT4G34890
Chr4	.	G_quartet	16630234	16630252	2	-	.	sequence=CCCCTCATTTCCCCCTAAC;ID=AT4G34900
Chr4	.	G_quartet	16674068	16674087	1.8	+	.	sequence=GGGGGTTTTCTGTTTTGGGG;ID=AT4G35020
Chr4	.	G_quartet	16698813	16698844	1.34375	+	.	sequence=GATTTGGGGTTTATGGGTTTTAATGGGGTTTG;ID=AT4G35080
Chr4	.	G_quartet	16725060	16725079	1.7	-	.	sequence=CTCCCCACCCTTTTTCCTCC;ID=AT4G35140
Chr4	.	G_quartet	16757568	16757598	1.3871	-	.	sequence=CCTCAATTTCCCCACACCCCATGCTTCTTCC;ID=AT4G35230
Chr4	.	G_quartet	16797597	16797641	1.35556	-	.	sequence=CCATCCACCTCCAATCCCCATACTACCCGCTCCTTCCCCTTGAGC;ID=AT4G35300
Chr4	.	G_quartet	16830316	16830335	2	+	.	sequence=GGAGGTTACGGGGAGTGGGG;ID=AT4G35390
Chr4	.	G_quartet	16888592	16888638	1.21277	-	.	sequence=CCAGTGTCCTCCATATACCCATCCCTACCCCAACCATCACAGCCACC;ID=AT4G35580
Chr4	.	G_quartet	16899873	16899892	1.7	-	.	sequence=CCTTCACCCAAACCATCCCC;ID=AT4G35610
Chr4	.	G_quartet	16909682	16909700	1.78947	+	.	sequence=GGGTTTGTTGGGGACAGGG;ID=AT4G35650
Chr4	.	G_quartet	16942031	16942056	1.42308	-	.	sequence=CTCTTTTCCCGCCCCCCGCCTTAAGC;ID=AT4G35750
Chr4	.	G_quartet	16942031	16942056	1.42308	-	.	sequence=CTCTTTTCCCGCCCCCCGCCTTAAGC;ID=AT4G35760
Chr4	.	G_quartet	17156069	17156109	1.29268	-	.	sequence=CTCACTTCCCCCGGAAAACTTGCCTCCCCCATTTCTAACCC;ID=AT4G36260
Chr4	.	G_quartet	17162320	17162337	1.88889	-	.	sequence=CCTCTCCTTTCCCCTCCC;ID=AT4G36270
Chr4	.	G_quartet	17195777	17195806	1.4	-	.	sequence=CACACCCGATTCCCACAACTCCCCAACCTC;ID=AT4G36390
Chr4	.	G_quartet	17308308	17308330	1.56522	+	.	sequence=GAAGCAATGGGGTAGGGAGGGAG;ID=AT4G36720
Chr4	.	G_quartet	17332947	17332976	1.46667	-	.	sequence=CCCCTCTCCCATTCATTCCGGACATTCCCC;ID=AT4G36780
Chr4	.	G_quartet	17352759	17352789	1.41935	+	.	sequence=GGAGAGGCGCGAGGGAGGTGAGATTTGGGGG;ID=AT4G36840
Chr4	.	G_quartet	17389108	17389151	1.31818	+	.	sequence=GGGATAAGGATGAGGAAGTGGGGGAAGTGGGTGGCGGAGATAAG;ID=AT4G36900
Chr4	.	G_quartet	17389386	17389416	1.48387	+	.	sequence=GGATGCGTTAGAAGCGGCGGGGGCGGGAGGG;ID=AT4G36900
Chr4	.	G_quartet	17441521	17441555	1.37143	+	.	sequence=GGCGGCGGAGGAGCAGAGGAGGGGGTAGGTGAAGG;ID=AT4G36990
Chr4	.	G_quartet	17565172	17565201	1.46667	-	.	sequence=CCCAAACCCCAATAGCTTCTGAGCCTCCCC;ID=AT4G37340
Chr4	.	G_quartet	17609252	17609269	2	-	.	sequence=CATACCCCAGCCTTCCCC;ID=AT4G37460
Chr4	.	G_quartet	17693294	17693313	1.7	+	.	sequence=GTGGGTTTGGAGCGGTGGGG;ID=AT4G37650
Chr4	.	G_quartet	17740470	17740500	1.45161	+	.	sequence=GGAGGGTCTTTTAATGTAGGGGTATATGGGG;ID=AT4G37750
Chr4	.	G_quartet	17769374	17769401	1.53571	+	.	sequence=GTTGAAATTGGGGGGAAATGGGGTATAG;ID=AT4G37790
Chr4	.	G_quartet	17859117	17859136	1.75	+	.	sequence=GATGGGGAGGGTAATTTGGG;ID=AT4G38000
Chr4	.	G_quartet	17939090	17939108	1.78947	+	.	sequence=GGTAGGGTGAAAATGGGGG;ID=AT4G38270
Chr4	.	G_quartet	17972171	17972209	1.53846	-	.	sequence=CTCAGCCCCACCCACACTCCACTTAGCCCCAACCCTGCC;ID=AT4G38380
Chr4	.	G_quartet	17993269	17993309	1.21951	+	.	sequence=GCCGAGGAAGGGGTCAGTGGGGTAAGGAAGGGCACAGTTGG;ID=AT4G38440
Chr4	.	G_quartet	18005977	18006008	1.6875	+	.	sequence=GGGATGGGGATGGGGATGAGGGATGAGATTTG;ID=AT4G38480
Chr4	.	G_quartet	18007853	18007882	1.43333	+	.	sequence=GTGGGGAGGTCGGGAGGAAGATCTGGGAAG;ID=AT4G38500
Chr4	.	G_quartet	18022308	18022337	1.4	+	.	sequence=GGAATGTTCAGGGGGAATGGTGGATGTGGG;ID=AT4G38530
Chr4	.	G_quartet	18039130	18039149	1.75	+	.	sequence=GGGGAAGGGATTGATTTGGG;ID=AT4G38590
Chr4	.	G_quartet	18066568	18066606	1.38462	-	.	sequence=CTCACCCGTACCCATCTCCGACCCAGTCCCCTGTGACCC;ID=AT4G38660
Chr4	.	G_quartet	18079566	18079611	1.36957	-	.	sequence=CCGCCTCTCCTTTCCCCATCCTCCGAAACCCTAGACGAACCCCACC;ID=AT4G38710
Chr4	.	G_quartet	18097492	18097521	1.43333	+	.	sequence=GGGAGGTGGGTGCTCTATCTTTGGCGGGGG;ID=AT4G38775
Chr4	.	G_quartet	18178574	18178592	2.15789	-	.	sequence=CCCCAATTTACCCTTCCCC;ID=AT4G39010
Chr4	.	G_quartet	18182613	18182631	1.78947	+	.	sequence=GGGTGACGTAGGGGGTTGG;ID=AT4G39020
Chr4	.	G_quartet	18215924	18215943	1.75	-	.	sequence=CACCCCAAGTCTCTCCCCAC;ID=AT4G39090
Chr4	.	G_quartet	18269673	18269707	1.4	-	.	sequence=CCGTCCCCCAAATCTTTCCTCCTTCCCTCCTTTCC;ID=AT4G39240
Chr4	.	G_quartet	18340177	18340195	1.78947	+	.	sequence=GCTTGGGGTAGTTGTGGGG;ID=AT4G39420
Chr4	.	G_quartet	18340327	18340368	1.14286	+	.	sequence=GAGCTGAGGCATGGGGAGTGGGTTGAGTGGGGACCTTCTAGG;ID=AT4G39420
Chr4	.	G_quartet	18367222	18367255	1.32353	-	.	sequence=CATCTCCCCAAACCGCTCTCATCCTCCCCAACGC;ID=AT4G39500
Chr4	.	G_quartet	18379551	18379570	1.85	+	.	sequence=GGGGGAGGGGCAGTTATAAG;ID=AT4G39540
Chr4	.	G_quartet	18382670	18382690	1.71429	-	.	sequence=CAAACCACTCAACCCTCCCCC;ID=AT4G39560
Chr4	.	G_quartet	18416356	18416373	1.88889	-	.	sequence=CCCCACCATCCAACCCAC;ID=AT4G39680
Chr4	.	G_quartet	18424267	18424286	1.7	+	.	sequence=GGGAGTTGGGGGAACGTTGG;ID=AT4G39700
Chr4	.	G_quartet	18535365	18535383	1.89474	+	.	sequence=GGAATGGGAGGCATGGGGG;ID=AT4G39960
Chr4	.	G_quartet	18535502	18535545	1.40909	+	.	sequence=GAAGGAATGGGTGGGATGGGAGGAATGGGCGGTGGAATGGGTAG;ID=AT4G39960
Chr4	.	G_quartet	18583567	18583606	1.25	+	.	sequence=GGTGTGCTTGGGAGATGGGGAAGGAGGGTTGGAGAAGCTG;ID=AT4G40100
Chr5	.	G_quartet	33879	33914	1.38889	+	.	sequence=GGAAGGGGAGAAGACGGTGGAAGTTAAGGGGAAAGG;ID=AT5G01090
Chr5	.	G_quartet	62398	62429	1.375	-	.	sequence=CACCTAAACCCCAACCCCAACCAACATTCATC;ID=AT5G01180
Chr5	.	G_quartet	257487	257505	1.78947	+	.	sequence=GGGGATTGGCCGGGGAGAG;ID=AT5G01690
Chr5	.	G_quartet	264052	264074	1.6087	-	.	sequence=CTGCCCATCCCCCTGCCCTTTGC;ID=AT5G01710
Chr5	.	G_quartet	313624	313643	1.9	-	.	sequence=CCCCTCGATCTTCATCCCCC;ID=AT5G01820
Chr5	.	G_quartet	322564	322597	1.5	+	.	sequence=GTGGGGAGGTTCGTTGAGGCTGGGGTAATGGGAG;ID=AT5G01830
Chr5	.	G_quartet	339065	339095	1.45161	+	.	sequence=GGAAGCGGCGGGGGAGATGGGTACACGAGGG;ID=AT5G01880
Chr5	.	G_quartet	339856	339897	1.30952	+	.	sequence=GAAGAGCAGAGGAGGAGGTTGGGAGTGGGGGTGGTGTGGAAG;ID=AT5G01880
Chr5	.	G_quartet	339856	339897	1.30952	+	.	sequence=GAAGAGCAGAGGAGGAGGTTGGGAGTGGGGGTGGTGTGGAAG;ID=AT5G01881
Chr5	.	G_quartet	374835	374864	1.4	-	.	sequence=CCCAAACCCAGTACTTCCATACCATTCCCC;ID=AT5G01970
Chr5	.	G_quartet	378297	378326	1.43333	-	.	sequence=CCTTGCCTTTCCTTGAAACCCCTCTTCCCC;ID=AT5G01990
Chr5	.	G_quartet	379785	379812	1.53571	-	.	sequence=CCCAAAAGCCCCTTCAAAACTTCCCCAC;ID=AT5G01990
Chr5	.	G_quartet	487571	487591	1.7619	-	.	sequence=CACTTCCCTCTTCCCCTTCCC;ID=AT5G02330
Chr5	.	G_quartet	514317	514353	1.18919	+	.	sequence=GTTCAATGGGCTCAGGGGAAAGCAGGGGAGGATCGTG;ID=AT5G02400
Chr5	.	G_quartet	547915	547944	1.5	+	.	sequence=GGGGGATTTCGGGAAATTCTAGGGTTAGGG;ID=AT5G02480
Chr5	.	G_quartet	548456	548476	1.71429	+	.	sequence=GAGGGGATAGTATGTGGGGAG;ID=AT5G02480
Chr5	.	G_quartet	641436	641455	1.7	-	.	sequence=CCCTCCCCCTCCTCATTAGC;ID=AT5G02810
Chr5	.	G_quartet	700701	700716	2.3125	+	.	sequence=GGGGATTGGGGAGAGG;ID=AT5G02990
Chr5	.	G_quartet	748694	748723	1.4	+	.	sequence=GGTACTGTGTGGGGGGGACAAGATTTTGGG;ID=AT5G03150
Chr5	.	G_quartet	791044	791080	1.37838	+	.	sequence=GCAGCTTAAGTGGGGAAGGGGGAAGTGGGACTGGAAG;ID=AT5G03280
Chr5	.	G_quartet	825969	825993	1.52	-	.	sequence=CCTAACCCATCCCTTTATCCCCAGC;ID=AT5G03370
Chr5	.	G_quartet	893400	893419	1.75	+	.	sequence=GGGGGAGGAAGTTTAGAGGG;ID=AT5G03540
Chr5	.	G_quartet	920586	920615	1.43333	+	.	sequence=GGGACATTAGGGGAAGATAAAGTGATGGGG;ID=AT5G03620
Chr5	.	G_quartet	1032228	1032269	1.09524	-	.	sequence=CTCATATCTCAACCCCTCTCTCCCCTTTCCTTCTTCATCTTC;ID=AT5G03860
Chr5	.	G_quartet	1076911	1076956	1.32609	+	.	sequence=GTATGGCGGGCTTGGTTGGGGAACTGGTTGGGGTGACGCTGAAGGG;ID=AT5G03990
Chr5	.	G_quartet	1170124	1170148	1.76	+	.	sequence=GGCAGAGGAAGAGGAGGGGCAGGGG;ID=AT5G04240
Chr5	.	G_quartet	1197660	1197676	2	+	.	sequence=GGTGCAGGGTGGGGGAG;ID=AT5G04290
Chr5	.	G_quartet	1200648	1200679	1.3125	+	.	sequence=GTCTTGGGGTAAGAAAGGGGGATCAGATGGAG;ID=AT5G04290
Chr5	.	G_quartet	1201308	1201332	1.64	+	.	sequence=GTGGGGTAAGAAGGATGAGGGAGGG;ID=AT5G04290
Chr5	.	G_quartet	1201351	1201385	1.4	+	.	sequence=GATAGGGGAGGACGTGGGTTTGGTGGGAGAAGAGG;ID=AT5G04290
Chr5	.	G_quartet	1201397	1201427	1.3871	+	.	sequence=GAGGTGGCAGGGATCAGTTTGGGAGGGGAAG;ID=AT5G04290
Chr5	.	G_quartet	1201563	1201610	1.22917	+	.	sequence=GCTGGGGCAAGCAAGATGGCGATGGGGGCGGTTCAAGCTGGGGTAAAG;ID=AT5G04290
Chr5	.	G_quartet	1201730	1201753	1.625	+	.	sequence=GGTGGGGGATCTAGCTGGGGCAAG;ID=AT5G04290
Chr5	.	G_quartet	1201761	1201793	1.36364	+	.	sequence=GTGGTGGGGATGGTTCGAGCTGGGGTAAGCAGG;ID=AT5G04290
Chr5	.	G_quartet	1201854	1201940	1.1954	+	.	sequence=GCTGGGGAAAGCAGAGTGATGCTGGTGGGGGATCTAGCTGGGGCAAGCAAGACGGTGGTGGGGGTGGTTCAAGCTGGGGTAAACAAG;ID=AT5G04290
Chr5	.	G_quartet	1202037	1202086	1.28	+	.	sequence=GCTGGGGAAAGCAAGATGGTGGTGGGGGTGGTTCAAGCTGGGGTAAACAG;ID=AT5G04290
Chr5	.	G_quartet	1202165	1202214	1.3	+	.	sequence=GGTCGTGGGTTTGGTGAAAGAAGGGGAGGAGGGGGATTCCGTGGAGGTAG;ID=AT5G04290
Chr5	.	G_quartet	1211097	1211116	1.75	+	.	sequence=GGGGGTTGTCTCTCGAGGGG;ID=AT5G04320
Chr5	.	G_quartet	1309735	1309765	1.54839	+	.	sequence=GGGGTGAGGTAGTGATAAGGTTTGAAGGGGG;ID=AT5G04560
Chr5	.	G_quartet	1320860	1320883	1.625	+	.	sequence=GTAGGTTGGTGGGGGTATGGGAAG;ID=AT5G04590
Chr5	.	G_quartet	1326749	1326778	1.4	+	.	sequence=GGGGACGAGAATGGCGGCGACTCGGGGAGG;ID=AT5G04600
Chr5	.	G_quartet	1337002	1337030	1.41379	+	.	sequence=GACGGGGACGGCGATCGAGTGGGGGATAG;ID=AT5G04660
Chr5	.	G_quartet	1361270	1361312	1.30233	+	.	sequence=GGTGCTGATTTGGGGGTGGGATTGGATTTGGGAAAGAGGAAGG;ID=AT5G04720
Chr5	.	G_quartet	1380363	1380397	1.34286	+	.	sequence=GGCTGGGAATGGGTGACGAAAGTGGTGGGGATAGG;ID=AT5G04770
Chr5	.	G_quartet	1446655	1446669	2.26667	+	.	sequence=GGTTGGGGGTGGGAG;ID=AT5G04930
Chr5	.	G_quartet	1487797	1487815	1.78947	-	.	sequence=CCCCGCTCTTGCCCCACTC;ID=AT5G05040
Chr5	.	G_quartet	1494828	1494846	1.78947	-	.	sequence=CCCCGCTCTTGCCCCACTC;ID=AT5G05060
Chr5	.	G_quartet	1512953	1512984	1.5	+	.	sequence=GGAGGGGTGTTTGCTGATGATATGGGGTTGGG;ID=AT5G05130
Chr5	.	G_quartet	1522915	1522963	1.18367	+	.	sequence=GAAAAGAGGAGAAGGTAGTGGGGGGTGGGAGATAACGTGGATGGATAGG;ID=AT5G05140
Chr5	.	G_quartet	1534437	1534460	1.83333	-	.	sequence=CCCCCATTTCCTCTCCCTTCCCAC;ID=AT5G05170
Chr5	.	G_quartet	1550707	1550726	1.7	+	.	sequence=GGGGGCTGATGATGGGAAGG;ID=AT5G05220
Chr5	.	G_quartet	1557283	1557318	1.27778	-	.	sequence=CAACTCCTCTCCCTTGCACCACCAACCCCCACGCAC;ID=AT5G05250
Chr5	.	G_quartet	1557401	1557451	1.29412	-	.	sequence=CATCTCCGCCTCTCCTCTCTCCCACCTCCCCTTCACCGCCGCCCATTCCTC;ID=AT5G05250
Chr5	.	G_quartet	1599810	1599844	1.42857	-	.	sequence=CCTACTCCCCCCATACCATATATACCCAAAAGCCC;ID=AT5G05400
Chr5	.	G_quartet	1634595	1634619	1.6	+	.	sequence=GGGGATTCAAGACTAGGGGATTGGG;ID=AT5G05520
Chr5	.	G_quartet	1724440	1724459	2	-	.	sequence=CCCCCATCGAGCTCCCCCGC;ID=AT5G05740
Chr5	.	G_quartet	1734541	1734561	1.66667	+	.	sequence=GGAGGAGGAGGAACGGGGGCG;ID=AT5G05770
Chr5	.	G_quartet	1738258	1738277	1.85	+	.	sequence=GGGTCAAGTCAGGGTGGGGG;ID=AT5G05780
Chr5	.	G_quartet	1796734	1796778	1.51111	+	.	sequence=GGTGTTGTACACCTTAGTGGGGGAAGGGGGGGGGCAGTTGGGAAG;ID=AT5G05970
Chr5	.	G_quartet	1963318	1963352	1.37143	-	.	sequence=CTCCTTCCTCAGTCCACCACCCTCTCTCCCCCAGC;ID=AT5G06430
Chr5	.	G_quartet	2040892	2040949	1.41379	+	.	sequence=GGAGATGGAGAGTAGTATGGTGGGGGTGGGGAGCTGTAGACGTATGGTGGTGGTGGGG;ID=AT5G06645
Chr5	.	G_quartet	2041117	2041174	1.37931	+	.	sequence=GGCGAAGGAGAGAAGTATGGTGGGGGTGGGGAACTGTAGACGTACGGTGGTGGGGGAG;ID=AT5G06645
Chr5	.	G_quartet	2041192	2041249	1.39655	+	.	sequence=GGCGAAGGAGAGTAGTATGGTGGGGGTGGGGAGTTGTAGACGTACGGTGGTGGTGGGG;ID=AT5G06645
Chr5	.	G_quartet	2041417	2041469	1.20755	+	.	sequence=GGCGAAGGAGAATAGTATGGTGGGGGTGGGGAGCTGTAGACGTATGGTGGTGG;ID=AT5G06645
Chr5	.	G_quartet	2057736	2057764	1.55172	+	.	sequence=GGTTTTGAGAGGTGGGGCGATGGCTGGGG;ID=AT5G06680
Chr5	.	G_quartet	2208148	2208185	1.31579	-	.	sequence=CTAATCCCAATTCCCCCATAGTCTCCCCCATGTCTTGC;ID=AT5G07120
Chr5	.	G_quartet	2227673	2227704	1.40625	-	.	sequence=CTCCCTTCCCAAAATACCCCTCATACTAGCCC;ID=AT5G07180
Chr5	.	G_quartet	2238060	2238097	1.65789	+	.	sequence=GGGGGTTTGGTAAGAGGACCAGGGGGTTTGGGGAAGTG;ID=AT5G07190
Chr5	.	G_quartet	2300029	2300059	1.41935	+	.	sequence=GGTGGAGGAATGGTCGGTGTTGGTGGTGGGG;ID=AT5G07300
Chr5	.	G_quartet	2370794	2370812	1.84211	+	.	sequence=GATGTTGGGGTGAAAGGGG;ID=AT5G07490
Chr5	.	G_quartet	2378075	2378172	1.34694	-	.	sequence=CCTCCACCTCCTAATCCTCCACCCCCTGGTTTTCCAAATCTTCCCCCAAATCTCCTACCTCCCCCAAATCTCCTAAGTCCCCCAAATCTCCTACGCCC;ID=AT5G07510
Chr5	.	G_quartet	2380428	2380447	1.75	-	.	sequence=CCGCCCCCTCCTAATCCTCC;ID=AT5G07520
Chr5	.	G_quartet	2386266	2386311	1.34783	-	.	sequence=CTTTTTCCCCGGTTTACCCCCCCATGCTCCCCCGGGTTTATCTCCC;ID=AT5G07540
Chr5	.	G_quartet	2464647	2464677	1.45161	-	.	sequence=CCACATCCCCCTTCCACACCTCTTTACCCTC;ID=AT5G07740
Chr5	.	G_quartet	2466665	2466707	1.37209	-	.	sequence=CCGTTGACCTAAACCCCAGATCCCCTTCTTCCCCCAAAAATTC;ID=AT5G07740
Chr5	.	G_quartet	2492708	2492728	1.66667	-	.	sequence=CTCCCTCCCCTAAGCAATCCC;ID=AT5G07810
Chr5	.	G_quartet	2538547	2538566	1.7	+	.	sequence=GGTTGGAAGTGGGGAGGGCG;ID=AT5G07940
Chr5	.	G_quartet	2577524	2577543	1.75	-	.	sequence=CCCAACATCCCCAAATTCCC;ID=AT5G08040
Chr5	.	G_quartet	2594572	2594594	1.6087	-	.	sequence=CGCCCACCCCACCATCTTCCGCC;ID=AT5G08100
Chr5	.	G_quartet	2681244	2681272	1.44828	+	.	sequence=GGGTGGTGGTGGTTCTGGTGGGTTTTGGG;ID=AT5G08330
Chr5	.	G_quartet	2740547	2740586	1.25	+	.	sequence=GGTGGTCGTTTGGGGTGGGAAGATGTGGGAGGTGTGACTG;ID=AT5G08470
Chr5	.	G_quartet	2743349	2743367	1.84211	+	.	sequence=GGGCGGGGGAGAGAGGTTG;ID=AT5G08480
Chr5	.	G_quartet	2760306	2760335	1.4	-	.	sequence=CCCATCCACCCCTAACACCTCCACAATGCC;ID=AT5G08530
Chr5	.	G_quartet	2793482	2793509	1.64286	+	.	sequence=GGGCGGAAAGGGAAGGAAGGGGAAGGAG;ID=AT5G08610
Chr5	.	G_quartet	2801288	2801323	1.30556	-	.	sequence=CAGTTCCCCATCCCTTTCCCCATACAACTCTGCGCC;ID=AT5G08630
Chr5	.	G_quartet	2836379	2836425	1.14894	-	.	sequence=CCAAGTCTTCCAGAGCCCCCTCCTCCCCAACTCAGGACTTCACCTCC;ID=AT5G08710
Chr5	.	G_quartet	2912535	2912551	2	-	.	sequence=CACCACTCCCCCCAACC;ID=AT5G09380
Chr5	.	G_quartet	2996653	2996684	1.65625	-	.	sequence=CACCCCACCACAACACATCTTTTCCCCCCACC;ID=AT5G09670
Chr5	.	G_quartet	3057528	3057559	1.21875	-	.	sequence=CATCTATCTCTCCCCCCCACCATACACTGCAC;ID=AT5G09820
Chr5	.	G_quartet	3085032	3085062	1.3871	-	.	sequence=CACCTCCTTCTTCCCCCTGCCTCTCTCCTCC;ID=AT5G09880
Chr5	.	G_quartet	3104149	3104183	1.28571	-	.	sequence=CTCACACCCATCCATCTCCCCACACTTCCCATAAC;ID=AT5G09950
Chr5	.	G_quartet	3130687	3130705	1.89474	+	.	sequence=GGGGGACATTGTTTTGGGG;ID=AT5G10010
Chr5	.	G_quartet	3137296	3137310	2.46667	-	.	sequence=CCCCTTCCCCCATTC;ID=AT5G10030
Chr5	.	G_quartet	3152017	3152037	1.66667	+	.	sequence=GTGGGGACTACTTGGATGGGG;ID=AT5G10080
Chr5	.	G_quartet	3170313	3170342	1.43333	+	.	sequence=GGGGACGGAGCTTTGGTGGGGAGAACAAGG;ID=AT5G10120
Chr5	.	G_quartet	3171816	3171836	1.71429	-	.	sequence=CCCGTCACCGCCACCCCAACC;ID=AT5G10130
Chr5	.	G_quartet	3196336	3196379	1.15909	+	.	sequence=GAGGTTTTTTTATTGGGGGGGGGGGTTGATTTTCGAAAATATAG;ID=AT5G10180
Chr5	.	G_quartet	3277898	3277919	1.59091	+	.	sequence=GCGGCGCTTGGGGCAGGGGATG;ID=AT5G10435
Chr5	.	G_quartet	3278039	3278096	1.5	+	.	sequence=GGGGTTGCAGCAGGTGGTGGCGTGGCTGGGGCAGGGGTTGCAGCAGGTGGTGGGGTAG;ID=AT5G10435
Chr5	.	G_quartet	3278114	3278168	1.45455	+	.	sequence=GCGACTGGAGGGGGAGTTGCGGGAGGAGGAGTGGCGGTGGGAGTAGGAGCAGGGG;ID=AT5G10435
Chr5	.	G_quartet	3281328	3281347	1.75	-	.	sequence=CCCCAAAAGTCCATAACCCC;ID=AT5G10440
Chr5	.	G_quartet	3284418	3284453	1.22222	-	.	sequence=CGCGTAACAACCCTCCCCCCCTTCATCTAGATCCTC;ID=AT5G10450
Chr5	.	G_quartet	3303284	3303305	1.86364	-	.	sequence=CACCCCCTCAGATTTCCCCACC;ID=AT5G10490
Chr5	.	G_quartet	3320211	3320238	1.5	+	.	sequence=GGTAGTTTTTGGGAATTAGGGGGGATGG;ID=AT5G10510
Chr5	.	G_quartet	3325892	3325910	1.78947	-	.	sequence=CTCCAAACCCTCCTTCCCC;ID=AT5G10530
Chr5	.	G_quartet	3375936	3375955	1.75	-	.	sequence=CCGTTGCATCCCCAAACCCC;ID=AT5G10690
Chr5	.	G_quartet	3403351	3403375	1.56	-	.	sequence=CAAACCCGACCCGCCCACCCGCACC;ID=AT5G10770
Chr5	.	G_quartet	3424416	3424436	1.66667	+	.	sequence=GGGATGGGATCAGAAGGGGAG;ID=AT5G10830
Chr5	.	G_quartet	3499591	3499610	1.7	+	.	sequence=GGGGAAGCTGGGGACTACGG;ID=AT5G11040
Chr5	.	G_quartet	3555388	3555424	1.24324	+	.	sequence=GCAGTGCTGGGTGGGTTTTGGGTGGGGTACTGTGTTG;ID=AT5G11170
Chr5	.	G_quartet	3569431	3569465	1.37143	+	.	sequence=GCAGTGGTGGGTGGGTTTTGGGTCGGGGTACTGTG;ID=AT5G11200
Chr5	.	G_quartet	3668159	3668185	1.37037	-	.	sequence=CTTTTCTCCTCCCATTCCCCCTTTCTC;ID=AT5G11470
Chr5	.	G_quartet	3763090	3763119	1.56667	-	.	sequence=CCACCATTCACTTTCACCCCTGCATCCCCC;ID=AT5G11700
Chr5	.	G_quartet	3766920	3766941	1.95455	-	.	sequence=CTGTTCCCCCAGAACCACCCCC;ID=AT5G11700
Chr5	.	G_quartet	3767478	3767510	1.36364	-	.	sequence=CACGCCCCCCTTTACCACCATGTCCACCACCAC;ID=AT5G11700
Chr5	.	G_quartet	3802654	3802699	1.1087	+	.	sequence=GAAGAGTAAAAAAAGGGGATGGGGAAGGGATTGATATATGGTAGAG;ID=AT5G11790
Chr5	.	G_quartet	3870002	3870046	1.26667	-	.	sequence=CCCCGGAAGTCTAGCCCAACCCCACCAAGCCCCATCGCACAGTAC;ID=AT5G11980
Chr5	.	G_quartet	3939503	3939526	1.875	+	.	sequence=GGGGCATTTGGGGGGAGGTGTTTG;ID=AT5G12180
Chr5	.	G_quartet	4002414	4002439	1.57692	-	.	sequence=CAATTTCCCCACCAACCAAAATCCCC;ID=AT5G12360
Chr5	.	G_quartet	4041588	4041617	1.43333	-	.	sequence=CCTCCCCAAAACTTCATTCTCAAGACCCCC;ID=AT5G12440
Chr5	.	G_quartet	4130097	4130119	1.52174	-	.	sequence=CTTCCCCTACCTCTACCACCCGC;ID=AT5G13020
Chr5	.	G_quartet	4226357	4226379	1.69565	-	.	sequence=CATTACCCATAATCCCCCCCTTC;ID=AT5G13240
Chr5	.	G_quartet	4295731	4295754	1.66667	+	.	sequence=GGGGTTGGGACACAAGGGAGGAGG;ID=AT5G13390
Chr5	.	G_quartet	4315781	4315811	1.41935	+	.	sequence=GAAGTTAGGGGATTAAGGAGGATGAGAGGGG;ID=AT5G13460
Chr5	.	G_quartet	4352448	4352467	1.7	+	.	sequence=GATATGCTTGGGGTGGGGAG;ID=AT5G13530
Chr5	.	G_quartet	4353988	4354007	1.7	+	.	sequence=GATTGGGGACTGGGTTAGGG;ID=AT5G13530
Chr5	.	G_quartet	4354218	4354237	2.05	+	.	sequence=GGTGGGGTTGGGGAATGGAG;ID=AT5G13530
Chr5	.	G_quartet	4375190	4375224	1.4	-	.	sequence=CCTCGGCCCCTTGCATAACCCCGGCCCCTTCCAGC;ID=AT5G13590
Chr5	.	G_quartet	4395267	4395295	1.51724	+	.	sequence=GGGTGGCGGGGGTGGGCCAGATTGGTGTG;ID=AT5G13640
Chr5	.	G_quartet	4416567	4416599	1.36364	+	.	sequence=GTTTGGTGGGGATGGGAGAGATGGGAGAGAGAG;ID=AT5G13690
Chr5	.	G_quartet	4444691	4444714	1.625	+	.	sequence=GTAGGGGTGGGGAAGAAATTGTGG;ID=AT5G13760
Chr5	.	G_quartet	4489949	4489968	1.75	+	.	sequence=GGAGAAGGGTTGGAGTGGGG;ID=AT5G13930
Chr5	.	G_quartet	4515012	4515052	1.29268	-	.	sequence=CGTGCCCTAAGAACCCCAGTAGCTTCCCCCACGTCTCCCTC;ID=AT5G13990
Chr5	.	G_quartet	4557644	4557673	1.4	+	.	sequence=GGGGCGGTTCGGGTGAATAGACGGAGAGGG;ID=AT5G14120
Chr5	.	G_quartet	4566115	4566134	1.75	-	.	sequence=CACCATTCCCCCAACTACCC;ID=AT5G14150
Chr5	.	G_quartet	4567370	4567389	1.8	+	.	sequence=GGGGGGTGGATTGGTCGGAG;ID=AT5G14160
Chr5	.	G_quartet	4595604	4595634	1.45161	+	.	sequence=GGGGAAAGGCGATGGAGCGGAGGAGGAAGGG;ID=AT5G14230
Chr5	.	G_quartet	4612486	4612509	1.625	-	.	sequence=CCTCCATCTCCCCTCCCAACCTTC;ID=AT5G14290
Chr5	.	G_quartet	4613865	4613897	1.24242	+	.	sequence=GCGACTGCAGGGGCTGGGATGGGGTTGATCAAG;ID=AT5G14300
Chr5	.	G_quartet	4632511	4632538	1.53571	-	.	sequence=CCCCGCCTCTCCGCCGTCATTAAACCCC;ID=AT5G14370
Chr5	.	G_quartet	4645237	4645268	1.34375	+	.	sequence=GAAAGGGGATGGGGAACTTTTGAATTGGGAAG;ID=AT5G14400
Chr5	.	G_quartet	4649191	4649233	1.27907	-	.	sequence=CCCTCATCATGTCCCAAGGTCCATCCCCCACCCCGACTAAGAC;ID=AT5G14420
Chr5	.	G_quartet	4695856	4695885	1.4	-	.	sequence=CCATAGCCCCCACAGCCTCCCTCTCATACC;ID=AT5G14570
Chr5	.	G_quartet	4715764	4715783	1.7	-	.	sequence=CTTCCCCACCACCAATACCC;ID=AT5G14620
Chr5	.	G_quartet	4729683	4729710	1.46429	+	.	sequence=GTTTGGGATGTGGGGGGTCAGGACAAGG;ID=AT5G14670
Chr5	.	G_quartet	4769178	4769197	1.7	+	.	sequence=GCGGGGCAGGTTTACAGGGG;ID=AT5G14760
Chr5	.	G_quartet	4865337	4865362	1.61538	-	.	sequence=CCCCCTTCACCAATGCTCCCTCCTCC;ID=AT5G15020
Chr5	.	G_quartet	5031904	5031933	1.43333	-	.	sequence=CCCATTCCCAAAACCAAACTACCAATCCCC;ID=AT5G15500
Chr5	.	G_quartet	5120204	5120234	1.45161	-	.	sequence=CAACTCCCCCACTCTCCTCATTGTCATCCCC;ID=AT5G15700
Chr5	.	G_quartet	5151934	5151962	1.48276	-	.	sequence=CACCACCTTCCCATCCTCCTCCTCCTCCC;ID=AT5G15800
Chr5	.	G_quartet	5162195	5162234	1.55	+	.	sequence=GGTGATTCAGGTGGGGTTGGGGTCGAAGTTGGTAGGGGTG;ID=AT5G15820
Chr5	.	G_quartet	5187989	5188022	1.32353	-	.	sequence=CACAGTCCCCTCCTTCGTTCCAAGCCCCACCTTC;ID=AT5G15890
Chr5	.	G_quartet	5242657	5242675	1.84211	-	.	sequence=CCCCTTTGATTCCAACCCC;ID=AT5G16040
Chr5	.	G_quartet	5305760	5305791	1.4375	+	.	sequence=GGCGGTGGAAGGTGGAGAGTTTGGGATTGGGG;ID=AT5G16230
Chr5	.	G_quartet	5440261	5440305	1.15556	+	.	sequence=GTTCTTGAAGTAGTGGGGGGATTTGGGGTTGGCTTGGTGTTGCAG;ID=AT5G16600
Chr5	.	G_quartet	5551125	5551143	1.78947	+	.	sequence=GGAGGGGGTGGTAGTGGAG;ID=AT5G16880
Chr5	.	G_quartet	5558414	5558432	1.78947	+	.	sequence=GGTGAAGGAGGGTTTGGGG;ID=AT5G16900
Chr5	.	G_quartet	5586312	5586332	1.80952	-	.	sequence=CCTCCCATCCAACTATCCCCC;ID=AT5G17000
Chr5	.	G_quartet	5637011	5637030	1.8	+	.	sequence=GGGGGAGGGAAAGGCAAAGG;ID=AT5G17130
Chr5	.	G_quartet	5638183	5638200	2	+	.	sequence=GTGGGGGACAAAATGGGG;ID=AT5G17140
Chr5	.	G_quartet	5645319	5645341	1.78261	-	.	sequence=CAATCCATCCCCCAACATGCCCC;ID=AT5G17165
Chr5	.	G_quartet	5742574	5742595	2.04545	-	.	sequence=CCCCTTCTCCACCACCTTCCCC;ID=AT5G17430
Chr5	.	G_quartet	5778659	5778694	1.47222	+	.	sequence=GGGGTGTAGCGGTCACTGGGGTTGAGGGGGAACCTG;ID=AT5G17530
Chr5	.	G_quartet	5823694	5823732	1.46154	+	.	sequence=GTTCGAATGTTGGGGATTTGGGGAATGGGTGGAGTTGGG;ID=AT5G17680
Chr5	.	G_quartet	5832487	5832517	1.41935	-	.	sequence=CCCCATCCCCATCACGCTTACGCACCACCAC;ID=AT5G17700
Chr5	.	G_quartet	6009550	6009592	1.16279	-	.	sequence=CCGTTATCTCTTCCTCCCCTTCCCCTGAAGCTGCCGCCGCCAC;ID=AT5G18180
Chr5	.	G_quartet	6041249	6041265	2	-	.	sequence=CCCACAAGTCCCCCCTC;ID=AT5G18270
Chr5	.	G_quartet	6082294	6082314	1.7619	-	.	sequence=CCCCAAATCCCCACCATTTTC;ID=AT5G18360
Chr5	.	G_quartet	6126133	6126168	1.41667	+	.	sequence=GAAAATGGGGAATTGGTGGATGGGTTTAGGGGATAG;ID=AT5G18460
Chr5	.	G_quartet	6173855	6173900	1.45652	-	.	sequence=CACCTCCTTCTCCTCCCCTTCCTCACCCTCCACCTCACTCCCAACC;ID=AT5G18570
Chr5	.	G_quartet	6173972	6174006	1.51429	-	.	sequence=CATCTTCCCTCTCCCATGTTCCCCACGTCCCGCCC;ID=AT5G18570
Chr5	.	G_quartet	6195587	6195610	1.58333	+	.	sequence=GTTGGGGACGATTAGGAGGGGAAG;ID=AT5G18610
Chr5	.	G_quartet	6264616	6264645	1.4	+	.	sequence=GGACGAGTTAGGGGAAGTGGGGAAGACAGG;ID=AT5G18780
Chr5	.	G_quartet	6333468	6333487	1.8	+	.	sequence=GGGAGTGGGCGGGGAAGATG;ID=AT5G18960
Chr5	.	G_quartet	6389064	6389099	1.16667	+	.	sequence=GGTCCCGGTGGAGGCGGGGGTAATATGGGGAATCAG;ID=AT5G19090
Chr5	.	G_quartet	6389311	6389344	1.52941	+	.	sequence=GGCCAATGGGAGGCGGTGGTGGTGGAGGGGGAGG;ID=AT5G19090
Chr5	.	G_quartet	6411924	6411971	1.33333	-	.	sequence=CGCACCGTAGAACCCCCACTTTACCTCCCCTATCCTCCCCGGCAGACC;ID=AT5G19110
Chr5	.	G_quartet	6429524	6429544	1.66667	+	.	sequence=GAGGGGTGGGAGGAGAAAAGG;ID=AT5G19151
Chr5	.	G_quartet	6491162	6491194	1.27273	+	.	sequence=GTGTTTGTGATGGACATGGGGGATCAGGGGCTG;ID=AT5G19280
Chr5	.	G_quartet	6559425	6559454	1.4	-	.	sequence=CTCCCCATAATTTAAAGTCCCATCCCCATC;ID=AT5G19450
Chr5	.	G_quartet	6672497	6672525	1.68966	+	.	sequence=GGGGTTTTGTATCTTGGGAGGGCATGGGG;ID=AT5G19730
Chr5	.	G_quartet	6673104	6673122	1.78947	+	.	sequence=GGAGGGAGGGTGGCTTGGG;ID=AT5G19730
Chr5	.	G_quartet	6729321	6729365	1.26667	-	.	sequence=CCATAACCATCAACCCCCCACTCCTCCTTCGCCATATCACCCAAC;ID=AT5G19900
Chr5	.	G_quartet	6735131	6735156	1.69231	-	.	sequence=CCCCTCCTAAAACCATTTAAACCCCC;ID=AT5G19920
Chr5	.	G_quartet	6741578	6741608	1.51613	-	.	sequence=CCCCCCCACCAGTATTCCTCTTTTCCCACTC;ID=AT5G19950
Chr5	.	G_quartet	6890795	6890828	1.29412	-	.	sequence=CATACCCCATTACACTCCCCAAACTCAGTCCTCC;ID=AT5G20380
Chr5	.	G_quartet	6897767	6897790	1.79167	+	.	sequence=GATGGGAGGAGGGGAAGGTATGGG;ID=AT5G20410
Chr5	.	G_quartet	6925470	6925499	1.4	+	.	sequence=GAGGGGTTGAGACTGGTTTTGCAGGTGGGG;ID=AT5G20480
Chr5	.	G_quartet	6965676	6965722	1.38298	+	.	sequence=GAACAGGGGAGGTGAGTGGGACTCGGGAGGGTCATGCAACGGGGAGG;ID=AT5G20590
Chr5	.	G_quartet	7006109	7006138	1.46667	-	.	sequence=CCTAATTATTTTATTTACCCCCAATCCCCC;ID=AT5G20700
Chr5	.	G_quartet	7017866	7017895	1.4	-	.	sequence=CCTGAATAAGCTTTGACCCCTCCCCCAACC;ID=AT5G20730
Chr5	.	G_quartet	7040165	7040213	1.32653	-	.	sequence=CCACTCCATCCCATTTCTCCCACCAATCCCCGCCACAATTACCCAAACC;ID=AT5G20790
Chr5	.	G_quartet	7052966	7053002	1.18919	-	.	sequence=CATTGTCTCCCCATCCCCTCTCAAGACCAATCTCCTC;ID=AT5G20830
Chr5	.	G_quartet	7213348	7213367	1.7	+	.	sequence=GGGGATTTGGGGAAGCGAAG;ID=AT5G21222
Chr5	.	G_quartet	7220294	7220307	2.64286	+	.	sequence=GGGTTTTGGGGGGG;ID=AT5G21326
Chr5	.	G_quartet	7247774	7247804	1.51613	+	.	sequence=GGGGACAGGGAAGGGGCAGTGGCAACTGTGG;ID=AT5G21930
Chr5	.	G_quartet	7262465	7262485	1.66667	+	.	sequence=GCGGGTTGACAGAGGGAGGGG;ID=AT5G21970
Chr5	.	G_quartet	7333249	7333274	1.57692	-	.	sequence=CACTCCCATCACCCATTTCCTTCCCC;ID=AT5G22110
Chr5	.	G_quartet	7349156	7349180	1.52	+	.	sequence=GGCAGGGAAGGGGATGGGATCGTTG;ID=AT5G22160
Chr5	.	G_quartet	7472076	7472104	1.48276	+	.	sequence=GATGGGGGAGACTCTCAGCGGGGATCGGG;ID=AT5G22500
Chr5	.	G_quartet	7504578	7504598	1.66667	+	.	sequence=GGCTGGGGGAGGGTGTTAGAG;ID=AT5G22590
Chr5	.	G_quartet	7574464	7574488	1.52	+	.	sequence=GAACGGGGAGGGGGTACTTTCTAGG;ID=AT5G22760
Chr5	.	G_quartet	7579694	7579737	1.31818	-	.	sequence=CTTTCCTATTAAACCCTTCCCCTCTCCACCCCCCTTGGCTCTAC;ID=AT5G22770
Chr5	.	G_quartet	7596693	7596740	1.0625	-	.	sequence=CTTGAATCAAACAAATACCCCACCCCCACCACACACACACCTATTATC;ID=AT5G22780
Chr5	.	G_quartet	7760221	7760238	1.94444	+	.	sequence=GATGGGGGGAAATGGGTG;ID=AT5G23110
Chr5	.	G_quartet	7808474	7808505	1.5	+	.	sequence=GGGGTCTTGGGGGAGAATCAAGGGAAGCATGG;ID=AT5G23200
Chr5	.	G_quartet	8005613	8005643	1.48387	+	.	sequence=GGGTCGGGCGGTCGGGTTATTGGGTCGGGAG;ID=AT5G23730
Chr5	.	G_quartet	8083244	8083341	1.31633	+	.	sequence=GGAAAAGGGGAGCAAGTTCGGTGGGATGGGGACTGGACTGGCGGTCGGGGCGGTGGCCGGAGTTTTGGGTGGGGTGGCATTAGCGGAGGGACTGGAGG;ID=AT5G23950
Chr5	.	G_quartet	8108125	8108169	1.13333	-	.	sequence=CATAACCATCATCACCCTCCCCATTCTCCCTTTTACCTTCCATTC;ID=AT5G23990
Chr5	.	G_quartet	8135331	8135349	2	-	.	sequence=CCCACCGTCCCTTCTCCCC;ID=AT5G24070
Chr5	.	G_quartet	8412332	8412357	1.65385	-	.	sequence=CACACACCCCTTCACCCCCTTGTACC;ID=AT5G24580
Chr5	.	G_quartet	8454618	8454655	1.28947	+	.	sequence=GGTTAAAAAGGGGGGAAGTGGGAAGGGAAAAGCAGTTG;ID=AT5G24680
Chr5	.	G_quartet	8487882	8487908	1.51852	-	.	sequence=CACTTGCCCCCCTCTCACCCTACCAAC;ID=AT5G24740
Chr5	.	G_quartet	8535933	8535962	1.4	-	.	sequence=CACCCATACGCCAATCCAACCCCATGTCCC;ID=AT5G24850
Chr5	.	G_quartet	8553763	8553799	1.35135	+	.	sequence=GAAGAGGGGAAGGAGAGGGTGGAAGAGGAGGAGAAGG;ID=AT5G24880
Chr5	.	G_quartet	8599931	8599947	2.17647	-	.	sequence=CCACCCCATTCCCCATC;ID=AT5G24960
Chr5	.	G_quartet	8639441	8639470	1.46667	-	.	sequence=CCTACTCCCCTTCTTTGAAACCGAACCCCC;ID=AT5G25060
Chr5	.	G_quartet	8738141	8738158	1.88889	+	.	sequence=GGGGAGGTGGAAGATGGG;ID=AT5G25220
Chr5	.	G_quartet	8746980	8747009	1.43333	-	.	sequence=CCCCTTAAGTTTCTCACTTCCCCAATTCCC;ID=AT5G25240
Chr5	.	G_quartet	8898276	8898296	1.71429	+	.	sequence=GTGGCAGGGTTCTTAGGGGGG;ID=AT5G25560
Chr5	.	G_quartet	8913301	8913324	1.66667	-	.	sequence=CGATCCCCCTCCCTCTTCCCAAAC;ID=AT5G25600
Chr5	.	G_quartet	8935637	8935660	1.70833	-	.	sequence=CCCACATTCCCCTCTCCATCCCTC;ID=AT5G25620
Chr5	.	G_quartet	8953585	8953614	1.4	+	.	sequence=GAGGAAGGTCCAGGGGAGAGGGAGAGTGGG;ID=AT5G25754
Chr5	.	G_quartet	8967406	8967439	1.35294	-	.	sequence=CGTACCCACTCTCCCTCTCCCCCGGACCTTCCTC;ID=AT5G25757
Chr5	.	G_quartet	8975416	8975444	1.41379	-	.	sequence=CAGCACCACCCCAAACAGCTGCCCCCTGC;ID=AT5G25780
Chr5	.	G_quartet	9011170	9011188	1.78947	-	.	sequence=CTCCATCTCCCCCTCCACC;ID=AT5G25840
Chr5	.	G_quartet	9025646	9025675	1.4	+	.	sequence=GGATGGTGGGGAAGTTTTACAGGGAATGGG;ID=AT5G25880
Chr5	.	G_quartet	9063117	9063133	2	-	.	sequence=CCCATTGCCCACTCCCC;ID=AT5G25960
Chr5	.	G_quartet	9098498	9098525	1.5	+	.	sequence=GAGTCAGGGGTAGAGAACTGGGGACGGG;ID=AT5G26030
Chr5	.	G_quartet	9103500	9103550	1.19608	-	.	sequence=CGCTACCCAAAAGCACTCGTCCCCTCCCACCCCGCATTGCTTTCGAAACCC;ID=AT5G26050
Chr5	.	G_quartet	9406006	9406025	1.8	-	.	sequence=CAACCCATCCCATCAACCCC;ID=AT5G26760
Chr5	.	G_quartet	9459187	9459216	1.4	-	.	sequence=CCATTCCCTCGCCTCCCTTCTCCGCCGCCC;ID=AT5G26880
Chr5	.	G_quartet	9485012	9485049	1.21053	-	.	sequence=CTCTAATCCCTCTCTCACCCCTCCCACTCCGCCGAAGC;ID=AT5G26960
Chr5	.	G_quartet	9508988	9509008	1.66667	-	.	sequence=CCCCCACTTGCCTTCACCCTC;ID=AT5G27030
Chr5	.	G_quartet	9633957	9633985	1.44828	-	.	sequence=CCCAACAACCTGACCACGTAACCCCTCCC;ID=AT5G27330
Chr5	.	G_quartet	9689975	9689994	1.7	-	.	sequence=CCCCATCCTCTCCAAAACCC;ID=AT5G27440
Chr5	.	G_quartet	9744011	9744037	1.33333	+	.	sequence=GTGATTAGGTGGTGGGAGGGGCTGATG;ID=AT5G27600
Chr5	.	G_quartet	9783172	9783200	1.41379	-	.	sequence=CAGCACCACCCCAAACAGCTGCCCCCTGC;ID=AT5G27640
Chr5	.	G_quartet	9862679	9862698	1.7	+	.	sequence=GAGAGGGAACGGGAACGGGG;ID=AT5G27830
Chr5	.	G_quartet	10037773	10037800	1.53571	-	.	sequence=CGTCCCCTACTCCCTTACCACCAAACCC;ID=AT5G28040
Chr5	.	G_quartet	10283507	10283553	1.65957	-	.	sequence=CCATCTCTCCCCTTCTCTCTCCTCCCCCCCCCCTATCGTTCTCCTCC;ID=AT5G28295
Chr5	.	G_quartet	10649701	10649720	1.75	-	.	sequence=CAACCCCCACCACAAAACCC;ID=AT5G28640
Chr5	.	G_quartet	12963533	12963557	1.6	-	.	sequence=CCCTACTCCCAAACAACCAAACCCC;ID=AT5G34780
Chr5	.	G_quartet	13186165	13186192	1.5	+	.	sequence=GGAGGAGGAAATGGGAACGATGGGGGTG;ID=AT5G34870
Chr5	.	G_quartet	13336594	13336613	1.75	+	.	sequence=GGGTTTAGGGACTGGGTGGG;ID=AT5G35069
Chr5	.	G_quartet	13518377	13518404	1.5	+	.	sequence=GGGGCGGAGGTATATGGCTAGCAAGGGG;ID=AT5G35300
Chr5	.	G_quartet	13597332	13597361	1.4	+	.	sequence=GGGGATGCTTTTGAAGGTATGGGGTGGTTG;ID=AT5G35390
Chr5	.	G_quartet	13601689	13601723	1.37143	-	.	sequence=CACTCTTTCCCACCTCCCCGACCTCCCGTCTTTCC;ID=AT5G35400
Chr5	.	G_quartet	13699326	13699357	1.4375	+	.	sequence=GGGGGTGTATTGAAATAAATATTTGGGGGTGG;ID=AT5G35510
Chr5	.	G_quartet	13853249	13853343	1.42105	-	.	sequence=CCTCGACCACCACCTCCTCCTTTCCATCCCCCACCATGGCCACCGCCTCCCTTCCATCCCCCACCATGGCCACCGCCTCCTTTCCATCCCCCACC;ID=AT5G35660
Chr5	.	G_quartet	13853348	13853403	1.51786	-	.	sequence=CCGCCGCCTCCTTTCCATCCCCCACCATGGCCGCCGCCTCCCTTCCATCCCCCACC;ID=AT5G35660
Chr5	.	G_quartet	14131844	14131868	1.6	+	.	sequence=GGGGTCAGGGAATATTTGGGGTCTG;ID=AT5G35980
Chr5	.	G_quartet	14132349	14132375	1.55556	+	.	sequence=GAGAGGGGTGGTATGGGGAGAAGAGAG;ID=AT5G35980
Chr5	.	G_quartet	14403448	14403471	1.79167	+	.	sequence=GTGGTATTTGTGGGGATGGGGGAG;ID=AT5G36670
Chr5	.	G_quartet	14462747	14462770	1.79167	+	.	sequence=GTGGTATTTGTGGGGATGGGGGAG;ID=AT5G36740
Chr5	.	G_quartet	14546989	14547021	1.36364	+	.	sequence=GCTTTGGTCGAGGTTCGGGGAGTGGGGAAGGTG;ID=AT5G36900
Chr5	.	G_quartet	14981946	14981976	1.45161	-	.	sequence=CCCGCCTCTTCCTCCTCTCATCCCTCCTCCC;ID=AT5G37720
Chr5	.	G_quartet	14983904	14983935	1.5	-	.	sequence=CCCTCTTCCCCCAGACCTTGCAGTTTTACCCC;ID=AT5G37720
Chr5	.	G_quartet	15368256	15368275	1.75	+	.	sequence=GGGTAAAGGGGATAGGGAAG;ID=AT5G38391
Chr5	.	G_quartet	15552539	15552573	1.28571	+	.	sequence=GGCTGATGGTGTTTCATGGGGCATGGGGGAAGATG;ID=AT5G38840
Chr5	.	G_quartet	15635817	15635845	1.44828	+	.	sequence=GGAGTTTACGGGTTGGATTTTGGGTGGGG;ID=AT5G39050
Chr5	.	G_quartet	15644782	15644801	1.85	+	.	sequence=GGGTTGGATTTCGGGTGGGG;ID=AT5G39090
Chr5	.	G_quartet	15749319	15749348	1.43333	+	.	sequence=GGGGATTTTGGGAATTGGGTTTAGGGTCTG;ID=AT5G39340
Chr5	.	G_quartet	15759408	15759431	1.54167	-	.	sequence=CTTCCCCTAGACCCCTTCCTCGTC;ID=AT5G39380
Chr5	.	G_quartet	15815259	15815279	1.66667	+	.	sequence=GAAGTTGGGGCGAGTATGGGG;ID=AT5G39500
Chr5	.	G_quartet	15842097	15842116	1.8	-	.	sequence=CCGCCCCACTGAAACCCCTC;ID=AT5G39560
Chr5	.	G_quartet	15880295	15880316	1.72727	+	.	sequence=GGGGGTTTCACCGGGGGCATGG;ID=AT5G39660
Chr5	.	G_quartet	16032650	16032674	1.44	-	.	sequence=CATCACCCCATCTCCCAGCCCTTGC;ID=AT5G40050
Chr5	.	G_quartet	16227074	16227124	1.21569	+	.	sequence=GAGGTGGATACAGTATGGGAGGGGGCGGTGGGTACGGTGGTGGACCAGGTG;ID=AT5G40490
Chr5	.	G_quartet	16227268	16227311	1.29545	+	.	sequence=GGTGGCTATGATATGGGTGGAGTTGGAGGGGGAGGCGCAGGAGG;ID=AT5G40490
Chr5	.	G_quartet	16227361	16227392	1.5	+	.	sequence=GGAGGAGGTAGAGGTGGATATGGAGGCGGGGG;ID=AT5G40490
Chr5	.	G_quartet	16253714	16253733	1.75	+	.	sequence=GGGAGGGACTTGGGATTGGG;ID=AT5G40595
Chr5	.	G_quartet	16353864	16353897	1.67647	-	.	sequence=CTCTCTCGCTCCAGTCCCCTTCCCCTTCCCTCCC;ID=AT5G40820
Chr5	.	G_quartet	16396167	16396190	1.66667	+	.	sequence=GAGGGATTTTGAGGGGATGGTGGG;ID=AT5G40910
Chr5	.	G_quartet	16437313	16437346	1.26471	+	.	sequence=GAAATGGGGAGGAAGGGTGTTTGGGCAATGGCTG;ID=AT5G41060
Chr5	.	G_quartet	16689332	16689363	1.40625	+	.	sequence=GAGGGATTTTGAGGGGATGGTAGGGATGGAAG;ID=AT5G41740
Chr5	.	G_quartet	16694682	16694713	1.40625	+	.	sequence=GAGGGATTTTGAGGGGATGGTAGGGATGGAAG;ID=AT5G41750
Chr5	.	G_quartet	16833339	16833368	1.4	-	.	sequence=CAGCCCCATCCAGCACCTTCCCTGTCTCCC;ID=AT5G42120
Chr5	.	G_quartet	16833387	16833439	1.26415	-	.	sequence=CTACAAGCACCGCCCCGTCATCCCCCACCGGCCTACGCCCCGTACACACTTCC;ID=AT5G42120
Chr5	.	G_quartet	16924670	16924684	2.26667	-	.	sequence=CCCAAACCCTTCCCC;ID=AT5G42325
Chr5	.	G_quartet	16953023	16953050	1.5	+	.	sequence=GGGAGGTGTTCATGGCCTAGTGGGGGGG;ID=AT5G42390
Chr5	.	G_quartet	16973773	16973790	2	-	.	sequence=CCCCATCGTCCCCGCCAC;ID=AT5G42440
Chr5	.	G_quartet	17014016	17014034	1.89474	+	.	sequence=GGGGGTAGGCTTGGGAAGG;ID=AT5G42540
Chr5	.	G_quartet	17054638	17054665	1.46429	+	.	sequence=GAAGATGGTGGGTGGGGGTTAGATGTGG;ID=AT5G42600
Chr5	.	G_quartet	17074041	17074063	1.73913	-	.	sequence=CCATCCCCCAACTAGGCCGCCCC;ID=AT5G42630
Chr5	.	G_quartet	17155351	17155371	1.71429	+	.	sequence=GGTGCGGAGGAGGAGGAGGGG;ID=AT5G42780
Chr5	.	G_quartet	17177801	17177821	1.71429	+	.	sequence=GGGAAGAGAAGGAGGGGGAAG;ID=AT5G42830
Chr5	.	G_quartet	17225087	17225121	1.42857	+	.	sequence=GGGGAGAACAAGACTGGGATGGGAACTGGGGTATG;ID=AT5G42950
Chr5	.	G_quartet	17270282	17270301	1.7	-	.	sequence=CTCTCCCCATCTGTTTCCCC;ID=AT5G43060
Chr5	.	G_quartet	17980143	17980162	1.8	+	.	sequence=GGCAGTGGGCATGGTGGGGG;ID=AT5G44580
Chr5	.	G_quartet	18056529	18056548	1.7	+	.	sequence=GGGGCTGAAGTGAATTGGGG;ID=AT5G44750
Chr5	.	G_quartet	18093014	18093027	2.64286	-	.	sequence=CCCAATTCCCCCCC;ID=AT5G44800
Chr5	.	G_quartet	18139379	18139408	1.43333	+	.	sequence=GGGGAGCCTGAGAGGGTCGAGGGTTGGGAG;ID=AT5G44920
Chr5	.	G_quartet	18167721	18167750	1.46667	-	.	sequence=CAACTCTCCCCCAAGCTACTCAATGCCCCC;ID=AT5G45010
Chr5	.	G_quartet	18298441	18298475	1.28571	+	.	sequence=GTTCTAGGGAGGGGGGAGGGAAATGTTAGTGCTAG;ID=AT5G45210
Chr5	.	G_quartet	18402131	18402163	1.57576	-	.	sequence=CTTCACTCCCTCCCCTATACCACAATGTCCCCC;ID=AT5G45410
Chr5	.	G_quartet	18434077	18434097	1.80952	-	.	sequence=CCCTCCCCCATCCACCAATAC;ID=AT5G45500
Chr5	.	G_quartet	18450960	18450990	1.41935	-	.	sequence=CAGCCTTCCCTTTATCCCCATCTCCCTCCAC;ID=AT5G45520
Chr5	.	G_quartet	18964498	18964538	1.26829	+	.	sequence=GCAAGTGGGTATGGAGGGGGAGCTTATGGAGGCGGCGGTGG;ID=AT5G46730
Chr5	.	G_quartet	19082583	19082613	1.35484	+	.	sequence=GTGGAGCTATGGGAGTGAGGGAGGGGTTAAG;ID=AT5G47020
Chr5	.	G_quartet	19082707	19082750	1.22727	+	.	sequence=GGTGGTGATGCTGGAGAGGAAGGGGGTGGAGGATCTGGAGGAAG;ID=AT5G47020
Chr5	.	G_quartet	19083035	19083076	1.71429	+	.	sequence=GCATCGGGTGGGAGGGGATGGGGTGGAGGTGGCGGAGGAAGG;ID=AT5G47020
Chr5	.	G_quartet	19085449	19085499	1.15686	+	.	sequence=GGCAGGTTGCAGTGCTGGGTTGGGGAAGGGACTTTATTCAAATGGGGCTGG;ID=AT5G47020
Chr5	.	G_quartet	19085510	19085529	1.8	+	.	sequence=GGGCATGGAGGACGAGGGGG;ID=AT5G47020
Chr5	.	G_quartet	19085912	19085945	1.41176	+	.	sequence=GGTCGGTGGAGTTGGTGGGGGATCTGGTGGGACG;ID=AT5G47020
Chr5	.	G_quartet	19085997	19086049	1.64151	+	.	sequence=GTTCGAGGGGGCCGGGGTGGGCCTCTTGGGGGTGGTGGAGGTGGAGGAGGGAG;ID=AT5G47020
Chr5	.	G_quartet	19086445	19086476	1.5	+	.	sequence=GGGGACAATGGAGGTCGATTCGGGGAAGAGGG;ID=AT5G47020
Chr5	.	G_quartet	19157884	19157911	1.5	+	.	sequence=GGGTGGAGAAGTATTGGGAAGAGAGGGG;ID=AT5G47160
Chr5	.	G_quartet	19188817	19188831	2.26667	-	.	sequence=CCCTACCCCACCCGC;ID=AT5G47250
Chr5	.	G_quartet	19237416	19237440	1.48	-	.	sequence=CATACCCCCACCAAATCCCATGTCC;ID=AT5G47430
Chr5	.	G_quartet	19239390	19239409	1.7	-	.	sequence=CCCCTCCCATAACCTCTACC;ID=AT5G47430
Chr5	.	G_quartet	19257371	19257389	1.78947	+	.	sequence=GCGGGGTTTAGGGTTAGGG;ID=AT5G47480
Chr5	.	G_quartet	19259267	19259289	1.65217	+	.	sequence=GATGCAAAGGGGATTGGGGGAAG;ID=AT5G47480
Chr5	.	G_quartet	19261522	19261549	1.5	+	.	sequence=GAGTGGGGTGGGAACGGGAGGACAATGG;ID=AT5G47480
Chr5	.	G_quartet	19298217	19298241	1.8	-	.	sequence=CCCCTCCTCCCGCTTTTGTCACCCC;ID=AT5G47590
Chr5	.	G_quartet	19326744	19326762	1.78947	+	.	sequence=GAGTGGGGACGCTGAGGGG;ID=AT5G47690
Chr5	.	G_quartet	19460929	19460949	1.66667	+	.	sequence=GGAGGGTGGCTGGGGAGAGAG;ID=AT5G48010
Chr5	.	G_quartet	19463850	19463879	1.5	-	.	sequence=CCCCATGAGTCCATTACTTCTTCCCACCCC;ID=AT5G48020
Chr5	.	G_quartet	19467550	19467572	1.78261	-	.	sequence=CAGCCCCACCCACCCTTGCCACC;ID=AT5G48030
Chr5	.	G_quartet	19569361	19569396	1.30556	+	.	sequence=GAAAGGAGGGGACGGAAAGGGTGCAGAGGGAAAAGG;ID=AT5G48290
Chr5	.	G_quartet	19587580	19587612	1.33333	+	.	sequence=GCTTGGGTTTGGGGTTGTGGGAAGAATGGTAGG;ID=AT5G48330
Chr5	.	G_quartet	19589334	19589350	2.23529	+	.	sequence=GGTGGGGATGTGTGGGG;ID=AT5G48335
Chr5	.	G_quartet	19615138	19615157	1.7	+	.	sequence=GGTTGGGTTGAAGGAAGGGG;ID=AT5G48390
Chr5	.	G_quartet	19776507	19776545	1.41026	-	.	sequence=CCGATGCCCCCCATTCCCCATATTCCAACCATACAAACC;ID=AT5G48770
Chr5	.	G_quartet	19837503	19837531	1.55172	-	.	sequence=CATCCCAACCCCAAGTGAAGCTCCCCCAC;ID=AT5G48930
Chr5	.	G_quartet	19858770	19858789	1.8	-	.	sequence=CATTACCCCGCCAAAACCCC;ID=AT5G48970
Chr5	.	G_quartet	19859001	19859016	2.1875	-	.	sequence=CCCCGAACCAAACCCC;ID=AT5G48970
Chr5	.	G_quartet	19917096	19917125	1.43333	+	.	sequence=GGGGACCACCGTGGGGAGAGAAGCTTGGGG;ID=AT5G49130
Chr5	.	G_quartet	19945979	19946012	1.5	-	.	sequence=CTGTGTCACCCCATCCCCTTTCAAATCCCATCCC;ID=AT5G49190
Chr5	.	G_quartet	20010484	20010574	1.50549	-	.	sequence=CTTCCCCACCTAATCCCCCGCCGCCTAATCCTCCTCCTCCGAAACCTCCATTACCCCCACCCCCACCTAATCCTCCTGCTCCGCCTCCACC;ID=AT5G49350
Chr5	.	G_quartet	20010647	20010679	1.48485	-	.	sequence=CCCTCCGCCTCCCACACCAGTCCCACCACCGCC;ID=AT5G49350
Chr5	.	G_quartet	20010821	20010853	1.48485	-	.	sequence=CCCTCCGCCTCCCACACCAGTCCCACCACCGCC;ID=AT5G49350
Chr5	.	G_quartet	20077742	20077760	1.84211	-	.	sequence=CCCTTTCACCTTCCCCCAC;ID=AT5G49500
Chr5	.	G_quartet	20180605	20180648	1.15909	+	.	sequence=GCATAACTGCGGAGGCTGGGGATGGGGTGGAGGCTGAGGTGCAG;ID=AT5G49680
Chr5	.	G_quartet	20193255	20193278	1.875	+	.	sequence=GGCGGGGACAGGGGAAAGAGAGGG;ID=AT5G49700
Chr5	.	G_quartet	20196623	20196655	1.54545	+	.	sequence=GGGGTTTGAGAGGGCATAGGAAAGTAGGGGAGG;ID=AT5G49710
Chr5	.	G_quartet	20201475	20201504	1.4	-	.	sequence=CACTCCAACATCCACACTCCCCCATTTCCC;ID=AT5G49730
Chr5	.	G_quartet	20205669	20205698	1.4	-	.	sequence=CACTCCAACATCCACACTCCCCCATTTCCC;ID=AT5G49740
Chr5	.	G_quartet	20259515	20259529	2.66667	-	.	sequence=CAGACCCCCTCCCCC;ID=AT5G49850
Chr5	.	G_quartet	20271934	20271971	1.26316	-	.	sequence=CCATCATCCCACTTTGTCCCTACCTTTCCCCCTACTGC;ID=AT5G49870
Chr5	.	G_quartet	20383531	20383550	1.7	-	.	sequence=CCTCCACCTCCTCTCTCCCC;ID=AT5G50120
Chr5	.	G_quartet	20456702	20456726	1.72	+	.	sequence=GGGGAGAGGAATGGGGAGAGAAAGG;ID=AT5G50260
Chr5	.	G_quartet	20466855	20466885	1.58065	-	.	sequence=CCCCGTTTTCCCTCCTTCTTTCAACCCCGCC;ID=AT5G50300
Chr5	.	G_quartet	20495457	20495480	1.58333	-	.	sequence=CAACTCCCCCACCATTGCCCTTCC;ID=AT5G50340
Chr5	.	G_quartet	20518367	20518388	1.68182	-	.	sequence=CAGCTCCCCCACCACCACCTCC;ID=AT5G50380
Chr5	.	G_quartet	20524243	20524273	1.45161	-	.	sequence=CCCCACACTCCCCTCCAGAGTCTTTACCACC;ID=AT5G50400
Chr5	.	G_quartet	20524686	20524701	2.1875	-	.	sequence=CCTTCCCCATGTCCCC;ID=AT5G50400
Chr5	.	G_quartet	20526281	20526324	1.18182	-	.	sequence=CAGAAGCTAAAACCCCCCCCCCCCAAAGAATCTTTTGACCTTTC;ID=AT5G50400
Chr5	.	G_quartet	20526396	20526416	1.80952	-	.	sequence=CCCTTTCTCTCCCTCCCTCCC;ID=AT5G50400
Chr5	.	G_quartet	21009717	21009737	1.66667	+	.	sequence=GGGGGAGAGGTGGGACGAAAG;ID=AT5G51720
Chr5	.	G_quartet	21074048	21074067	1.7	+	.	sequence=GGGAGGGGAAGAGGAATTGG;ID=AT5G51840
Chr5	.	G_quartet	21093930	21093961	1.625	-	.	sequence=CCCCATACAGCTCTCATCCTACCCACCACCCC;ID=AT5G51900
Chr5	.	G_quartet	21115591	21115610	1.75	-	.	sequence=CCCACCAAATCTCCCCCAAC;ID=AT5G51980
Chr5	.	G_quartet	21176828	21176847	1.7	-	.	sequence=CCCACCTCCCCGACTCATCC;ID=AT5G52120
Chr5	.	G_quartet	21273458	21273487	1.7	+	.	sequence=GTCGAAAGGGGTATTGGGGAAGAGTTGGGG;ID=AT5G52400
Chr5	.	G_quartet	21343783	21343801	1.84211	-	.	sequence=CCCAAAATCCCATCTCCCC;ID=AT5G52600
Chr5	.	G_quartet	21361127	21361151	1.6	-	.	sequence=CATCGCCTCCCCTAGAACCTACCCC;ID=AT5G52660
Chr5	.	G_quartet	21476196	21476225	1.4	-	.	sequence=CCCCCAACCCAATTCTCTAATCCCACTATC;ID=AT5G52950
Chr5	.	G_quartet	21499368	21499386	1.78947	+	.	sequence=GTGGGGACGTGTTAAGGGG;ID=AT5G53020
Chr5	.	G_quartet	21587471	21587506	1.36111	-	.	sequence=CACTACCCTACCCATTTCTTCCCCCACCATATATCC;ID=AT5G53210
Chr5	.	G_quartet	21618609	21618628	1.8	-	.	sequence=CTCCGCCGCCCATTTCCCCC;ID=AT5G53290
Chr5	.	G_quartet	21641287	21641331	1.55556	-	.	sequence=CTCTGTCACCCCCCCACCCCCACCCCATCATCATACATAACAGAC;ID=AT5G53340
Chr5	.	G_quartet	21705617	21705631	2.46667	+	.	sequence=GGGGAAGGTGGGGAG;ID=AT5G53460
Chr5	.	G_quartet	21716777	21716813	1.72973	+	.	sequence=GGGTGGGTTGAGTCGGTCGGGGGGAGGGGTAGAGCTG;ID=AT5G53480
Chr5	.	G_quartet	21766663	21766686	1.70833	-	.	sequence=CCCCAAGCCCATGTCCCAAAACCC;ID=AT5G53580
Chr5	.	G_quartet	21920206	21920229	1.625	-	.	sequence=CACCCATCCTCCCCAAACCACTCC;ID=AT5G54010
Chr5	.	G_quartet	21965414	21965443	1.43333	+	.	sequence=GCGTTGGGTGGGAAGAAGAGAGAAAGGGGG;ID=AT5G54130
Chr5	.	G_quartet	22039603	22039631	1.51724	-	.	sequence=CCCCTAGCCTCTTTTTCCCCACCATTTCC;ID=AT5G54280
Chr5	.	G_quartet	22188309	22188324	2.3125	-	.	sequence=CCCCGCTCTTACCCCC;ID=AT5G54620
Chr5	.	G_quartet	22254421	22254439	1.84211	-	.	sequence=CACCCACAATACCACCCCC;ID=AT5G54790
Chr5	.	G_quartet	22520935	22520980	1.19565	+	.	sequence=GGTGGTTGCAGAGGCAGGGGAACAGGGGAGGCAAGCGGTGGCGTTG;ID=AT5G55590
Chr5	.	G_quartet	22545219	22545249	1.41935	-	.	sequence=CCCAGATCTTCACCAGCACCCCACCCTCCAC;ID=AT5G55670
Chr5	.	G_quartet	22548148	22548190	1.2093	-	.	sequence=CTACGCCTGCAACTTCCCCTGTATCCCCTCCCACTACAATTCC;ID=AT5G55680
Chr5	.	G_quartet	22563546	22563581	1.19444	-	.	sequence=CGACTGTTTCCCCTCTTCAACCCCACCCATATTAGC;ID=AT5G55740
Chr5	.	G_quartet	22563843	22563860	1.88889	-	.	sequence=CCCATGAACCCCTCTCCC;ID=AT5G55740
Chr5	.	G_quartet	22579446	22579466	1.66667	-	.	sequence=CCTCTTCCCCACCCAACCTTC;ID=AT5G55790
Chr5	.	G_quartet	22751889	22751917	1.44828	-	.	sequence=CCCCCGAACTAATCACACTCTTCCCACCC;ID=AT5G56210
Chr5	.	G_quartet	22817517	22817549	1.36364	+	.	sequence=GTTGGGGGGTTAGAAGAGGACGTGGTTGGGTTG;ID=AT5G56340
Chr5	.	G_quartet	22871943	22871974	1.46875	+	.	sequence=GGTGGGGACTTACGGTTGGAGGAATGATGGGG;ID=AT5G56490
Chr5	.	G_quartet	23039821	23039855	1.42857	-	.	sequence=CGTCCACCCCCTCCACTTCCACCGCTTCCCTCGCC;ID=AT5G56960
Chr5	.	G_quartet	23145164	23145193	1.53333	+	.	sequence=GGGGTGGTGGTTAAAGGAGGGAGCTTTGGG;ID=AT5G57130
Chr5	.	G_quartet	23145255	23145293	1.64103	+	.	sequence=GTGGGGGTGGGGGGTTAGGGTTAGGGTTTACAAGTTATG;ID=AT5G57130
Chr5	.	G_quartet	23149321	23149351	1.45161	+	.	sequence=GGATATGGTGGGGGTGTTGGTGGGTACATGG;ID=AT5G57130
Chr5	.	G_quartet	23154593	23154606	2.42857	+	.	sequence=GGGGGGAGTATGGG;ID=AT5G57150
Chr5	.	G_quartet	23180031	23180049	1.78947	+	.	sequence=GCAGGGGGAAGTGGTTGGG;ID=AT5G57200
Chr5	.	G_quartet	23279535	23279558	1.66667	-	.	sequence=CCCACTTCCACCCCTCAATTTCCC;ID=AT5G57480
Chr5	.	G_quartet	23279726	23279742	2.17647	-	.	sequence=CTTCCACCCCATACCCC;ID=AT5G57480
Chr5	.	G_quartet	23314043	23314089	1.17021	-	.	sequence=CCACTCTCTTCCTCTTCCCCTTTCCCTTCCCCTGTTTCATTCAAATC;ID=AT5G57570
Chr5	.	G_quartet	23388131	23388164	1.64706	+	.	sequence=GGTTTTGGCGGGGGGAAAGGGAAACAGTTAGGGG;ID=AT5G57710
Chr5	.	G_quartet	23485829	23485861	1.39394	+	.	sequence=GTGGAGGTGGAGGAGATGGTGGGGCAACGGGAG;ID=AT5G58020
Chr5	.	G_quartet	23511046	23511077	1.71875	+	.	sequence=GTGGTGGGGGAATACAGTGGGAAGTGGTGGGG;ID=AT5G58100
Chr5	.	G_quartet	23521291	23521310	1.7	-	.	sequence=CCCCCGACCCAACCTTTCTC;ID=AT5G58130
Chr5	.	G_quartet	23566166	23566191	1.5	+	.	sequence=GATCGTTGGGGAAAGGGGGCTCAAGG;ID=AT5G58270
Chr5	.	G_quartet	23640755	23640800	1.23913	-	.	sequence=CATCACCACCTCCATAACCTCCCCCTCCGCCGTATCCATCACCACC;ID=AT5G58470
Chr5	.	G_quartet	23912089	23912118	1.4	-	.	sequence=CCCCAAGTAGCCGATTCTCCCTGAAACCCC;ID=AT5G59270
Chr5	.	G_quartet	24012398	24012431	1.41176	-	.	sequence=CACCTTCCTCGCATTCCCCACCTCCCCAAACTTC;ID=AT5G59600
Chr5	.	G_quartet	24125666	24125697	1.375	-	.	sequence=CTTTCCCCTCTTCCTTAACCCCTCTACCAAAC;ID=AT5G59900
Chr5	.	G_quartet	24163654	24163672	1.78947	+	.	sequence=GTTGGGCTAGGGATTGGGG;ID=AT5G60010
Chr5	.	G_quartet	24281960	24281977	2	+	.	sequence=GGGGAGCGGATTGGGGCG;ID=AT5G60360
Chr5	.	G_quartet	24302409	24302450	1.30952	+	.	sequence=GAATGGAGGTGGGTGGCACGGGCATGGGTGGGTTGGTGATGG;ID=AT5G60430
Chr5	.	G_quartet	24311300	24311336	1.75676	-	.	sequence=CCTCCCCTCCTAACTCCTTGACCTCTTTCCCCTCCCC;ID=AT5G60450
Chr5	.	G_quartet	24445192	24445240	1.32653	+	.	sequence=GAACGGGACAGCGGCAGGGTGGGGGAACATGGGCGGTGGGGTCACTCAG;ID=AT5G60770
Chr5	.	G_quartet	24451428	24451462	1.37143	+	.	sequence=GTGCAGGCGGGTGGGGTGATATGGGCGGTGGAGTG;ID=AT5G60780
Chr5	.	G_quartet	24480604	24480651	1.35417	+	.	sequence=GAACGGAGTTGGTGGTGGGGGAGGAGGAGGAGGGAGGTTTTTCGGTGG;ID=AT5G60850
Chr5	.	G_quartet	24485954	24485979	1.57692	-	.	sequence=CCCCACATCCAGAGTTCACCCCCATC;ID=AT5G60870
Chr5	.	G_quartet	24487373	24487401	1.55172	-	.	sequence=CCCTAACCTTCCTCCGTCACCTTTCCCCC;ID=AT5G60870
Chr5	.	G_quartet	24528934	24528953	1.7	-	.	sequence=CCCCATTCACCCATCCTACC;ID=AT5G60960
Chr5	.	G_quartet	24565543	24565561	1.94737	-	.	sequence=CCCCCTTTCACAAGTCCCC;ID=AT5G61050
Chr5	.	G_quartet	24580457	24580475	1.84211	-	.	sequence=CACTCCCCAATCCCCAATC;ID=AT5G61100
Chr5	.	G_quartet	24672361	24672385	1.64	-	.	sequence=CCCGCTCGACCCCACAAAGAACCCC;ID=AT5G61370
Chr5	.	G_quartet	24766707	24766743	1.32432	-	.	sequence=CCATCTCCTGCTCCCACATCCCAAAACCCCATCCAAC;ID=AT5G61600
Chr5	.	G_quartet	24779681	24779706	1.57692	-	.	sequence=CCTGCCCCGTAACCCCATCCAGATCC;ID=AT5G61660
Chr5	.	G_quartet	24779717	24779738	1.86364	-	.	sequence=CCCCAACCCCAATTGTACTCCC;ID=AT5G61660
Chr5	.	G_quartet	24794909	24794939	1.3871	+	.	sequence=GGGTAGTTGGAGGGGAAATCCTGCGGGGATG;ID=AT5G61700
Chr5	.	G_quartet	24845700	24845729	1.5	+	.	sequence=GGTGTCGGAAGTTATGGGGTATGGTAGGGG;ID=AT5G61850
Chr5	.	G_quartet	24895083	24895111	1.44828	+	.	sequence=GGTTATTTAGGGAGGGGCTTGGAGAAGGG;ID=AT5G61980
Chr5	.	G_quartet	24919881	24919924	1.36364	+	.	sequence=GGGAGGCTAAAACTTGGGGGATCGTGTTGGGGACATTGGGAAGG;ID=AT5G62030
Chr5	.	G_quartet	25017710	25017741	1.5625	+	.	sequence=GGGGGTGGAAGCGGTGTGGCGGTTGTGGTGGG;ID=AT5G62280
Chr5	.	G_quartet	25071052	25071071	1.7	-	.	sequence=CCCAAACCCCATTAAAACCC;ID=AT5G62430
Chr5	.	G_quartet	25076955	25077006	1.07692	+	.	sequence=GTTTATGTTACATAGCGGTGGGGGCGGGGGAGGACAACGCAGAGGAGGTTTG;ID=AT5G62460
Chr5	.	G_quartet	25093237	25093264	1.42857	+	.	sequence=GGTAATTTGGGGGGAATTGGGTTTCTGG;ID=AT5G62500
Chr5	.	G_quartet	25099867	25099896	1.43333	-	.	sequence=CCCTATCCCGGCCCCTCTCGGGTCCCCCGC;ID=AT5G62530
[truncated: 34 more rows]

## Sheet: AT_low_var_G4
Chr1	24018883	24018912	+	3p
Chr4	9134113	9134156	-	3p
Chr1	5519848	5519872	+	CDS
Chr1	12269480	12269521	+	CDS
Chr1	22552354	22552391	+	CDS
Chr2	6677441	6677469	+	CDS
Chr2	9760683	9760722	+	CDS
Chr4	783769	783790	-	CDS
Chr4	866607	866687	-	CDS
Chr4	6888686	6888712	+	CDS
Chr4	7839158	7839193	-	CDS
Chr4	8774247	8774267	-	CDS
Chr4	11845638	11845692	+	CDS
Chr4	16146510	16146539	+	CDS
Chr5	7040165	7040213	-	CDS
Chr5	8913301	8913324	-	CDS
Chr5	13853249	13853343	-	CDS
Chr5	21920206	21920229	-	CDS
Chr1	19955696	19955733	-	intron
Chr2	14479483	14479525	-	intron

## Sheet: AT_high_var_G4
Chr1	2656946	2656988	+	3p
Chr1	22020087	22020104	+	3p
Chr2	17224555	17224574	+	3p
Chr3	1986334	1986377	-	3p
Chr3	2222785	2222804	-	3p
Chr3	19796612	19796664	+	3p
Chr4	11841283	11841314	+	3p
Chr5	3137296	3137310	-	3p
Chr5	6333468	6333487	+	3p
Chr5	16953023	16953050	+	3p
Chr5	18298441	18298475	+	3p
Chr1	18316725	18316757	-	5p
Chr2	18938055	18938104	-	5p
Chr3	6551975	6552016	-	5p
Chr4	2289088	2289106	+	5p
Chr1	1536450	1536468	-	CDS
Chr1	4138043	4138092	+	CDS
Chr1	4662987	4663006	+	CDS
Chr1	19396620	19396649	-	CDS
Chr1	19613838	19613870	+	CDS
Chr1	25509791	25509818	+	CDS
Chr1	28948051	28948126	-	CDS
Chr1	29417917	29417954	+	CDS
Chr2	6874375	6874404	-	CDS
Chr2	8141983	8142029	+	CDS
Chr2	10656900	10656918	-	CDS
Chr2	11255102	11255124	-	CDS
Chr2	12701614	12701631	-	CDS
Chr2	17978091	17978109	+	CDS
Chr3	1261257	1261306	-	CDS
Chr3	1986334	1986377	-	CDS
Chr3	8812281	8812328	-	CDS
Chr3	9196869	9196901	+	CDS
Chr3	11071174	11071234	+	CDS
Chr3	11250865	11250894	+	CDS
Chr3	17001820	17001865	-	CDS
Chr3	19896813	19896843	-	CDS
Chr4	867169	867217	-	CDS
Chr4	867853	867904	-	CDS
Chr4	8122590	8122626	-	CDS
Chr4	14771292	14771330	-	CDS
Chr4	17441521	17441555	+	CDS
Chr5	33879	33914	+	CDS
Chr5	313624	313643	-	CDS
Chr5	487571	487591	-	CDS
Chr5	1201854	1201940	+	CDS
Chr5	2378075	2378172	-	CDS
Chr5	6264616	6264645	+	CDS
Chr5	22751889	22751917	-	CDS
Chr5	23039821	23039855	-	CDS
Chr5	23912089	23912118	-	CDS
Chr5	24445192	24445240	+	CDS
Chr5	25681016	25681054	+	CDS
Chr1	248101	248129	-	intron
Chr1	16682652	16682681	+	intron
Chr3	13234496	13234517	+	intron
Chr3	19768144	19768163	-	intron
Chr4	15935801	15935844	+	intron
Chr5	1796734	1796778	+	intron
Chr5	13699326	13699357	+	intron
Chr5	18093014	18093027	-	intron
Chr5	18167721	18167750	-	intron

## Sheet: OS_G4
Chr1	.	G_quartet	12827	12864	1.13158	+	.	sequence=GGTGCTGCTCCGGTGGGCGGGGGCGGGGGATCCCTATG;ID=LOC_Os01g01030
Chr1	.	G_quartet	14665	14694	1.46667	+	.	sequence=GGGGGTGGTTAGTTTTTTGAGGGGATGTTG;ID=LOC_Os01g01030
Chr1	.	G_quartet	23079	23135	1.2807	+	.	sequence=GGGGAAGAGGCAAGGAGGGCAAGACCGGGGCGCAGTGGGGAGTACGGAGGAAGCTGG;ID=LOC_Os01g01050
Chr1	.	G_quartet	23152	23217	1.5	+	.	sequence=GGGAGCTGGAAAAGAAGGAAGAAAGGGGGGCAGTACAAGGGGGACTTGGGAGGAGGAAGAAGGGGG;ID=LOC_Os01g01050
Chr1	.	G_quartet	62594	62631	1.39474	+	.	sequence=GGATGCGGAAGGGGAAGGGGAAGGCGCCGTGGTGGAGG;ID=LOC_Os01g01120
Chr1	.	G_quartet	65998	66018	1.66667	-	.	sequence=CCCGTAACCCGCCGCCCCGAC;ID=LOC_Os01g01130
Chr1	.	G_quartet	70043	70088	1.41304	+	.	sequence=GTTGGTGGGGAGATGGAGGTGAATGCGGGGTCAAGGGATGGGAGCG;ID=LOC_Os01g01140
Chr1	.	G_quartet	90299	90341	1.27907	-	.	sequence=CCCTCCCGGCGGCCTCCCCACCACCGTCCCTTTCCTGATCCAC;ID=LOC_Os01g01190
Chr1	.	G_quartet	96087	96113	1.44444	+	.	sequence=GAGTACGGGGGTTGTCGGGGTATGAAG;ID=LOC_Os01g01200
Chr1	.	G_quartet	108739	108770	1.5	+	.	sequence=GGGTGGGCGTGATGGAGTTGGGTCGGCCGGGG;ID=LOC_Os01g01240
Chr1	.	G_quartet	108825	108845	1.66667	+	.	sequence=GCCTTTTGAGGGGTGGGGGTG;ID=LOC_Os01g01240
Chr1	.	G_quartet	108861	108891	1.45161	+	.	sequence=GTGGATGATTAGGGGAGGGTTATGTGGAGGG;ID=LOC_Os01g01240
Chr1	.	G_quartet	118332	118354	1.56522	+	.	sequence=GATGGGGGTCGGGGCCTCAGAGG;ID=LOC_Os01g01250
Chr1	.	G_quartet	118526	118546	1.71429	+	.	sequence=GAGGGGGCGGGGCGACACGTG;ID=LOC_Os01g01250
Chr1	.	G_quartet	122904	122923	1.8	-	.	sequence=CCCCAGCCCAGCTGCCACCC;ID=LOC_Os01g01260
Chr1	.	G_quartet	127319	127338	1.7	-	.	sequence=CCCTCTCAAGCGCCTCCCCC;ID=LOC_Os01g01260
Chr1	.	G_quartet	151609	151648	1.4	+	.	sequence=GAGTCGGGTCGGGGTCGGGGGGAGTAGGGTTTCTCTTTCG;ID=LOC_Os01g01312
Chr1	.	G_quartet	163427	163458	1.46875	-	.	sequence=CCGATCCCATTTCCGCCGCCACCTTCTCCCCC;ID=LOC_Os01g01330
Chr1	.	G_quartet	163541	163571	1.41935	-	.	sequence=CCATCCACCGTCCGCCGCCGCCGCATCCCCC;ID=LOC_Os01g01330
Chr1	.	G_quartet	163647	163671	1.64	-	.	sequence=CCCTTACACCGTTCCCCATCCCGCC;ID=LOC_Os01g01330
Chr1	.	G_quartet	178781	178810	1.43333	+	.	sequence=GGGGGTCGCCGATGGGGTCGGCGGAGCTGG;ID=LOC_Os01g01360
Chr1	.	G_quartet	179383	179412	1.4	+	.	sequence=GGGTGGGCGGCGGCGTTCGGGGCGCTGGCG;ID=LOC_Os01g01360
Chr1	.	G_quartet	187446	187502	1.40351	-	.	sequence=CTTTTATATTTACCCCCTCCTCCCTCCCCATCTACCAAAGCACGACCCCTCCTCTCC;ID=LOC_Os01g01369
Chr1	.	G_quartet	187514	187557	1.25	-	.	sequence=CGCCACACCACCGCCTCCACTCCAAACCCCCTCGTCATCCCAGC;ID=LOC_Os01g01369
Chr1	.	G_quartet	187560	187590	1.41935	-	.	sequence=CCGCATCTTCCTCCTATCCCCCACCGCCTCC;ID=LOC_Os01g01369
Chr1	.	G_quartet	205824	205845	1.72727	-	.	sequence=CCAACCCCAAGCTGCCGTCCCC;ID=LOC_Os01g01410
Chr1	.	G_quartet	220665	220684	1.7	-	.	sequence=CCGCCTGTCCCGACCACCCC;ID=LOC_Os01g01440
Chr1	.	G_quartet	227067	227092	1.73077	+	.	sequence=GCGCGGGGCCGGGGACGGGACGGGAG;ID=LOC_Os01g01450
Chr1	.	G_quartet	227379	227410	1.40625	+	.	sequence=GGCGTATGGGGGAGGGGGCTACGGCAACGTCG;ID=LOC_Os01g01450
Chr1	.	G_quartet	228305	228331	1.2963	+	.	sequence=GCATGTTGGTGGGGTGGGGTGTCCATG;ID=LOC_Os01g01450
Chr1	.	G_quartet	252780	252809	1.4	-	.	sequence=CCCGCTCCCTCGCTCTTCTCCTCCCCTCGC;ID=LOC_Os01g01484
Chr1	.	G_quartet	259795	259845	1.27451	+	.	sequence=GCCAGCGGCGGCGAGGGCGGGGGAGGGGAAAGGAAGGCGGCGGCTCAGAGG;ID=LOC_Os01g01500
Chr1	.	G_quartet	261556	261597	1.47619	+	.	sequence=GCTCGCATGGGGAAGGAGAAGGGGAAGGGGAAGTGGAAGAGG;ID=LOC_Os01g01510
Chr1	.	G_quartet	261738	261757	1.9	+	.	sequence=GTGTTGGGTGGGTGGGTGGG;ID=LOC_Os01g01510
Chr1	.	G_quartet	262062	262078	2.17647	+	.	sequence=GGGGTCCGGGGTGCGGG;ID=LOC_Os01g01510
Chr1	.	G_quartet	276992	277012	1.71429	-	.	sequence=CCTTACCCCTTGCCCGCGCCC;ID=LOC_Os01g01530
Chr1	.	G_quartet	280123	280174	1.46154	+	.	sequence=GGCGTCGGGGAGGTCAGGGTCGGGGAGGTCGGGGAAGTCGATGGACGGACGG;ID=LOC_Os01g01540
Chr1	.	G_quartet	280197	280226	1.4	+	.	sequence=GGGCGGCGGTGGAGGCGGCGGCGGAGAGGG;ID=LOC_Os01g01540
Chr1	.	G_quartet	281898	281938	1.07317	-	.	sequence=CAAAAAATCGCCCCCCTTGCCCTCCCAACCGATTTGTGAAC;ID=LOC_Os01g01550
Chr1	.	G_quartet	288302	288350	1.30612	-	.	sequence=CGCATTATCTTTCCTCCTCCCCGTCTCCCCCGAAACCCTAGCCGCCACC;ID=LOC_Os01g01560
Chr1	.	G_quartet	288867	288886	1.7	-	.	sequence=CCCTGCTCCCCTGCCCTTTC;ID=LOC_Os01g01560
Chr1	.	G_quartet	289420	289438	1.89474	+	.	sequence=GGGGAGGCACGGGAGCGGG;ID=LOC_Os01g01570
Chr1	.	G_quartet	289579	289607	1.58621	-	.	sequence=CCCCCGTTTCCGCCGATTTCGCCCCCATC;ID=LOC_Os01g01560
Chr1	.	G_quartet	292076	292112	1.24324	+	.	sequence=GGCTTCGGGGTGGCCAGGGGGCGACGGAGGTAGCAAG;ID=LOC_Os01g01570
Chr1	.	G_quartet	293832	293865	1.29412	+	.	sequence=GCGGCGACGAGGGGGTCGGGTAAGGCGCGGGCAG;ID=LOC_Os01g01590
Chr1	.	G_quartet	293958	293988	1.3871	+	.	sequence=GGAGAGGCCTGGGGACGAGGAGAGTGGGGCG;ID=LOC_Os01g01590
Chr1	.	G_quartet	294011	294066	1.39286	+	.	sequence=GGGGAGAGAGATGAAGAGATGGGAGATGGGGAGAGAGAGGAGGAAGAAGAGGGGTG;ID=LOC_Os01g01590
Chr1	.	G_quartet	306355	306374	1.75	+	.	sequence=GGGGACGTCAAATGGAGGGG;ID=LOC_Os01g01600
Chr1	.	G_quartet	306919	306963	1.17778	-	.	sequence=CAGAAACCAAGAACACATACCCCCCCCCCCCAATGTAAAGAACAC;ID=LOC_Os01g01610
Chr1	.	G_quartet	309894	309932	1.48718	-	.	sequence=CCTCACCTCCCCGCCCAGAGCCCTCACCACTGACCCACC;ID=LOC_Os01g01620
Chr1	.	G_quartet	309996	310044	1.18367	-	.	sequence=CCCGCTCGCAAACAGATCCCCCGCCCCCGTCGCGTCCACCGCATTACTC;ID=LOC_Os01g01620
Chr1	.	G_quartet	327793	327823	1.41935	-	.	sequence=CCCGATGTCCCCCTCCTCCACGAACACCACC;ID=LOC_Os01g01660
Chr1	.	G_quartet	328342	328360	1.78947	-	.	sequence=CCCCGTGCCGCCCACCACC;ID=LOC_Os01g01660
Chr1	.	G_quartet	393939	393957	1.78947	-	.	sequence=CCCTCTATTTGCCCCTCCC;ID=LOC_Os01g01740
Chr1	.	G_quartet	395957	396005	1.2449	-	.	sequence=CCGCCTCTCCAGCCTCTTCCCCTGCCCACCGCCATTGCCGCCGCCCTGC;ID=LOC_Os01g01740
Chr1	.	G_quartet	419664	419682	1.94737	-	.	sequence=CCCCACCCACCAACCTACC;ID=LOC_Os01g01790
Chr1	.	G_quartet	427992	428033	1.02381	+	.	sequence=GCACAAACCAGGTGGTTGGGGGCTAGGGGGTATTTTGTACTG;ID=LOC_Os01g01800
Chr1	.	G_quartet	432594	432632	1.17949	-	.	sequence=CAGCCGGCCACCTTCCCTCCCCCACGCTCCACCGCCGGC;ID=LOC_Os01g01810
Chr1	.	G_quartet	432660	432747	1.39773	-	.	sequence=CGCCGCCGCACCGCCCCAGCCTCCTCCTCCCCACCGATGCCGCCCCTTTCTCCTCTCTCCTTCCCCCACCGCCGCCCTGCGCCAGGCC;ID=LOC_Os01g01810
Chr1	.	G_quartet	445244	445273	1.4	+	.	sequence=GGGATAGAGGGGTTCAAAGAGACAAAGGGG;ID=LOC_Os01g01830
Chr1	.	G_quartet	446055	446093	1.46154	+	.	sequence=GCAAATATTCGGGGTGGTGGGGAATATGGGGAAGAGTGG;ID=LOC_Os01g01830
Chr1	.	G_quartet	475200	475220	1.90476	-	.	sequence=CACGCGCCGCCCCGCCCCCTC;ID=LOC_Os01g01860
Chr1	.	G_quartet	475392	475414	1.56522	-	.	sequence=CCTCTGAGGCCCCGACCCCCATC;ID=LOC_Os01g01860
Chr1	.	G_quartet	480520	480540	1.71429	+	.	sequence=GGGAGGAGAGGGAGAGGGCGG;ID=LOC_Os01g01870
Chr1	.	G_quartet	492765	492834	1.32857	-	.	sequence=CTCCCGCGCGGGACAAAACCGCCCCCCCCCCCCGGCGAAACCCTAGCCCCATTCTTTCCCCTTCTCTTTC;ID=LOC_Os01g01900
Chr1	.	G_quartet	497091	497110	1.9	+	.	sequence=GGCGGCGGCGTGGGGGGAGG;ID=LOC_Os01g01910
Chr1	.	G_quartet	497238	497288	1.33333	+	.	sequence=GGAAGAGGAGAGAGGTGGAGAGGGGAGGGGAAGAAGAGGCTGAAATGTGGG;ID=LOC_Os01g01910
Chr1	.	G_quartet	508462	508492	1.51613	+	.	sequence=GGGGGGGAGGGGGGCGCCAGCCACTCTGGCG;ID=LOC_Os01g01925
Chr1	.	G_quartet	509880	509954	1.30667	+	.	sequence=GCTTCCAGGGGGTGGAGAGGGTGGGCGTGGCCGGAGCGGAACAGGGGGGCGTGATCGCGGAGGGCGAGCTCGGGG;ID=LOC_Os01g01930
Chr1	.	G_quartet	527915	527936	1.54545	-	.	sequence=CAGCTCCTCCCCTTCCCCTGGC;ID=LOC_Os01g01970
Chr1	.	G_quartet	538192	538237	1.13043	+	.	sequence=GGTGCGCCGGAGAGTGGGCAGGGGGGAGGTTTACGAGACGGAGGTG;ID=LOC_Os01g02000
Chr1	.	G_quartet	555993	556023	1.3871	-	.	sequence=CTCACGTTCCCCCTGCCCACCACCACCTTTC;ID=LOC_Os01g02040
Chr1	.	G_quartet	556077	556098	1.72727	-	.	sequence=CCCAAACCCACCTTCCCCTAGC;ID=LOC_Os01g02040
Chr1	.	G_quartet	562550	562574	1.6	-	.	sequence=CTCCGCCCCGAGCGTCCGCCGCCCC;ID=LOC_Os01g02050
Chr1	.	G_quartet	562953	563000	1.16667	-	.	sequence=CTCACCCGCGATATCTCCTCCATCACCCCCCGCCACTTGTCGTCCCGC;ID=LOC_Os01g02050
Chr1	.	G_quartet	576898	576935	1.26316	-	.	sequence=CCTCCGGCTTCCTCCCGTCCCCCACGCCGCCGGCCACC;ID=LOC_Os01g02060
Chr1	.	G_quartet	593213	593249	1.51351	+	.	sequence=GAGGGTATGGAAGCATGGGAGCAAGGGGTGGGCAGGG;ID=LOC_Os01g02090
Chr1	.	G_quartet	612737	612776	1.35	+	.	sequence=GCTGGTGGTGGGACGGGTGATCGGGGAGGTGGTGGATTTG;ID=LOC_Os01g02120
Chr1	.	G_quartet	645921	645971	1.45098	-	.	sequence=CCCTCCCGACACCGGCCCGATCACCAGCCCCAGCCCTCCCACCGCCGCTCC;ID=LOC_Os01g02190
Chr1	.	G_quartet	645981	646001	1.80952	-	.	sequence=CCCTCCCACCGTCTTCCCCGC;ID=LOC_Os01g02190
Chr1	.	G_quartet	679526	679560	1.4	-	.	sequence=CTCGTCTGCCCCCACCTCAATCCCCGCGCCTAACC;ID=LOC_Os01g02240
Chr1	.	G_quartet	806750	806785	1.38889	-	.	sequence=CGGAAACTCCCCTTTCTCCCCTGCCCACCTGCCACC;ID=LOC_Os01g02490
Chr1	.	G_quartet	821448	821467	1.9	+	.	sequence=GGGGGTCAGATGGGATTGGG;ID=LOC_Os01g02520
Chr1	.	G_quartet	821705	821723	1.84211	+	.	sequence=GCGTCGGGGGCTCGGGGAG;ID=LOC_Os01g02520
Chr1	.	G_quartet	821789	821809	1.85714	+	.	sequence=GAGGGGGCGGGGCGGCACGTG;ID=LOC_Os01g02520
Chr1	.	G_quartet	840873	840922	1.4	-	.	sequence=CATTACTACCAGCGGCGCCCCCCCCCCCCCCCCAACCTGAATATTACTGC;ID=LOC_Os01g02550
Chr1	.	G_quartet	870458	870500	1.16279	-	.	sequence=CGCCGGCCGCCTCCCCCTCCCTCCCAAACTCGCTGGCCGCCGC;ID=LOC_Os01g02610
Chr1	.	G_quartet	901051	901071	1.7619	-	.	sequence=CACGCACCGCCCCGTCCCCTC;ID=LOC_Os01g02660
Chr1	.	G_quartet	901137	901155	1.84211	-	.	sequence=CTCCCCGAGCCCCCGTCGC;ID=LOC_Os01g02660
Chr1	.	G_quartet	901234	901262	1.51724	-	.	sequence=CCACCTCCTCTGAGGCCCCGACCCCCATC;ID=LOC_Os01g02660
Chr1	.	G_quartet	904477	904507	1.45161	+	.	sequence=GGGAAGAGTGGTGGGGGACAAGGATCGGAGG;ID=LOC_Os01g02670
Chr1	.	G_quartet	940099	940142	1.38636	-	.	sequence=CCCCACATGACATCTCCCCCCTCATCGAGAGCCAGCTCGTCCCC;ID=LOC_Os01g02740
Chr1	.	G_quartet	1016439	1016497	1.42373	+	.	sequence=GTGGTGGGGACTTTTCAGTAGGGTTGGGGGGGGGGGGTGTGTTGGCGAAAATAATCGAG;ID=LOC_Os01g02880
Chr1	.	G_quartet	1046755	1046774	1.7	+	.	sequence=GGGTGCTTTTGGGTTTGGGG;ID=LOC_Os01g02890
Chr1	.	G_quartet	1059701	1059725	1.48	-	.	sequence=CAGCCGCCCGCTGCTCCCCCCCGGC;ID=LOC_Os01g02900
Chr1	.	G_quartet	1066926	1066948	1.65217	-	.	sequence=CCATCCACTCCATCCTCCCCCAC;ID=LOC_Os01g02910
Chr1	.	G_quartet	1072544	1072564	1.7619	-	.	sequence=CGACCTTCCCCCACCCGCTCC;ID=LOC_Os01g02920
Chr1	.	G_quartet	1093263	1093284	1.72727	-	.	sequence=CCCCGCCTTGCCACCGCCCTCC;ID=LOC_Os01g02940
Chr1	.	G_quartet	1112562	1112606	1.33333	-	.	sequence=CCGCCGCTCCCGTCCACCCCGCACTGCGCCGTCGCCCTCCCCGGC;ID=LOC_Os01g02970
Chr1	.	G_quartet	1112622	1112657	1.5	-	.	sequence=CACACCCCGTCCACCGCTCCTCTTCCCCAATCCACC;ID=LOC_Os01g02970
Chr1	.	G_quartet	1112784	1112840	1.49123	-	.	sequence=CCGTACCCCGGCATCCACTCCGTCCTCCCCTTCCACCCCCGCAGCACCATTCCCACC;ID=LOC_Os01g02970
Chr1	.	G_quartet	1112941	1112985	1.53333	-	.	sequence=CCGAGCTCTACCCCTGCCCCTACTCCATCTCCCCTCTCCGCCTCC;ID=LOC_Os01g02970
Chr1	.	G_quartet	1120379	1120403	1.64	+	.	sequence=GCGGGAGGGGAGGCGGCGGCGGCGG;ID=LOC_Os01g02980
Chr1	.	G_quartet	1120536	1120621	1.45349	+	.	sequence=GATTTGGATTTTTTTTTTGGGGGGGGGGGAGGGGTGATTGAATTCCGAATGGGATTTTAGGGGCGGAGGGAGGGGGGCGACAGACG;ID=LOC_Os01g02980
Chr1	.	G_quartet	1121732	1121779	1.3125	+	.	sequence=GTGTGTGCGGGTCATGGGGTGGGTTGGGAGGGAAAGATGGAGAGAGAG;ID=LOC_Os01g02980
Chr1	.	G_quartet	1122595	1122623	1.44828	+	.	sequence=GCATGAAGAGGGGAGAGGGTAGGGCCGGG;ID=LOC_Os01g02980
Chr1	.	G_quartet	1125580	1125599	1.75	+	.	sequence=GGGTGGAGTTATGATGGGGG;ID=LOC_Os01g02980
Chr1	.	G_quartet	1149859	1149944	1.60465	-	.	sequence=CCGCACCCCGCCATCGCCGTGCCGCCCACACCCCGCACCCCGCACCCCGCCGTCGCCGTCGCCCGCGCCATACCCCGCACCCCGCC;ID=LOC_Os01g03020
Chr1	.	G_quartet	1150099	1150128	1.5	-	.	sequence=CCCCCCCGCCGTCGCCCGCGCCATGCCGAC;ID=LOC_Os01g03020
Chr1	.	G_quartet	1158110	1158132	1.52174	-	.	sequence=CCGGCCCCCCTCCTCCTGCCGAC;ID=LOC_Os01g03030
Chr1	.	G_quartet	1162862	1162902	1.29268	-	.	sequence=CACCTCCTCACCCCTCTCTCTCTCTCCCTCCTGTAACCCTC;ID=LOC_Os01g03040
Chr1	.	G_quartet	1179100	1179154	1.2	-	.	sequence=CCATAACCTACAGAACAACGACCCCCCACCCCCACCTCCCGAACAGATCGGAACC;ID=LOC_Os01g03070
Chr1	.	G_quartet	1183564	1183592	1.65517	+	.	sequence=GGCGGCGGCGGCGGGGGCGCGGGAGGAGG;ID=LOC_Os01g03090
Chr1	.	G_quartet	1183879	1183914	1.44444	+	.	sequence=GTGTTGGGGGGAAGAAGAGGGGGGCGTTCTGTCGCG;ID=LOC_Os01g03090
Chr1	.	G_quartet	1187651	1187679	1.41379	-	.	sequence=CCAACGAGTACTCCCCATCCCCACCAATC;ID=LOC_Os01g03100
Chr1	.	G_quartet	1203126	1203155	1.46667	-	.	sequence=CCCCCTCCGCTCACTCCACTCCACTCCACC;ID=LOC_Os01g03110
Chr1	.	G_quartet	1203335	1203380	1.26087	-	.	sequence=CCACCACCGCAGCGCCCGCGCCCGCGCCCCTTCTTCCCATCACCGC;ID=LOC_Os01g03110
Chr1	.	G_quartet	1217750	1217795	1.34783	-	.	sequence=CAGCTCGATCATCCCCTCGTCCACCACCCCGCCGCCGCCGCCGCCC;ID=LOC_Os01g03130
Chr1	.	G_quartet	1223560	1223579	1.75	-	.	sequence=CCCACGCCGACCACCCCGCC;ID=LOC_Os01g03144
Chr1	.	G_quartet	1229627	1229647	1.85714	-	.	sequence=CCTCCCCGATTTCGCCTCCCC;ID=LOC_Os01g03144
Chr1	.	G_quartet	1232852	1232902	1.37255	+	.	sequence=GCGTACGTGCTGTCGGGGGGGAGAGGGGAGGGGAGGAAGCTGCTGCGGCTG;ID=LOC_Os01g03160
Chr1	.	G_quartet	1255002	1255041	1.15	+	.	sequence=GGTCGTCGCGGGGGCCGCCGGGGGGGACGACGAGCGCGTG;ID=LOC_Os01g03190
Chr1	.	G_quartet	1316020	1316054	1.14286	-	.	sequence=CGCAGAGGCCTCCCCTCCCCCATTTGCTTCCTAGC;ID=LOC_Os01g03260
Chr1	.	G_quartet	1331586	1331627	1.45238	-	.	sequence=CTCAAGACCCCCCCGCCCCCATGGCAAATCCGCCCCTGGTTC;ID=LOC_Os01g03280
Chr1	.	G_quartet	1384053	1384084	1.5625	+	.	sequence=GGGGGAAGATGAGGGAAATGACACAGGGGTGG;ID=LOC_Os01g03440
Chr1	.	G_quartet	1394008	1394027	1.7	-	.	sequence=CCCCCTCATCTGCCACGCCC;ID=LOC_Os01g03452
Chr1	.	G_quartet	1394038	1394069	1.5625	-	.	sequence=CCACCCCTGTGTCATTTCCCTCATCTTCCCCC;ID=LOC_Os01g03452
Chr1	.	G_quartet	1414364	1414401	1.65789	+	.	sequence=GGGAAAGGATTTGGGGGTTCGGGGGATGCGAAGGGTTG;ID=LOC_Os01g03510
Chr1	.	G_quartet	1422183	1422202	1.7	+	.	sequence=GGGGGCTGATTGGATGGGTG;ID=LOC_Os01g03520
Chr1	.	G_quartet	1440657	1440685	1.48276	+	.	sequence=GTGGGGATAGGAGGGGGTCTCTGCTGGCG;ID=LOC_Os01g03549
Chr1	.	G_quartet	1447399	1447430	1.4375	+	.	sequence=GGAAGAACGGGCGGCAGGTTGGGGAGAGTGGG;ID=LOC_Os01g03570
Chr1	.	G_quartet	1447587	1447628	1.5	+	.	sequence=GGGTATGGCAGGAGGGCATGGATGGGGAACAAGTACAGGGGG;ID=LOC_Os01g03570
Chr1	.	G_quartet	1470700	1470732	1.51515	-	.	sequence=CTCCCCTCTCCCTCGGCCCAGCTTCCTCCTCCC;ID=LOC_Os01g03600
Chr1	.	G_quartet	1470760	1470807	1.47917	-	.	sequence=CCCAAGCCGCACCCCTGCCCGAGCCGCCCCTCCCTCCCGCGTGCACGC;ID=LOC_Os01g03600
Chr1	.	G_quartet	1470916	1470960	1.17778	-	.	sequence=CCTAGCGCCATTGCTCCCCCAAATCCGCCCCGAATCCAACCGTTC;ID=LOC_Os01g03600
Chr1	.	G_quartet	1470988	1471044	1.42105	-	.	sequence=CCCCATTGAATCCTCTTCAATTCCCCCCAATTTCCCCCTTGAATGGCGCCCCCAATC;ID=LOC_Os01g03600
Chr1	.	G_quartet	1471173	1471231	1.30508	-	.	sequence=CTATCGTTTTAGCCCCCTCCCGAGCCTCCCCGTGGTCCCTAGCCATCTCCCCGCCGTCC;ID=LOC_Os01g03600
Chr1	.	G_quartet	1471746	1471765	1.7	-	.	sequence=CCGCCCGTCCCTCCTCACCC;ID=LOC_Os01g03600
Chr1	.	G_quartet	1507320	1507344	1.6	-	.	sequence=CCACCTCCGCCCCCTTCTCCGCCAC;ID=LOC_Os01g03650
Chr1	.	G_quartet	1518460	1518518	1.38983	+	.	sequence=GGCGGTGGCGGCGGCGGCGGCGGCGGGGCGGCGTCGGGGAGGGAGGAGGAGCAGTGGAG;ID=LOC_Os01g03690
Chr1	.	G_quartet	1564542	1564587	1.56522	-	.	sequence=CGATCGGGTCGCCCCCCGCCCCCCCTCCCTCCCTCCACCTGTTTCC;ID=LOC_Os01g03740
Chr1	.	G_quartet	1574947	1574975	1.44828	-	.	sequence=CTACAATCCGCACCAACCCCCCACCTTCC;ID=LOC_Os01g03760
Chr1	.	G_quartet	1581817	1581845	1.51724	-	.	sequence=CCGTCCTACCCCTCCTCCTTCTCCTGCCC;ID=LOC_Os01g03770
Chr1	.	G_quartet	1581982	1582052	1.38028	-	.	sequence=CGTCGTCGCCTCGTGCCCCGCGCCCCTGCCCCGCCGCGCGCCCGTCCCATCTCCCCTCCCGCGCGCGCCTC;ID=LOC_Os01g03770
Chr1	.	G_quartet	1582156	1582198	1.32558	-	.	sequence=CATCGCCTCGAGCCCCACCCCTCCGCGCGTCACGCCCCGTCAC;ID=LOC_Os01g03770
Chr1	.	G_quartet	1586097	1586136	1.45	+	.	sequence=GAAATCTTGGGCGGGGGGAGGCGCTCGGGGAGGCCGGAGG;ID=LOC_Os01g03780
Chr1	.	G_quartet	1586156	1586193	1.34211	+	.	sequence=GCGGGCGACGGGGGAGGACGGCGAGACGGGGCGCGTCG;ID=LOC_Os01g03780
Chr1	.	G_quartet	1597882	1597899	2.27778	-	.	sequence=CCCCCCTTTGTCCCACCC;ID=LOC_Os01g03810
Chr1	.	G_quartet	1615846	1615877	1.53125	+	.	sequence=GGTGAAAGGGGGAGTTTGGCACATAGGGGGAG;ID=LOC_Os01g03830
Chr1	.	G_quartet	1638233	1638258	1.65385	+	.	sequence=GGGACAGTCAGGGGGAGCTCAAGGGG;ID=LOC_Os01g03860
Chr1	.	G_quartet	1680328	1680363	1.55556	-	.	sequence=CCACCCCTCCGCCGCCGCCGCCTGCTTCTCCCCGCC;ID=LOC_Os01g03914
Chr1	.	G_quartet	1681661	1681680	1.8	-	.	sequence=CCCACCCCCACTCAATCTCC;ID=LOC_Os01g03930
Chr1	.	G_quartet	1700081	1700126	1.23913	+	.	sequence=GGCTTTTTGGAATTTGGGGACAGCAGGGGGGCAGTTTGATTGTGGG;ID=LOC_Os01g03950
Chr1	.	G_quartet	1710277	1710331	1.14545	-	.	sequence=CAACGTAGATCCCACCTGACAGCCCCTCCCCTCTGCTTTTCCCTCTCCGGCCTCC;ID=LOC_Os01g03970
Chr1	.	G_quartet	1712450	1712483	1.44118	-	.	sequence=CCACCCCAGCAGCTTCTCCTCCTCCACCCCGAAC;ID=LOC_Os01g03980
Chr1	.	G_quartet	1712638	1712681	0.977273	-	.	sequence=CCGCGGATGTCACTGCCGCCCCCGCCCCCACAGACGACGACGAC;ID=LOC_Os01g03980
Chr1	.	G_quartet	1739252	1739279	1.57143	+	.	sequence=GTCGGAGGAGGAGGCCGGGGCTGGGGAG;ID=LOC_Os01g04010
Chr1	.	G_quartet	1746798	1746825	1.5	+	.	sequence=GGAGGGTTCTTGGTGGGTTTTTGTGGGG;ID=LOC_Os01g04020
Chr1	.	G_quartet	1771938	1771955	1.94444	-	.	sequence=CTCCCCGACCCCGACCGC;ID=LOC_Os01g04080
Chr1	.	G_quartet	1777897	1777918	1.59091	-	.	sequence=CGGCCCCTCGCCCCAGGCCCAC;ID=LOC_Os01g04090
Chr1	.	G_quartet	1777936	1777979	1.22727	-	.	sequence=CGGAGCTACCCTCCCCCGGAGCCCCTCCTCCTCTGCGCTCCTCC;ID=LOC_Os01g04090
Chr1	.	G_quartet	1827148	1827168	1.90476	-	.	sequence=CCCCTTTCCCCGTAGTCTCCC;ID=LOC_Os01g04150
Chr1	.	G_quartet	1841556	1841585	1.4	-	.	sequence=CCCCCGCGGTCACCGAGCCGAGTCCCCCAC;ID=LOC_Os01g04180
Chr1	.	G_quartet	1841660	1841689	1.5	-	.	sequence=CCCCCCGCGGTCGCCGAGCCGAGCCCCCAC;ID=LOC_Os01g04180
Chr1	.	G_quartet	1868204	1868237	1.38235	+	.	sequence=GTGGCGGGGTGTCAGCTGCGCGGGTGGGCGGGTG;ID=LOC_Os01g04230
Chr1	.	G_quartet	1877119	1877151	1.39394	+	.	sequence=GCAAGGTGGAGGAAGAATTGGGCAAGGGGGGTG;ID=LOC_Os01g04250
Chr1	.	G_quartet	1907234	1907272	1.41026	-	.	sequence=CCCTGCATGAACCCCCACAGCATGATCCCCTCCACCGCC;ID=LOC_Os01g04290
Chr1	.	G_quartet	1908643	1908686	1.27273	-	.	sequence=CCCATGATCTCGCCCCATTTCCCCGCTTCCGCCACGACCACGCC;ID=LOC_Os01g04290
Chr1	.	G_quartet	1908739	1908782	1.36364	-	.	sequence=CAGCACCCGTCCGCCGCCCCCGCGCCCTGCAGGCCGACCCACCC;ID=LOC_Os01g04290
Chr1	.	G_quartet	1913865	1913903	1.30769	-	.	sequence=CGTACGGACGCCCCCGATATGCTCCCCGCCCCACCGAAC;ID=LOC_Os01g04300
Chr1	.	G_quartet	1925357	1925388	1.5625	+	.	sequence=GGGAGAGGTGGAGGAGGAGGCAGAGGAAGGGG;ID=LOC_Os01g04320
Chr1	.	G_quartet	1925448	1925499	1.23077	+	.	sequence=GAGGCGGGGCGGCAACGGCGCCGTGGGGGAGGGATGGGCGAGGACGTCGACG;ID=LOC_Os01g04320
Chr1	.	G_quartet	1925504	1925535	1.5	+	.	sequence=GCGGGGAGAGAGAAAGAGAGGCGGCGAGGGGG;ID=LOC_Os01g04320
Chr1	.	G_quartet	1925566	1925586	1.7619	+	.	sequence=GGGATGGGGTTGGAGGAGGCG;ID=LOC_Os01g04320
Chr1	.	G_quartet	1925719	1925749	1.54839	+	.	sequence=GGGGGAGGTTGAAGAAGGTAGATAAGAGGGG;ID=LOC_Os01g04320
Chr1	.	G_quartet	1928675	1928723	1.32653	+	.	sequence=GGCTGCGGGCGGAGCAGAGGGGCGGGCGGAGCGGCGGCGGTGGAGGTGG;ID=LOC_Os01g04324
Chr1	.	G_quartet	1941325	1941374	1.48	+	.	sequence=GGCGGGGGTGAAGAAGGAGGAGGTGCGGGTGGAGGTGGACGAGGGGAACG;ID=LOC_Os01g04350
Chr1	.	G_quartet	1944702	1944731	1.4	-	.	sequence=CCCTCCTCCACCTCCACCTTCACCTCCTCC;ID=LOC_Os01g04360
Chr1	.	G_quartet	1959705	1959732	1.28571	-	.	sequence=CATTGCTCCCCTAACCCCCTGTTGAAAC;ID=LOC_Os01g04409
Chr1	.	G_quartet	1969270	1969320	1.4902	-	.	sequence=CCCTAGCCGCCCATGCCGCCACTCCCCCTCCTCTTTCTTCACCCCGCCGCC;ID=LOC_Os01g04430
Chr1	.	G_quartet	1990603	1990633	1.58065	+	.	sequence=GGGTGGGTGTTCAGGGTGTGGTTAGTTGGGG;ID=LOC_Os01g04470
Chr1	.	G_quartet	2006201	2006221	1.71429	-	.	sequence=CCCCATCGCTGTCGCCCCACC;ID=LOC_Os01g04510
Chr1	.	G_quartet	2006240	2006283	1.38636	-	.	sequence=CCGCCGTCGTCCCCGTTGCCCTCGCCCCACCCCTCGTCGGAGCC;ID=LOC_Os01g04510
Chr1	.	G_quartet	2016035	2016067	1.48485	+	.	sequence=GACCGCCCCGGGGGGGGGGGGGGGGGCGCACAG;ID=LOC_Os01g04520
Chr1	.	G_quartet	2021914	2021943	1.5	+	.	sequence=GGCTGGGAGGGCGTTACGACGGGGAGGGCG;ID=LOC_Os01g04530
Chr1	.	G_quartet	2072310	2072362	1.13208	+	.	sequence=GCTGTACGGCGGCGGCGGTGCGGGGTCGGGGGGGCTCTCGGCGGAGCAGCTCG;ID=LOC_Os01g04620
Chr1	.	G_quartet	2077457	2077485	1.62069	-	.	sequence=CGCCTCCCCCCACCCGACCGCGCCGCTCC;ID=LOC_Os01g04630
Chr1	.	G_quartet	2111522	2111560	1.4359	-	.	sequence=CATCCCTGCCACCAATCCCCCAGCACGACCCCCGTGAAC;ID=LOC_Os01g04699
Chr1	.	G_quartet	2120725	2120757	1.42424	+	.	sequence=GGAGGTCGTCGGGGAGGAGCACGAGGAGGGGCG;ID=LOC_Os01g04710
Chr1	.	G_quartet	2122105	2122133	1.48276	+	.	sequence=GCGCGAGAGTGTGTGATGTGGGGGTGGGG;ID=LOC_Os01g04710
Chr1	.	G_quartet	2131772	2131796	1.64	+	.	sequence=GGGGGGCAGGCGGGCATGGTCGCGG;ID=LOC_Os01g04720
Chr1	.	G_quartet	2132888	2132909	1.81818	+	.	sequence=GCAAGGATGGGGTGGAATGGGG;ID=LOC_Os01g04720
Chr1	.	G_quartet	2133515	2133544	1.43333	+	.	sequence=GGGGCGGAGCTAGCACAAAATGAAGGGGGG;ID=LOC_Os01g04720
Chr1	.	G_quartet	2138019	2138073	1.4	+	.	sequence=GGTGCAGGTGGTGAGGGGGAGCTACAAGGGGCGCGAGGGGAAGGTGGTGCAGGTG;ID=LOC_Os01g04730
Chr1	.	G_quartet	2154547	2154568	1.63636	+	.	sequence=GAACGGGCGGTGGGGGGCGCAG;ID=LOC_Os01g04750
Chr1	.	G_quartet	2181504	2181530	1.55556	+	.	sequence=GTTTGGAAAGGGGAGGGGTGCATGTGG;ID=LOC_Os01g04770
Chr1	.	G_quartet	2181568	2181584	2.05882	+	.	sequence=GAGAGGGGGTTGGGTGG;ID=LOC_Os01g04770
Chr1	.	G_quartet	2181596	2181644	1.08163	+	.	sequence=GATTTAGAGCTTAGAACGGGGGGGGGGGGAGTTGGCTCACACTTTGTAG;ID=LOC_Os01g04770
Chr1	.	G_quartet	2181961	2181985	1.64	+	.	sequence=GTTAAGATTGGCGGGGGCCTGGGGG;ID=LOC_Os01g04770
Chr1	.	G_quartet	2182859	2182896	1.65789	-	.	sequence=CCCGAGCCAAAACCTGATACCCGACCCCCCCCCCTTTC;ID=LOC_Os01g04780
Chr1	.	G_quartet	2188524	2188556	1.33333	-	.	sequence=CTCCCCCACCTCCTCCGCGCCAAAGCCCTAAGC;ID=LOC_Os01g04780
Chr1	.	G_quartet	2190832	2190852	1.90476	-	.	sequence=CACGCGCCGCCCCGCCCCCTC;ID=LOC_Os01g04780
Chr1	.	G_quartet	2202628	2202652	1.36	+	.	sequence=GCCGAACGGGAGGTGGGGGGCGCAG;ID=LOC_Os01g04800
Chr1	.	G_quartet	2203398	2203433	1.41667	+	.	sequence=GGAAGCGGGAGAGGGCGGTGGAGATGGGGCAAGAGG;ID=LOC_Os01g04800
Chr1	.	G_quartet	2222262	2222307	1.41304	-	.	sequence=CTGCTCGGAATCATCCCCACCCCCCTCCCCATCCTTACCCTTGGTC;ID=LOC_Os01g04814
Chr1	.	G_quartet	2222333	2222380	1.14583	-	.	sequence=CGCCGCCGTTGGCGCCACCACCCCCACCCCCCTCATCGAGGACCGCGC;ID=LOC_Os01g04814
Chr1	.	G_quartet	2233793	2233826	1.38235	-	.	sequence=CGCCCATCTTCTTCCCCTTCCCCGGCCCGATGAC;ID=LOC_Os01g04850
Chr1	.	G_quartet	2233886	2233930	1.62222	-	.	sequence=CCTCCCTCCCGTTCCCCTTCCCTGCTCACCCTCGTCCCCTCTAGC;ID=LOC_Os01g04850
Chr1	.	G_quartet	2233998	2234028	1.51613	-	.	sequence=CATGGCCCCGCCGCCATTGTCGCCCACCCCC;ID=LOC_Os01g04850
Chr1	.	G_quartet	2234338	2234368	1.48387	-	.	sequence=CCTCCCCTTCTTCCTCCTCCCGCCGGCCCGC;ID=LOC_Os01g04850
Chr1	.	G_quartet	2234423	2234465	1.25581	-	.	sequence=CCGGTCAGCCGCCCCCTCCCTCCGTCTTCCCTCCCGTGCGCAC;ID=LOC_Os01g04850
Chr1	.	G_quartet	2261752	2261814	1.44444	+	.	sequence=GCGGCGGCGGCGGGGGACGGCGGCGACGGGAGGGGGCGGACGCTGGGGGCGGTCATCAAGGAG;ID=LOC_Os01g04880
Chr1	.	G_quartet	2262076	2262112	1.37838	+	.	sequence=GTGTCTGGGGTTTTGGGGGGTGATGTGTGTGGTAGAG;ID=LOC_Os01g04880
Chr1	.	G_quartet	2266675	2266704	1.4	+	.	sequence=GATGGATCAAAGGGGAATGGGTAGGGTAGG;ID=LOC_Os01g04880
Chr1	.	G_quartet	2282401	2282416	2.1875	-	.	sequence=CCCTCCACACCCCCTC;ID=LOC_Os01g04930
Chr1	.	G_quartet	2283151	2283197	1.19149	-	.	sequence=CAAAATGATGTAAACCAACCCCCCCCCCCCCAAAAAAAAAAAAAATC;ID=LOC_Os01g04930
Chr1	.	G_quartet	2283242	2283284	1.4186	-	.	sequence=CCTCTCCTACTCAAAATCCCTCTCCCCATCCCCCCAATTGTTC;ID=LOC_Os01g04930
Chr1	.	G_quartet	2284915	2284938	1.5	-	.	sequence=CTCTTCTCTTCCTCCCCCCCTTGC;ID=LOC_Os01g04930
Chr1	.	G_quartet	2296840	2296885	0.934783	+	.	sequence=GTGCAGACGCACGTCGGGTGGGGGTGGGGGTTCGGCATCCCGGCCG;ID=LOC_Os01g04950
Chr1	.	G_quartet	2300000	2300029	1.4	+	.	sequence=GGGCATGGCGGATGAGGGGGAGAGAGTCGG;ID=LOC_Os01g04960
Chr1	.	G_quartet	2305269	2305311	1.48837	+	.	sequence=GGGGCACATTAGGGCGCAGGGTAGGAGGGACAGGGGTAAGAGG;ID=LOC_Os01g04960
Chr1	.	G_quartet	2338610	2338641	1.5	+	.	sequence=GTGGGGGTCGGGTGTCAGGTTTCGGGCTCGGG;ID=LOC_Os01g04980
Chr1	.	G_quartet	2339201	2339220	2	+	.	sequence=GATTGGCGGGGGCCTGGGGG;ID=LOC_Os01g04980
Chr1	.	G_quartet	2353117	2353148	1.40625	-	.	sequence=CTCCCAATCCCCTCCTCCTCCTCGCCGTATCC;ID=LOC_Os01g04990
Chr1	.	G_quartet	2363766	2363785	1.7	-	.	sequence=CCCTCAACCCCAACCGCACC;ID=LOC_Os01g05020
Chr1	.	G_quartet	2381720	2381743	1.45833	-	.	sequence=CACGCCCACCCCTACCTCCAAATC;ID=LOC_Os01g05070
Chr1	.	G_quartet	2382132	2382154	1.73913	-	.	sequence=CAATCCCCCATCCGCCACCCGCC;ID=LOC_Os01g05070
Chr1	.	G_quartet	2382197	2382253	1.31579	-	.	sequence=CTCCAATCCAAGCCGCCCAACCTCTCCCCCCACCCCCGCTCGATCGATCACCTGCTC;ID=LOC_Os01g05070
Chr1	.	G_quartet	2382335	2382388	1.31481	-	.	sequence=CCCCCTACAGCCCACAGATCGGAACACCCCCCCCCCCAACGCAGCAGCAGAAGC;ID=LOC_Os01g05070
Chr1	.	G_quartet	2387509	2387529	1.71429	+	.	sequence=GGGAGGGGGAGATAGTGGATG;ID=LOC_Os01g05090
Chr1	.	G_quartet	2396981	2397040	1.51667	+	.	sequence=GCCCTGCTAGGGTTAGGGTTTGGGGGGGGGGGGAGTTTCCGGGCGGCGGCGGGTGGGAGG;ID=LOC_Os01g05105
Chr1	.	G_quartet	2397164	2397216	1.4717	+	.	sequence=GGGCTCGCCGGAGGCGGAGGCGGAGGGGGTGAGGGGTTTGAGGGGCACTTTGG;ID=LOC_Os01g05105
Chr1	.	G_quartet	2397257	2397309	1.09434	+	.	sequence=GAGCTCGCGGTGCTTTGAGAGGGGGAGGGGAGAAGAGGAGAGGGATATTAACG;ID=LOC_Os01g05105
Chr1	.	G_quartet	2406520	2406550	1.54839	+	.	sequence=GGCGGCGGCGGCGGCGGGAGGGGGCAGGAAG;ID=LOC_Os01g05140
Chr1	.	G_quartet	2436110	2436138	1.55172	+	.	sequence=GGGGATCGCTTGTGGTAGGTGTTAGGGGG;ID=LOC_Os01g05180
Chr1	.	G_quartet	2438620	2438655	1.30556	+	.	sequence=GTGGTTGTTGGGCACTTGGGGTTTGGGGTTTGAAAG;ID=LOC_Os01g05180
Chr1	.	G_quartet	2479693	2479733	1.56098	-	.	sequence=CGTTATCTTCCACCTCCCCCACACTCTCCCCTCTGTTCCCC;ID=LOC_Os01g05260
Chr1	.	G_quartet	2488691	2488743	1.33962	+	.	sequence=GGTCGGGGTCGCTTGTGGTAGGTGTTGGGGGGGCACTTGGGTTTGGAGGACAG;ID=LOC_Os01g05289
Chr1	.	G_quartet	2507760	2507775	2.1875	-	.	sequence=CTCCCTCACCCCCACC;ID=LOC_Os01g05320
Chr1	.	G_quartet	2508840	2508856	2.05882	-	.	sequence=CCTCCCCCCACCATGCC;ID=LOC_Os01g05320
Chr1	.	G_quartet	2514683	2514714	1.71875	+	.	sequence=GGGGCCGGGGTTGGAGCTCGGTGGTGACGGGG;ID=LOC_Os01g05330
Chr1	.	G_quartet	2514820	2514852	1.54545	+	.	sequence=GGGAGGGAGGTGCGGACGTAGCAGGGGGAGAGG;ID=LOC_Os01g05330
Chr1	.	G_quartet	2521752	2521784	1.60606	+	.	sequence=GGTACGGGGAGAAGGGGAAAAAATAAGGGGTAG;ID=LOC_Os01g05340
Chr1	.	G_quartet	2521978	2522003	1.73077	+	.	sequence=GAAGGGGAGGAGGACTAGAGGTGGGG;ID=LOC_Os01g05340
Chr1	.	G_quartet	2529500	2529573	1.71622	+	.	sequence=GTAGAGGCGAGAGGTGTAGAGGGGAGAGGGGAGGGGAGGGGAGGGGAGGGGAGAGGCCGTGGTGAGGTGTGGAG;ID=LOC_Os01g05350
Chr1	.	G_quartet	2551333	2551359	1.51852	+	.	sequence=GGTCTGAAGGGGAACAGAAAGGGGGAG;ID=LOC_Os01g05400
Chr1	.	G_quartet	2553730	2553748	1.89474	+	.	sequence=GGCGCTGCGGGGAGTGGGG;ID=LOC_Os01g05410
Chr1	.	G_quartet	2561294	2561336	1.37209	+	.	sequence=GAAGAAGGGCGGCGGGGGAGGTGGAGGCGGCGGCGGCCATGGG;ID=LOC_Os01g05420
Chr1	.	G_quartet	2561349	2561391	1.44186	+	.	sequence=GGGCTGGATGACTGGGGCGAGGAGGCGGCGGGGTTGGCGGATG;ID=LOC_Os01g05420
Chr1	.	G_quartet	2561489	2561563	1.48	+	.	sequence=GAAGAGGAGGAAGGAGGATGGGAGGGAGAGGGAGGGCGGCAGGGGAATGGGGATGGCAAGGGAGAAGAGAGGCGG;ID=LOC_Os01g05420
Chr1	.	G_quartet	2561583	2561633	1.41176	+	.	sequence=GGCGGCGGTGGTGGCGGCGGGCATGGGGACCAGGATGAAGGGGAGAGGGAG;ID=LOC_Os01g05420
Chr1	.	G_quartet	2573585	2573615	1.90323	-	.	sequence=CACCCCCCCCCCCCCCCTTCTAAAAAAAGGC;ID=LOC_Os01g05450
Chr1	.	G_quartet	2574026	2574060	1.6	-	.	sequence=CCCTTCCCCTCCTCGCCACCCTCCTCCTCACCATC;ID=LOC_Os01g05450
Chr1	.	G_quartet	2578004	2578067	1.51562	-	.	sequence=CTCGCCGGCCGCGCCGCCCTCCCCTTCCCCTCCCTCCTCCTCCTCCTCCTCCACCACCACCTCC;ID=LOC_Os01g05460
Chr1	.	G_quartet	2592059	2592079	1.71429	-	.	sequence=CCCCGCCCTTCTTCACCCAAC;ID=LOC_Os01g05490
Chr1	.	G_quartet	2614879	2614919	1.34146	-	.	sequence=CATCTAACACCCCTGCCCCCTCCTCTTGCTCTCTCAAACCC;ID=LOC_Os01g05510
Chr1	.	G_quartet	2616018	2616074	1.36842	-	.	sequence=CCCTAGCGAATACACCCCTTACCACTCCCCCTTCTCCTTTTCTAGCCTCCCACCCTC;ID=LOC_Os01g05510
Chr1	.	G_quartet	2616725	2616741	2	-	.	sequence=CTCCCCAGTCCCCACTC;ID=LOC_Os01g05510
Chr1	.	G_quartet	2618615	2618648	1.35294	-	.	sequence=CTGAGCCCCGCTCCTCTCCCAAATTCCCCAATTC;ID=LOC_Os01g05510
Chr1	.	G_quartet	2619229	2619270	1.35714	-	.	sequence=CCAAGCGCCTCCTCCTTCCCCCTCCGCACCCTGTCGCCCTTC;ID=LOC_Os01g05510
Chr1	.	G_quartet	2632729	2632768	1.2	+	.	sequence=GCCAGCCGGGGGTGGGGGAGTCGAGGCCAAGAGGAGGAGG;ID=LOC_Os01g05530
Chr1	.	G_quartet	2632808	2632828	1.80952	+	.	sequence=GGTGGCGGTGGGGGCAGGAGG;ID=LOC_Os01g05530
Chr1	.	G_quartet	2654186	2654228	1.51163	+	.	sequence=GTGTGCGTGTGTGTTGGGGGGGGGGGGGGTTACTCTGTAAAGG;ID=LOC_Os01g05560
Chr1	.	G_quartet	2661238	2661296	1.35593	+	.	sequence=GGCGTCGATGGGGGACCATGGACGTGGGGGGAGAGAGAGAGATGAAGGGGGAAGGAGAG;ID=LOC_Os01g05570
Chr1	.	G_quartet	2663629	2663685	1.29825	-	.	sequence=CCTACCCATCAGCCTCTTCTTTCCCTCCCCTCTCCACCTCTCTCCTTCCCTCTCCAC;ID=LOC_Os01g05580
Chr1	.	G_quartet	2663843	2663896	1.40741	-	.	sequence=CCCTCCTCCCGACGCTGCCTCCTCCCCTCCCCTTCCCTTATTCTTATCCAAAAC;ID=LOC_Os01g05580
Chr1	.	G_quartet	2672329	2672348	1.7	-	.	sequence=CCTCCCATCCCCTGGATCCC;ID=LOC_Os01g05600
Chr1	.	G_quartet	2674611	2674658	1.29167	+	.	sequence=GAGAAGGGCAGCGGCGAGGGGAGGAAGGCGGGGCGGAAGAAGGCGAAG;ID=LOC_Os01g05610
Chr1	.	G_quartet	2684390	2684409	1.7	-	.	sequence=CCTCCCATCCCCTGGATCCC;ID=LOC_Os01g05620
Chr1	.	G_quartet	2686936	2686981	1.28261	+	.	sequence=GAAGGGCAGCGGCGAGGGGAAGAAGGCGGGGAGGAAGAAGGCGAAG;ID=LOC_Os01g05630
Chr1	.	G_quartet	2711104	2711169	1.62121	-	.	sequence=CCTTTCCACGAGATCTTAACCCCCCCCCCCCACCCAAGAACCAAAACTCCAAACCCTCCCCCCTAC;ID=LOC_Os01g05670
Chr1	.	G_quartet	2711285	2711305	1.66667	-	.	sequence=CGCCGCCCCTGACCACCTCCC;ID=LOC_Os01g05670
Chr1	.	G_quartet	2737552	2737623	1.20833	-	.	sequence=CAAGACCCTCCACATAACCCTCCCCTAACCATCCACACCACGCTAAGATTTCACCCCCACCCCTCAAAAGGC;ID=LOC_Os01g05730
Chr1	.	G_quartet	2754006	2754025	1.8	+	.	sequence=GTTGGTGGGGGGGACGACGG;ID=LOC_Os01g05770
Chr1	.	G_quartet	2754274	2754373	1.46	+	.	sequence=GGTGATGCTGGAGGCGGGGTGGGAGATGGTGGCAGGGCACGGTGGCGGTGCTGGCGGCGGGGTGGGGGCTGGTGGCGGGGCTGAGTGGTGGCGGCGGTGG;ID=LOC_Os01g05770
Chr1	.	G_quartet	2754755	2754779	1.64	+	.	sequence=GTGCGGGCTAGTGTGGGGGAGAGGG;ID=LOC_Os01g05770
Chr1	.	G_quartet	2766939	2766966	1.57143	+	.	sequence=GAGGGGGGACAGCATTTGGGGTGCATGG;ID=LOC_Os01g05790
Chr1	.	G_quartet	2770532	2770589	1.31034	+	.	sequence=GCGGCGGACGCGGCGGCGGGAGGAGGAGGGGGTGGCGGTGGTGGTGGCGGTGAAGCGG;ID=LOC_Os01g05800
Chr1	.	G_quartet	2770597	2770627	1.41935	+	.	sequence=GGTGGCGCAGAAGAACGGGGGGTGGTTCGGG;ID=LOC_Os01g05800
Chr1	.	G_quartet	2773017	2773029	2.61538	+	.	sequence=GGGGGGTAGTGGG;ID=LOC_Os01g05800
Chr1	.	G_quartet	2777274	2777313	1.475	+	.	sequence=GGGTGGTGTCCGGCGGCGGCGGCGGGGGCGTGGGGCTGAG;ID=LOC_Os01g05810
Chr1	.	G_quartet	2777321	2777365	1.31111	+	.	sequence=GAGGTGGAGGCCGGGGTGGGCGCGGTGGCGGCGGACGACGGGAGG;ID=LOC_Os01g05810
Chr1	.	G_quartet	2783405	2783446	1.2381	+	.	sequence=GAGGTGGAGGCCGGGGTGGGCGCGGTGGCGACGGACGACGGG;ID=LOC_Os01g05820
Chr1	.	G_quartet	2800597	2800650	1.55556	+	.	sequence=GGCGACTTCTTGTTGGGGGGGGGGGGGGGGGGGTCGAATTCAGTTGCGTTGCGG;ID=LOC_Os01g05840
Chr1	.	G_quartet	2800666	2800717	1.13462	+	.	sequence=GCGTGTTCTTGTTTGGGTTTTGGGGTTGGGGGGTGCAGTGTTGGATCGTGAG;ID=LOC_Os01g05840
Chr1	.	G_quartet	2812330	2812365	1.22222	+	.	sequence=GAAGCAGGGGACATAAAGGGGTGGGAATTTGTTGAG;ID=LOC_Os01g05870
Chr1	.	G_quartet	2813025	2813040	2.1875	+	.	sequence=GGGGGACATTAAGGGG;ID=LOC_Os01g05870
Chr1	.	G_quartet	2820517	2820559	1.16279	-	.	sequence=CTTCGCCTTCTTCCGCCCCGCCTTCTTCCCCTCGCCGCTGCTC;ID=LOC_Os01g05900
Chr1	.	G_quartet	2823007	2823030	1.625	-	.	sequence=CCAATTTCCCCTACCGTACCCCGC;ID=LOC_Os01g05900
Chr1	.	G_quartet	2830355	2830386	1.34375	-	.	sequence=CTGCCCCTCCTCCCCGTCCTCCTGACGATCGC;ID=LOC_Os01g05900
Chr1	.	G_quartet	2838328	2838373	1.26087	-	.	sequence=CTTCGCCTTCTTCCGCCCCGCCTTCTTCCCCTCGCCGCTGCCCTTC;ID=LOC_Os01g05900
Chr1	.	G_quartet	2842806	2842825	1.8	+	.	sequence=GGGTGGGGGATCAACTTGGG;ID=LOC_Os01g05960
Chr1	.	G_quartet	2844934	2844986	1.35849	-	.	sequence=CGCTCTTCTTCCCCTTCTTCCGCCCCGCCTTCTTCCCCTCGCCGCTGCCCTTC;ID=LOC_Os01g05970
Chr1	.	G_quartet	2849022	2849062	1.19512	-	.	sequence=CCTCTAATCCGTCAAATCCCCGAATCCCCCAAACCAGCTTC;ID=LOC_Os01g05970
Chr1	.	G_quartet	2854737	2854754	2	+	.	sequence=GGGTGGGGGTTGGACTGG;ID=LOC_Os01g05980
Chr1	.	G_quartet	2857873	2857925	1.35849	-	.	sequence=CGCTCTTCTTCCCCTTCTTCCGCCCCGCCTTCTTCCCCTCGCCGCTGCCCTTC;ID=LOC_Os01g05970
Chr1	.	G_quartet	2866588	2866618	1.48387	-	.	sequence=CCCCCTCGCTTTCCATCCTTACCACCAACCC;ID=LOC_Os01g06000
Chr1	.	G_quartet	2885889	2885937	1.10204	+	.	sequence=GGCCGCTGCAGCCGAAGGGGCGGGGAAGGGGTTCGTGCAGGGCATCGTG;ID=LOC_Os01g06030
Chr1	.	G_quartet	2899358	2899386	1.44828	-	.	sequence=CCCTGCACGAACCCTCCTCCTTTCGCCCC;ID=LOC_Os01g06070
Chr1	.	G_quartet	2901939	2901958	1.85	-	.	sequence=CCAACCCCTGCACAAACCCC;ID=LOC_Os01g06080
Chr1	.	G_quartet	2907371	2907390	1.7	-	.	sequence=CCACCCCCTGCACAAATCCC;ID=LOC_Os01g06090
Chr1	.	G_quartet	2914994	2915014	1.90476	-	.	sequence=CACGCGCCGCCCCGCCCCCTC;ID=LOC_Os01g06110
Chr1	.	G_quartet	2915077	2915098	1.59091	-	.	sequence=CTGCTCCCCGAGCCCCCGACGC;ID=LOC_Os01g06110
Chr1	.	G_quartet	2915186	2915208	1.56522	-	.	sequence=CCTCTGAGGCCCCGACCCCCATC;ID=LOC_Os01g06110
Chr1	.	G_quartet	2922938	2922998	1.37705	+	.	sequence=GGAGGTTTTGGGGACGGAGGGTTTTGAGTATGTGGGTTTTGGGGGAGGGAGGTTGTATGAG;ID=LOC_Os01g06130
Chr1	.	G_quartet	2926263	2926327	1.43077	+	.	sequence=GTTTGGGGTTTTTTGGGAGTGAGGGTTTGGGTACGGGGGTTTTGGGGAGAGAGGTTGTAAGGATG;ID=LOC_Os01g06140
Chr1	.	G_quartet	2942035	2942063	1.75862	+	.	sequence=GCAGGAGGTCGGGGCGTCGGGGGAGCGGG;ID=LOC_Os01g06170
Chr1	.	G_quartet	2942119	2942140	2	+	.	sequence=GGGGGGGGGTCGTGCTTCTGGG;ID=LOC_Os01g06170
Chr1	.	G_quartet	2942145	2942166	1.63636	+	.	sequence=GCGACGGGGACCCGGGGGGGAG;ID=LOC_Os01g06170
Chr1	.	G_quartet	2942229	2942249	1.95238	+	.	sequence=GAGGGGGCGGGGCGGTGCGTG;ID=LOC_Os01g06170
Chr1	.	G_quartet	2943965	2943994	1.5	+	.	sequence=GGGCGGCAGGCGGGCCTCTGGGGCGGGCGG;ID=LOC_Os01g06170
Chr1	.	G_quartet	2946717	2946741	1.6	-	.	sequence=CAACGTGACCCCCGCCCCGGCGCCC;ID=LOC_Os01g06180
Chr1	.	G_quartet	2947590	2947629	1.35	-	.	sequence=CCTCCGACCTCCCTGAGCGCCTCCCCCCGCCCAAGATTTC;ID=LOC_Os01g06180
Chr1	.	G_quartet	2952586	2952619	1.29412	-	.	sequence=CCCCTGAGTTGGAAACCAGCCCCCCCAACAACAC;ID=LOC_Os01g06200
Chr1	.	G_quartet	2961196	2961235	1.3	+	.	sequence=GGCGATGGCGAGGGGGAGGAAGGAGAGGGCGCCGCGAGGG;ID=LOC_Os01g06230
Chr1	.	G_quartet	2961250	2961287	1.31579	+	.	sequence=GATCGGCGGGCAGGGGGAGGAGAGGGAGAGGATCCTGG;ID=LOC_Os01g06230
Chr1	.	G_quartet	2966600	2966637	1.31579	+	.	sequence=GTGGCGGCGGGCGCGGGCGCGGTGGGGATGAACGGCGG;ID=LOC_Os01g06250
Chr1	.	G_quartet	2967022	2967058	1.56757	+	.	sequence=GGGGCTGGGCTCGCCGGCGGTGGGCAGGGCGCAGGGG;ID=LOC_Os01g06250
Chr1	.	G_quartet	2972899	2972946	1.33333	-	.	sequence=CCGCACCCCGTTCCGGCTCCACCGCACCCCGCTCCCGTTCTCCCTCTC;ID=LOC_Os01g06270
Chr1	.	G_quartet	2977083	2977132	1.28	-	.	sequence=CCTAAATAAATGCATAGGACCCCCCCCCCCTTTCTCCCCCAATAAGAGTC;ID=LOC_Os01g06270
Chr1	.	G_quartet	3010513	3010551	1.17949	+	.	sequence=GAGCAATGGTGGGGCGGCACGTTTAGGGGGACGAGTGAG;ID=LOC_Os01g06330
Chr1	.	G_quartet	3010732	3010776	1.42222	+	.	sequence=GGGGCGAGTGCGTCGGGGAAGATGAGAGGGAGTGCGAAGATGGGG;ID=LOC_Os01g06330
Chr1	.	G_quartet	3010860	3010919	1.33333	+	.	sequence=GGTGTGGTGGGGAGAGGAGGCGAGACAACGGGGGAGATGGGAGGGCTCGGGTTTTTATAG;ID=LOC_Os01g06330
Chr1	.	G_quartet	3011809	3011843	1.25714	+	.	sequence=GTGCGAGGGGGAGGAGGAGGAGCGGCTGAGAGGAG;ID=LOC_Os01g06330
Chr1	.	G_quartet	3020433	3020447	2.33333	+	.	sequence=GCAACTGGGGGGGGG;ID=LOC_Os01g06360
Chr1	.	G_quartet	3035485	3035505	1.66667	+	.	sequence=GGGGGGGCTGTCGAGGCGGCG;ID=LOC_Os01g06420
Chr1	.	G_quartet	3035527	3035549	1.73913	+	.	sequence=GAGGGGAGGAGCGGGAGCGGGAG;ID=LOC_Os01g06420
Chr1	.	G_quartet	3044919	3044963	1.33333	+	.	sequence=GATCTCTCGGGTGTTGGGTTGGGGGGGGGGTTGCGTTTGCGTGCG;ID=LOC_Os01g06460
Chr1	.	G_quartet	3067386	3067433	1.29167	-	.	sequence=CATCGCCCTCTACTCCGCCCCCACCGTCCCCGGCGCCGCTGAGCTCCC;ID=LOC_Os01g06520
Chr1	.	G_quartet	3082182	3082200	1.78947	+	.	sequence=GGGAGATCTGGGGGGAGCG;ID=LOC_Os01g06530
Chr1	.	G_quartet	3091948	3091986	1.33333	-	.	sequence=CTCCATCTCCATCCCCTCCGCGTCCATCCCGCCGCCTCC;ID=LOC_Os01g06560
Chr1	.	G_quartet	3095440	3095459	1.75	+	.	sequence=GTGGGGTGGGTGTCTTTGGG;ID=LOC_Os01g06570
Chr1	.	G_quartet	3111023	3111049	1.44444	-	.	sequence=CATCTCTGTTCCCATCCCCCCAAATCC;ID=LOC_Os01g06600
Chr1	.	G_quartet	3113786	3113822	1.45946	-	.	sequence=CGCCACCCCCACACCTTGCTTCCCCGCCATTCCCGGC;ID=LOC_Os01g06600
Chr1	.	G_quartet	3116311	3116339	1.48276	-	.	sequence=CTGGTTCCTCCCTCCTCCCAAACCCCTCC;ID=LOC_Os01g06610
Chr1	.	G_quartet	3116359	3116406	1.41667	-	.	sequence=CCCACCTGTCGGCCCCTTCTTCCACCTCCCGCCGCCGCTCCCCAAGCC;ID=LOC_Os01g06610
Chr1	.	G_quartet	3116443	3116518	1.31579	-	.	sequence=CCCCGTTTCCCGCGCCCACTCCGCCCGTACCGCACGCCCACGTCGCCGCCCTCTCCCCGCATCTCCCGGCCCGTGC;ID=LOC_Os01g06610
Chr1	.	G_quartet	3116551	3116585	1.42857	-	.	sequence=CCTCTCCCCCTCTCTCTCCTCCTCCACCTCTCCAC;ID=LOC_Os01g06610
Chr1	.	G_quartet	3134330	3134369	1.275	+	.	sequence=GAGAGGGCGTGGCCAGGGAAGGAGGGAGGGAGAGGTGGCG;ID=LOC_Os01g06650
Chr1	.	G_quartet	3134510	3134559	1.2	+	.	sequence=GTGAAAATGAGAGAGGAAGGGGTTTGGGGTGGCTTGGGTTTTATAGGCGG;ID=LOC_Os01g06650
Chr1	.	G_quartet	3134829	3134871	1.60465	+	.	sequence=GGGAGGGGAAAAAGGAAGGGAGGACGGTGGAAAGGGGGACTTG;ID=LOC_Os01g06650
Chr1	.	G_quartet	3134880	3134910	1.3871	+	.	sequence=GGTTTGGGAGAAGGAGGTGGGAGAGGGAGTG;ID=LOC_Os01g06650
Chr1	.	G_quartet	3135194	3135236	1.44186	+	.	sequence=GTGCGAAGGGGAGGGGAAACGGGCTGAGAGGAGGGATGGGCCG;ID=LOC_Os01g06650
Chr1	.	G_quartet	3135303	3135322	1.85	+	.	sequence=GGAGGGATTTGGGGCTTGGG;ID=LOC_Os01g06650
Chr1	.	G_quartet	3135352	3135377	1.61538	+	.	sequence=GGGGGTTTAGGGAGGAATCAAGGGAG;ID=LOC_Os01g06650
Chr1	.	G_quartet	3139795	3139820	1.46154	-	.	sequence=CGCACGCCCCGACCCCGCCGCCGCGC;ID=LOC_Os01g06660
Chr1	.	G_quartet	3139869	3139924	1.33929	-	.	sequence=CACCCGACGAGCCGCACCCCGCCGTGCCCCGCCCCCGCCTCCGCCTCGAGCTCGTC;ID=LOC_Os01g06660
Chr1	.	G_quartet	3197030	3197066	1.35135	+	.	sequence=GCGGAAGGGGAGGAGGATGGGCGAGTGGAGGACGAGG;ID=LOC_Os01g06750
Chr1	.	G_quartet	3226172	3226238	1.49254	+	.	sequence=GGAACTGGGGATTGGGGATCGGGGTGTATGGACGGCTGGTGGAGTGGTGGTGGGAATCGAAGTGGGG;ID=LOC_Os01g06790
Chr1	.	G_quartet	3241428	3241469	1.71429	+	.	sequence=GAGAGAGGAAGGGGAAAGAGAAGAGAGGGGAGGGAGGTGGGG;ID=LOC_Os01g06836
Chr1	.	G_quartet	3258279	3258315	1.2973	+	.	sequence=GCCTGAGGTGGGGGAGAAGGACAGCGAGGGGTGGAAG;ID=LOC_Os01g06882
Chr1	.	G_quartet	3290114	3290165	1.46154	+	.	sequence=GGAGAGAGGGGCATGCGACGATGGTGGGGGAGGGGGAGCAGCGGAGAGAAGG;ID=LOC_Os01g06950
Chr1	.	G_quartet	3320847	3320867	1.71429	-	.	sequence=CACCTTCCCCTCCACCCTCAC;ID=LOC_Os01g07060
Chr1	.	G_quartet	3322961	3323040	1.5	+	.	sequence=GGTGGCGGCGGAGGCGGCCGTGGGAGGGGAGGTGGCGGAGGAGGAGGGGGAGGATATGGTGGTGGTGGTGTGGGAGGTGG;ID=LOC_Os01g07070
Chr1	.	G_quartet	3323126	3323216	1.50549	+	.	sequence=GGCGGCGGTGGCGGCGGCGGGAGAGGTGGGGGTGGGGGTGGCGGTGGCCGAGGTGGCGGCGGGAGGGGTGGAGGACGTGACGGTGACTGGG;ID=LOC_Os01g07070
Chr1	.	G_quartet	3323945	3323974	1.5	+	.	sequence=GGAGGTGGAGGTGGAGGTGGAGGTGGAGGG;ID=LOC_Os01g07070
Chr1	.	G_quartet	3323987	3324003	2.11765	+	.	sequence=GGTGGAGGGGGTGGAGG;ID=LOC_Os01g07070
Chr1	.	G_quartet	3324087	3324123	1.40541	+	.	sequence=GTGGTGGTGGCACTGGAGGGGGAGGAAGAGGAGGAGG;ID=LOC_Os01g07070
Chr1	.	G_quartet	3324168	3324205	1.44737	+	.	sequence=GTGGTGGCAGGGGTGGTTATGGGGGAAGAGACCAAGGG;ID=LOC_Os01g07070
Chr1	.	G_quartet	3336594	3336624	1.6129	+	.	sequence=GACCTTGGGGCGTAGAGGGGCGAGGGGGTCG;ID=LOC_Os01g07100
Chr1	.	G_quartet	3354408	3354426	1.78947	-	.	sequence=CAACTGATCCCCCCAACCC;ID=LOC_Os01g07110
Chr1	.	G_quartet	3354957	3354986	1.53333	-	.	sequence=CCCCCACACCTGCCACCTCCTCTGCATCCC;ID=LOC_Os01g07110
Chr1	.	G_quartet	3356692	3356751	1.31667	+	.	sequence=GGAGGAGGAATAGGAAGAAGGGAGGAGGAGGGGAGGGAGAGGAGTTGGAAGAGTTGGAGG;ID=LOC_Os01g07120
Chr1	.	G_quartet	3356777	3356820	1.43182	+	.	sequence=GCTCGATGGAGCGGGGGGAGGGGAGGAGGGGAGATTGCTCCGTG;ID=LOC_Os01g07120
Chr1	.	G_quartet	3360456	3360499	1.15909	+	.	sequence=GAAGGTGACAAAGGAGGGCTGGGTGGGAGGGGTTTTGACAACTG;ID=LOC_Os01g07120
Chr1	.	G_quartet	3364054	3364068	2.26667	-	.	sequence=CCCATCACCCCCACC;ID=LOC_Os01g07140
Chr1	.	G_quartet	3366593	3366618	1.57692	-	.	sequence=CCCCCAAAAACCCCACGCATGCCAAC;ID=LOC_Os01g07140
Chr1	.	G_quartet	3366906	3366927	1.77273	-	.	sequence=CTCGCCCCCATAAACCCAACCC;ID=LOC_Os01g07140
Chr1	.	G_quartet	3367158	3367205	1.375	-	.	sequence=CGCACTCGAAGCCCCATTCCCCATTTCCCCCCAAACTCCACAGATTCC;ID=LOC_Os01g07140
Chr1	.	G_quartet	3367313	3367399	1.42529	-	.	sequence=CCACCACCACGCGAGCCCCTCTCCCATCACCCCAGAAATCCCCGACCACCTCGAGCCACAAAACCCCACCAAAACCCCCACCGAAAC;ID=LOC_Os01g07140
Chr1	.	G_quartet	3376760	3376784	1.64	+	.	sequence=GTCGCAGCAGGGGGCGGCGGGGCGG;ID=LOC_Os01g07150
Chr1	.	G_quartet	3380837	3380861	1.36	-	.	sequence=CGTCGTCCCCGTCCCCCGAGCTGTC;ID=LOC_Os01g07160
Chr1	.	G_quartet	3391822	3391841	1.7	-	.	sequence=CCAACCCTTCTTCCCCTTCC;ID=LOC_Os01g07180
Chr1	.	G_quartet	3397485	3397518	1.32353	+	.	sequence=GTTTCGGCGGCGAGGTCGGGGGCATGGGGAACAG;ID=LOC_Os01g07200
Chr1	.	G_quartet	3429372	3429401	1.43333	-	.	sequence=CCCCAGTCTTTCCCCCGGAACGCCGCCACC;ID=LOC_Os01g07260
Chr1	.	G_quartet	3429482	3429519	1.23684	-	.	sequence=CTGCGGCCCCACCATCCTCCCTCTCCCTCTCCTCGCTC;ID=LOC_Os01g07260
Chr1	.	G_quartet	3430717	3430756	1.225	+	.	sequence=GTTGCTGGAAGGGAGATTCGGGCGGGGCGGGAGCTCGCGG;ID=LOC_Os01g07270
Chr1	.	G_quartet	3449757	3449829	1.32877	-	.	sequence=CTGAGCGCCCCCACCGTCCCCAGCTGGAACTTCTCCCCTGTCACCCCCATCTCCACCGCTCCCAAGAACCACC;ID=LOC_Os01g07310
Chr1	.	G_quartet	3465795	3465823	1.44828	-	.	sequence=CCGCCTCCCGGAGCTTCCCCTCCCTCCAC;ID=LOC_Os01g07340
Chr1	.	G_quartet	3469337	3469357	1.7619	-	.	sequence=CTCCCACCAGATGCCCCACCC;ID=LOC_Os01g07350
Chr1	.	G_quartet	3471407	3471440	1.41176	-	.	sequence=CCACCCCGTTTGGACCCTTCACCAGCTCCCCGCC;ID=LOC_Os01g07350
Chr1	.	G_quartet	3493729	3493753	1.52	-	.	sequence=CAAACCCCCACCCACCTTGTACTCC;ID=LOC_Os01g07382
Chr1	.	G_quartet	3496194	3496252	1.49153	-	.	sequence=CCGCGTCCAGCGGCCGCCCCAGCCCCAGCCCCTTCACCCCCTGCCCCAGCGGCGCCAGC;ID=LOC_Os01g07382
Chr1	.	G_quartet	3496258	3496306	1.44898	-	.	sequence=CGACCCCCCGCCGCCGACGCCCGCCGCGAACGACCTTGCCCCGCCCACC;ID=LOC_Os01g07382
Chr1	.	G_quartet	3501556	3501618	1.65079	+	.	sequence=GGCGGCGGGCCGCATCAGGTTGGGGGTGGGGGTGGGGGTGGGGGTGGTGAGGTGTCGATCCGG;ID=LOC_Os01g07390
Chr1	.	G_quartet	3501640	3501697	1.48276	+	.	sequence=GCCGGGGCGGCGTCCGAGAGGGGGGAGGAAGGGGTCGTGGAGGACGAGGCGGGGGCCG;ID=LOC_Os01g07390
Chr1	.	G_quartet	3501732	3501777	1.15217	+	.	sequence=GGCGGCGACGGCCGGCGGCGGGGAGGCGGGGAGGGAGTCCTCGTCG;ID=LOC_Os01g07390
Chr1	.	G_quartet	3506047	3506093	1.31915	+	.	sequence=GGAGCGCGGGTAAGCGGGTGGGTGGGGTTTGGATGCGCGCGTGAGGG;ID=LOC_Os01g07400
Chr1	.	G_quartet	3506102	3506148	1.14894	+	.	sequence=GGGGGTGCTCGTACCCGGGGGGGAGCGAGCCATTGATCGGGGTTGCG;ID=LOC_Os01g07400
Chr1	.	G_quartet	3506481	3506508	1.5	+	.	sequence=GGGGGGGGGGCGATTATTGTCAATTGTG;ID=LOC_Os01g07400
Chr1	.	G_quartet	3511950	3512059	1.34545	+	.	sequence=GGCGAGGCGGAGGGGGAGCTTCGTTGGTGGGTAGGTGGTGGAGATGGTGGTGGCGGCGGGGCACGGCGGGCGGCGGAGGCGGGCGTGGAGGTGGGCGATGAGGGCGGCGG;ID=LOC_Os01g07410
Chr1	.	G_quartet	3512331	3512351	1.66667	+	.	sequence=GTGGGAGAGGGGAGGTCGTGG;ID=LOC_Os01g07410
Chr1	.	G_quartet	3512481	3512509	1.68966	+	.	sequence=GGGGATCTCGGGGGGTTGAATTGGGCGAG;ID=LOC_Os01g07410
Chr1	.	G_quartet	3518494	3518515	1.68182	-	.	sequence=CACCACCTTCCCCACCTCCACC;ID=LOC_Os01g07420
Chr1	.	G_quartet	3573664	3573703	1.25	-	.	sequence=CCTCAAAAACCCTACAACCCCGTGTACCCCCTCGGCGACC;ID=LOC_Os01g07490
Chr1	.	G_quartet	3574131	3574188	1.43103	-	.	sequence=CGACGAGTCGCCCCAACGCCACCGCCCCCGCCCCCGCCCCCGCCGCCGCCGCGGCGGC;ID=LOC_Os01g07490
Chr1	.	G_quartet	3578072	3578090	1.78947	-	.	sequence=CCGCCCCGAACTGCGCCCC;ID=LOC_Os01g07500
Chr1	.	G_quartet	3601107	3601138	1.53125	-	.	sequence=CGAGCCGCCGCACGCCCTCCCACACCCCCTCC;ID=LOC_Os01g07530
Chr1	.	G_quartet	3617970	3618024	1.38182	-	.	sequence=CTTCAGCCCATCCATGTGCCCCCTCCCTCCCTCACCCCCTCATGCCTAGATTCTC;ID=LOC_Os01g07550
Chr1	.	G_quartet	3634149	3634179	1.58065	-	.	sequence=CCCGACCCCAGCTGCAGCCACCAGTGCCCCC;ID=LOC_Os01g07570
Chr1	.	G_quartet	3636222	3636241	1.7	-	.	sequence=CCAAACTTCCCCCCAACTCC;ID=LOC_Os01g07570
Chr1	.	G_quartet	3636590	3636608	1.78947	-	.	sequence=CTCCCCCCCACACACACAC;ID=LOC_Os01g07570
Chr1	.	G_quartet	3637559	3637595	1.45946	-	.	sequence=CCCCGTAGAACTGATCCCCCGTCACGTACCCCACCGC;ID=LOC_Os01g07570
Chr1	.	G_quartet	3645592	3645623	1.375	+	.	sequence=GTGGAGGGGGCTAGCGAGGGATGCGGCGGCGG;ID=LOC_Os01g07590
Chr1	.	G_quartet	3645785	3645804	1.75	+	.	sequence=GGGAGGCACGGGGCGCAGGG;ID=LOC_Os01g07590
Chr1	.	G_quartet	3654047	3654086	1.025	+	.	sequence=GTTCTCAGTCTGTGGGGTTGGGGGGTAGCTGTTCATGACG;ID=LOC_Os01g07600
Chr1	.	G_quartet	3672790	3672814	1.6	-	.	sequence=CCCAACACAATTCCACCCCCACACC;ID=LOC_Os01g07630
Chr1	.	G_quartet	3672852	3672896	1.46667	-	.	sequence=CACCAAACCATCTCCCCACCTCACCAACCCAACCCAACCCAATCC;ID=LOC_Os01g07630
Chr1	.	G_quartet	3673027	3673065	1.25641	-	.	sequence=CCGCTCCGACCCCTATCAATCGATCCTCCCCTCCGCAAC;ID=LOC_Os01g07630
Chr1	.	G_quartet	3686986	3687012	1.40741	-	.	sequence=CCGGCTTCCCCAACCCCGCCGTGCCGC;ID=LOC_Os01g07660
Chr1	.	G_quartet	3699633	3699663	1.51613	-	.	sequence=CCCCTCCTCCTCCTCCTCCTCTCTCTCCTCC;ID=LOC_Os01g07700
Chr1	.	G_quartet	3711237	3711270	1.23529	+	.	sequence=GGTGTGCGCGAAAGCGGGGAAGGAGCGGGGTACG;ID=LOC_Os01g07730
Chr1	.	G_quartet	3718257	3718312	1.48214	-	.	sequence=CGCCATCTCCCAACCCAACCCTACCACACCCAAAACCCCCAACCCCAAATCAGATC;ID=LOC_Os01g07740
Chr1	.	G_quartet	3722819	3722891	1.35616	-	.	sequence=CGGGATGCTCCTCCAGTCCCACCCCTCCCCCAAGTCAACACCCCAGTCCCCGACCCTCGACGCCGATCCGCCC;ID=LOC_Os01g07750
Chr1	.	G_quartet	3728460	3728500	1.43902	-	.	sequence=CTCCCTCCTCGCCCTACCTGCGCCCCCCCACACACACAATC;ID=LOC_Os01g07760
Chr1	.	G_quartet	3743981	3744001	1.7619	-	.	sequence=CCTATTACCCTAAAACCCCCC;ID=LOC_Os01g07810
Chr1	.	G_quartet	3744266	3744322	1.33333	-	.	sequence=CTGCTCCCGGCCGCCCTCCTCTGCGCCCCCTCACCACCACCTCCCGCCGCCGCCGCC;ID=LOC_Os01g07810
Chr1	.	G_quartet	3744334	3744366	1.45455	-	.	sequence=CTCCCCCTCCACGGCCAGGTTCCTCACCCCCTC;ID=LOC_Os01g07810
Chr1	.	G_quartet	3752428	3752510	1.25301	-	.	sequence=CCTCCTCCTCCTGGTTCCCCTCCACATCCCTTTCCACGTGCCCCTGCTGGTTCCCCTCCGCATCCCTCTCCACGTTCCCTTCC;ID=LOC_Os01g07820
Chr1	.	G_quartet	3766749	3766772	1.70833	+	.	sequence=GAAGGGAGACTACGGGGAAAGGGG;ID=LOC_Os01g07840
Chr1	.	G_quartet	3770270	3770351	1.42683	+	.	sequence=GAGGAGGGGAACGCGGAGAGGGATGCAGAGGGGAACGAGGAGGGGAACGTGGAGAGGGATGCGGAGGGGAACGAGGAGGAGG;ID=LOC_Os01g07840
Chr1	.	G_quartet	3784631	3784651	1.7619	-	.	sequence=CGCCCCCCCCCAATGTACAAC;ID=LOC_Os01g07860
Chr1	.	G_quartet	3804867	3804922	1.33929	+	.	sequence=GCCGCGGCAAGGATGGGGAGGTGCGGGGAGGAGGAGGAGGAGGAGGCGGGTTTCGG;ID=LOC_Os01g07870
Chr1	.	G_quartet	3804991	3805030	1.375	+	.	sequence=GGGGTACCTGGGCGGTGGCGGTGGCGGTGGTGGGTGGTCG;ID=LOC_Os01g07870
Chr1	.	G_quartet	3807654	3807691	1.47368	+	.	sequence=GGAAGAGGAAAGGGAGAAAGGAAGGGTGGGGTTCTGGG;ID=LOC_Os01g07870
Chr1	.	G_quartet	3811334	3811365	1.375	-	.	sequence=CGCCGCCCTTGCCTCCGCCGCCGCCGCCCCTC;ID=LOC_Os01g07880
Chr1	.	G_quartet	3811685	3811832	1.47297	-	.	sequence=CGCCTGCTCCTGCCCGCCCCCCGCCGCCGCCGCCCCGCCGCCGCCACCACCCTGCTGCTTCCCGTCCTCCTTCCCCTGCCGCTCGTCCGCCCCCGCCCCCGACGACGCCGACCCGCCGCCCCCTCCCATCTCCGGCACCCGCCGTATC;ID=LOC_Os01g07880
Chr1	.	G_quartet	3819300	3819337	1.42105	-	.	sequence=CCAGCTGCCCCCCTATTCCCCAAACCCTAGCACGCAAC;ID=LOC_Os01g07900
Chr1	.	G_quartet	3819448	3819467	1.8	-	.	sequence=CCAAATCCCACCACCCCGCC;ID=LOC_Os01g07900
Chr1	.	G_quartet	3819677	3819713	1.51351	-	.	sequence=CGCGCCCCTCCCTCTCCGTCCGTCTCCCCGCTCCGCC;ID=LOC_Os01g07900
Chr1	.	G_quartet	3829620	3829665	1.26087	-	.	sequence=CCCTCATTACCATTTCCCCCATCTATGTTGCCCCTTCTCCACTGCC;ID=LOC_Os01g07920
Chr1	.	G_quartet	3830249	3830304	1.44643	-	.	sequence=CTCCAATCCCAGATCCCATCCTCCTCCCCCTCTTCCCCTCCTCCGGTCTCCTCCTC;ID=LOC_Os01g07920
Chr1	.	G_quartet	3831720	3831798	1.48101	-	.	sequence=CGTCCTCCGAATCCCGCCGCCGCCCCACCTCCCACTCCACCATCCCACCCCTCCCCGCCATCTCGATCCAAACCCTAGC;ID=LOC_Os01g07930
Chr1	.	G_quartet	3835381	3835401	1.71429	-	.	sequence=CCCCCACCACCCATGGCCGCC;ID=LOC_Os01g07940
Chr1	.	G_quartet	3842920	3842966	1.17021	+	.	sequence=GCTGCGGGTTCGCTGTGGGTGGGAATGGGGATGGGAGTTGATTTTTG;ID=LOC_Os01g07950
Chr1	.	G_quartet	3849253	3849292	1.375	-	.	sequence=CCCACCTGCATCCAACCATCCAATCCCACCCCCATTTTAC;ID=LOC_Os01g07960
Chr1	.	G_quartet	3849370	3849413	1.25	-	.	sequence=CCCATCCCATTTCACGAATCAATCCCCCCCTCCTCAACGCATTC;ID=LOC_Os01g07960
Chr1	.	G_quartet	3849493	3849531	1.25641	-	.	sequence=CGCCGCCGCCGCCGCCCCTCCGCGTCCCCTCGCGGCCAC;ID=LOC_Os01g07960
Chr1	.	G_quartet	3855742	3855775	1.32353	-	.	sequence=CTGCCCCGACCACCCCAGCAGCGGCGCCCACCAC;ID=LOC_Os01g07970
Chr1	.	G_quartet	3872229	3872296	1.30882	-	.	sequence=CTATAGACCCCCTACCCCCTAATAGATCATTAGAGCCCCCATTAAGACCCCCCCTAAAATTTAAATCC;ID=LOC_Os01g08000
Chr1	.	G_quartet	3873250	3873269	1.85	-	.	sequence=CACCCCCCAATTCCTCCACC;ID=LOC_Os01g08000
Chr1	.	G_quartet	3875879	3875912	1.44118	+	.	sequence=GGAGACGGAGACGGAGACGGGGACGGGGGCACGG;ID=LOC_Os01g08010
Chr1	.	G_quartet	3889392	3889435	1.09091	-	.	sequence=CAATACAAATAATGCCCCCTACACCCCTCCGTCATTCTCTTTCC;ID=LOC_Os01g08020
Chr1	.	G_quartet	3891808	3891858	1.2549	-	.	sequence=CCACCATCTCCTCCTCTAGCCCACTGCCCCAGCCTCCCATTCTCCATCTCC;ID=LOC_Os01g08020
Chr1	.	G_quartet	3891947	3891977	1.3871	-	.	sequence=CCCCGTCTTCCCCGTCTTCTTCCTCTTCCTC;ID=LOC_Os01g08020
Chr1	.	G_quartet	3899793	3899828	1.44444	-	.	sequence=CCCAAACAAATCCCCCCCAAACCCAGCGCAAACACC;ID=LOC_Os01g08020
Chr1	.	G_quartet	3922984	3923019	1.22222	+	.	sequence=GAATGAGGGGGAGGCTGCACAGGGGATGAGAATGAG;ID=LOC_Os01g08100
Chr1	.	G_quartet	3932919	3932939	1.7619	+	.	sequence=GGGCGGGGAGCATGGTGGGCG;ID=LOC_Os01g08130
Chr1	.	G_quartet	3938831	3938854	1.58333	+	.	sequence=GAGCGGGAAGAAGGGCAGGGGCGG;ID=LOC_Os01g08140
Chr1	.	G_quartet	3942098	3942128	1.3871	-	.	sequence=CGCCTGCACCACCACCCAACACAACCACCCC;ID=LOC_Os01g08150
Chr1	.	G_quartet	3953431	3953460	1.5	+	.	sequence=GGCGGCGGACAAGGCGGCGGCGGCGGGGGG;ID=LOC_Os01g08160
Chr1	.	G_quartet	3959543	3959577	1.4	+	.	sequence=GCCGGCGGCGGCGGGGACAGGGGGCTGTACAAGGG;ID=LOC_Os01g08170
Chr1	.	G_quartet	3963452	3963560	1.38532	-	.	sequence=CGACGTCGTCACCCCGCCGCCACGCCCCCTCCGCCGCACCGTCCACGGCCCCCGCGTCGACCTGATGCACCCCCTCCTCCCCGCCGCCGCCGCCACCGCCTTCGTCCCC;ID=LOC_Os01g08180
Chr1	.	G_quartet	3979097	3979140	2.36364	+	.	sequence=GGGGGGGGGGGGGAGTGTGGGGTGGGGATGGGAGGTTTGGAGCG;ID=LOC_Os01g08190
Chr1	.	G_quartet	3988071	3988102	1.6875	+	.	sequence=GTGGGAGGCGGCTTTGGGATGGAAGTGGGGGG;ID=LOC_Os01g08200
Chr1	.	G_quartet	4003994	4004023	1.56667	-	.	sequence=CCCCCGCCACCGCCGGCACCGCCACCCACC;ID=LOC_Os01g08220
Chr1	.	G_quartet	4004680	4004731	1.40385	-	.	sequence=CGCCCCACTGCTCCGCCGCCCGCGCCACCCGCGCCGCCGCGTCGCCCGCCCC;ID=LOC_Os01g08220
Chr1	.	G_quartet	4023155	4023175	1.71429	-	.	sequence=CCATAGCCCCAATCCCCAATC;ID=LOC_Os01g08240
Chr1	.	G_quartet	4028824	4028865	1.38095	-	.	sequence=CTAGTCCATCCCCCCCCTCCCCGTTCCTTCTCCAGGCACTGC;ID=LOC_Os01g08250
Chr1	.	G_quartet	4030490	4030509	1.7	-	.	sequence=CCTCCTCCGAAGCCCCGCCC;ID=LOC_Os01g08250
Chr1	.	G_quartet	4055775	4055811	1.75676	-	.	sequence=CCCTTAGCTTCCCTCCCCCCCAAGCCCCCACAGAAGC;ID=LOC_Os01g08270
Chr1	.	G_quartet	4057248	4057281	1.41176	-	.	sequence=CTCACCTCCTCCTCCTCCTCTTCCTCACCCCTCC;ID=LOC_Os01g08270
Chr1	.	G_quartet	4062821	4062881	1.52459	+	.	sequence=GAGGGCGAGGACGGGGGAGAGGAAGGGGCCGAGGACGAGGGCGAGGGCGAGGCAGGGGAAG;ID=LOC_Os01g08280
Chr1	.	G_quartet	4070191	4070209	1.78947	-	.	sequence=CACCTCCTCCAACTCCCCC;ID=LOC_Os01g08310
Chr1	.	G_quartet	4075098	4075117	1.75	-	.	sequence=CCCTAACTAACCCCCCTTTC;ID=LOC_Os01g08320
Chr1	.	G_quartet	4075982	4076016	1.45714	-	.	sequence=CCACCCCACCACCCTCGCCCTGACAAACCACAACC;ID=LOC_Os01g08320
Chr1	.	G_quartet	4122348	4122377	1.4	+	.	sequence=GGAGGGGGTGGTCAGGTGGTGATGGTGTTG;ID=LOC_Os01g08400
Chr1	.	G_quartet	4123720	4123790	1.38028	+	.	sequence=GGATTCGGGAGGTTTTTTAGGGGGGTTGATTATGGTGGGAGGAGGGAGGAGGGGCGCCGCGGCGGAGGAGG;ID=LOC_Os01g08410
Chr1	.	G_quartet	4123882	4123918	1.35135	+	.	sequence=GTCGTCGGGGAGGAAGAGGGAGCAGCAGGGGGCGCAG;ID=LOC_Os01g08410
Chr1	.	G_quartet	4135414	4135456	1.16279	+	.	sequence=GGACTGGAGAATAGGGAGGGGAGAGGATAGGGCAAATGACAGG;ID=LOC_Os01g08420
Chr1	.	G_quartet	4143476	4143497	1.77273	+	.	sequence=GAATGGGGGTGGGAAGGAGGAG;ID=LOC_Os01g08430
Chr1	.	G_quartet	4149292	4149321	1.36667	+	.	sequence=GCGAATATGTGGGGGATGGGAGGGCATGTG;ID=LOC_Os01g08430
Chr1	.	G_quartet	4154419	4154451	1.45455	-	.	sequence=CCGCACACCCCCCTCGTCGACGAGCTCCCCGCC;ID=LOC_Os01g08440
Chr1	.	G_quartet	4164651	4164699	1.16327	-	.	sequence=CATGCATCAGCCCAGGCCCACCCCACCCCACGTTCCGTCATTTCACTCC;ID=LOC_Os01g08450
Chr1	.	G_quartet	4164792	4164838	1.19149	-	.	sequence=CTCCACTGCTTCCGATCCCACCCCACGTCCCGCATCGTGCTCCCACC;ID=LOC_Os01g08450
Chr1	.	G_quartet	4164906	4164936	1.41935	-	.	sequence=CCCGTACCCAACCAACCACTCTCGCCCCTAC;ID=LOC_Os01g08450
Chr1	.	G_quartet	4164973	4164989	2	-	.	sequence=CCACCATCCCACCCCAC;ID=LOC_Os01g08450
Chr1	.	G_quartet	4171133	4171190	1.25862	-	.	sequence=CCTCCACCGCCACCACCACGCACCTCTCCCCCCTCGCCGCCGCCTCGCCATTGCCGCC;ID=LOC_Os01g08460
Chr1	.	G_quartet	4179453	4179506	1.53704	-	.	sequence=CCCAAATCCTCCAAATCCCCACACCCCCACCACTTCCCAATCCCTTTCAACACC;ID=LOC_Os01g08470
Chr1	.	G_quartet	4181297	4181322	1.57692	-	.	sequence=CCCCGCACCCCTCATCTCATCTCCTC;ID=LOC_Os01g08470
Chr1	.	G_quartet	4188772	4188787	2.1875	-	.	sequence=CTCCCTCACCCCCACC;ID=LOC_Os01g08480
Chr1	.	G_quartet	4189852	4189868	2.05882	-	.	sequence=CCTCCCCCCACCATGCC;ID=LOC_Os01g08480
Chr1	.	G_quartet	4212951	4212984	1.35294	-	.	sequence=CACGCCCCGCCGCGCCAGCACGTACGCCCCCGCC;ID=LOC_Os01g08510
Chr1	.	G_quartet	4213140	4213195	1.82143	-	.	sequence=CCCCATCCCGTCCCCCACGACGCGACAACCCCAAAACCCTAGCCCCCCCTCCTCGC;ID=LOC_Os01g08510
Chr1	.	G_quartet	4216826	4216881	1.25	-	.	sequence=CTCCTCGACGCCGGCTCCCCGCCATCCCCCGCCCCGCGCTTCGCGGCCAGCCCAAC;ID=LOC_Os01g08520
Chr1	.	G_quartet	4216913	4216969	1.35088	-	.	sequence=CCGCCGCCGCCACCACCTCGAACCCTCCCCGCCTCCCCGCCGCCGCCGCCGGCGTCC;ID=LOC_Os01g08520
Chr1	.	G_quartet	4217088	4217130	1.13953	-	.	sequence=CACGACACTTTCACCCCCACACCCCTCGCTTCTTCCAAACAAC;ID=LOC_Os01g08520
Chr1	.	G_quartet	4232320	4232351	1.34375	-	.	sequence=CTACTAATACCGCCCCCCATCCCAGCACCTTC;ID=LOC_Os01g08530
Chr1	.	G_quartet	4232357	4232399	1.37209	-	.	sequence=CTCCAGACCCACCCCCAGTGCCACCGCCCACTCCAAGTCCTCC;ID=LOC_Os01g08530
Chr1	.	G_quartet	4232686	4232792	1.36449	-	.	sequence=CCTCCAAAACCTCCTCCACCTCCCATCCCACCCCCACCGCCACCTCCAACGCCGCCTCCAGCACCTCCTCCTATGTCGCCCCCCATGCCACCTCCAGCACCACCTCC;ID=LOC_Os01g08530
Chr1	.	G_quartet	4232824	4232882	1.27119	-	.	sequence=CCGCCAACTCCTATGCCACCACCCACACCCCCTCCGGCACCAAACCCACCACCTGCACC;ID=LOC_Os01g08530
Chr1	.	G_quartet	4232892	4233032	1.29078	-	.	sequence=CCCACTGCCACCACCCATTCCACCTCCTCCGAGTTCGCCCCCACCACCAACTCCACCTCCTGCACCACCTCCAAACCCACCGCCACCACCCATTCCACCTCCTCCGAATCTGCCCCCACCACCAACTCCACCTCCTGCACC;ID=LOC_Os01g08530
Chr1	.	G_quartet	4233049	4233080	1.4375	-	.	sequence=CCGCCACCAGCACCAATGCCACCACCACCCCC;ID=LOC_Os01g08530
Chr1	.	G_quartet	4233085	4233146	1.45161	-	.	sequence=CCACCACCAAATCCACCGCCACCACCCGCCCCTACTCCACCTCCACCCCTGAGACCACCACC;ID=LOC_Os01g08530
Chr1	.	G_quartet	4233286	4233344	1.30508	-	.	sequence=CCTCCACCTCCACCCAAACCACCTGCAGCCCCACCGCCAGTGCCACCACCCACGCCGCC;ID=LOC_Os01g08530
Chr1	.	G_quartet	4233422	4233465	1.31818	-	.	sequence=CGCCGCAGCCCTCGCCCCCCACCATGCTCTGCCTCCATACCCAC;ID=LOC_Os01g08530
Chr1	.	G_quartet	4244124	4244168	1.68889	-	.	sequence=CCCCCAAACCACCACCCCCAAAACCCTAGCCGCCTCCCGCCATTC;ID=LOC_Os01g08540
Chr1	.	G_quartet	4244310	4244346	1.16216	-	.	sequence=CGTCGCGCCCTCCTCCCCCGCCGCCGCCGCCGGCTTC;ID=LOC_Os01g08540
Chr1	.	G_quartet	4246487	4246542	1.19643	-	.	sequence=CTCAAACCTGTTACCAGTTATCCCCCCCCCCCCCTCTCCTTCTAATTTGCTTATAC;ID=LOC_Os01g08550
Chr1	.	G_quartet	4249487	4249516	1.46667	-	.	sequence=CCCCAAACCGAAACCCCGTAAGCCCAACAC;ID=LOC_Os01g08550
Chr1	.	G_quartet	4254132	4254150	1.84211	+	.	sequence=GGGGTCTCAGCCTGGGGGG;ID=LOC_Os01g08560
Chr1	.	G_quartet	4259473	4259492	1.75	+	.	sequence=GGGGTGGGTGTTATAGCGGG;ID=LOC_Os01g08560
Chr1	.	G_quartet	4267700	4267747	1.33333	+	.	sequence=GCTAGGGTTTGGGTTTGGGGAAGGAGAGGTCAAGGAGGGAGTAGGAGG;ID=LOC_Os01g08570
Chr1	.	G_quartet	4267901	4267941	1.31707	+	.	sequence=GTCAGCACTAGCTTGGGGAGGGGGGGGGGTAATCTTCAAAG;ID=LOC_Os01g08570
Chr1	.	G_quartet	4283304	4283322	1.89474	-	.	sequence=CCACCCAAGCCCAAGCCCC;ID=LOC_Os01g08600
Chr1	.	G_quartet	4315290	4315320	1.35484	-	.	sequence=CGCCATCGCCCCACCCACCGCACCCGCGGCC;ID=LOC_Os01g08660
Chr1	.	G_quartet	4318448	4318477	1.53333	-	.	sequence=CCCTTCAGCCTCGTCCCGCACCCGCGCCCC;ID=LOC_Os01g08670
Chr1	.	G_quartet	4325902	4325935	1.35294	-	.	sequence=CGCTCCCCTAAACCTAATCCCCGAATTCTCCCGC;ID=LOC_Os01g08680
Chr1	.	G_quartet	4326078	4326115	1.47368	-	.	sequence=CCCTAGCCCACCCACCGCCGGCAAGACCCCCGACCTCC;ID=LOC_Os01g08680
Chr1	.	G_quartet	4326185	4326204	1.85	-	.	sequence=CCCCACACCCGCCCGTCGCC;ID=LOC_Os01g08680
Chr1	.	G_quartet	4326620	4326665	0.913043	+	.	sequence=GTGCGTCGCCGACGTGGGGGGTAACGGGGGTTTGGAAGCTTCCTCG;ID=LOC_Os01g08690
Chr1	.	G_quartet	4326698	4326741	1.34091	+	.	sequence=GGAGGCCGGAGGAGGAGGAGGCGGCGGGGGCGGAGGAGGAGATG;ID=LOC_Os01g08690
Chr1	.	G_quartet	4327014	4327032	1.94737	+	.	sequence=GGTGCGTTGGGGATAGGGG;ID=LOC_Os01g08690
Chr1	.	G_quartet	4327892	4327911	1.7	+	.	sequence=GAGCAGGGGAGGTGCCGGGG;ID=LOC_Os01g08690
Chr1	.	G_quartet	4338106	4338147	1.21429	-	.	sequence=CCAAAACTCTCTCCCCCCAAACAAAAATCCCCTCAACATAAC;ID=LOC_Os01g08700
Chr1	.	G_quartet	4338149	4338188	1.275	-	.	sequence=CCACAAATCCACCCGAACCACCTCGCCCCCCATACACGAC;ID=LOC_Os01g08700
Chr1	.	G_quartet	4346069	4346086	2.11111	-	.	sequence=CCCCCTCTTTTCCCCTTC;ID=LOC_Os01g08710
Chr1	.	G_quartet	4346141	4346186	1.45652	-	.	sequence=CCTTGAACACCCCCACCCCCCCCCCCAAAATAAAGTGAATATATAC;ID=LOC_Os01g08710
Chr1	.	G_quartet	4351217	4351266	1.32	-	.	sequence=CTCTCTTCTCCAACTCCTCCCCTTCTCTCCCCTTCCCGGCTGGCATCCCC;ID=LOC_Os01g08710
Chr1	.	G_quartet	4355742	4355793	1.36538	-	.	sequence=CCGCGCCTTCCCTCCTCCTCCTCCTCCTCCCCCAACCTTCTTCATCCTCACC;ID=LOC_Os01g08710
Chr1	.	G_quartet	4363238	4363320	1.25301	+	.	sequence=GGAAGGGAACGTGGAGAGGGATGCGGAGGGGAACCAGCAGGGGCACGTGGAAAGGGATGTGGAGGGGAACCAGGAGGAGGAGG;ID=LOC_Os01g08730
Chr1	.	G_quartet	4395220	4395238	1.78947	+	.	sequence=GGGGAGCTCTGGGGCGGCG;ID=LOC_Os01g08760
Chr1	.	G_quartet	4403951	4403982	1.5	-	.	sequence=CCCCTTCCGTCCACCCGTCGAACGCCCGACCC;ID=LOC_Os01g08780
Chr1	.	G_quartet	4415652	4415683	1.3125	+	.	sequence=GGAGCCGGAAGGGGAGCGGGAGGAGGAGGCAG;ID=LOC_Os01g08790
Chr1	.	G_quartet	4415712	4415752	1.14634	+	.	sequence=GATGGAGCAAGTCGAAGGGGAGGGGGAGGATGGCGACGCCG;ID=LOC_Os01g08790
Chr1	.	G_quartet	4418627	4418655	1.65517	+	.	sequence=GGGGAGGATAGAAGGGATCTGGGGCAAGG;ID=LOC_Os01g08800
Chr1	.	G_quartet	4422601	4422640	1.65	+	.	sequence=GGGGAGGATGGAGGCGGTGTGGGGGAAGGGCTGCGAGGAG;ID=LOC_Os01g08810
Chr1	.	G_quartet	4425915	4425931	2.05882	-	.	sequence=CCCCATACTCCCAACCC;ID=LOC_Os01g08814
Chr1	.	G_quartet	4426700	4426732	1.36364	-	.	sequence=CCTCTTGCTTTCCCCTTCTTCCCCCTCTCAATC;ID=LOC_Os01g08814
Chr1	.	G_quartet	4433451	4433484	1.38235	-	.	sequence=CGAAACCGCCCCCCTCCACCGCCGCCGCCGCCGC;ID=LOC_Os01g08820
Chr1	.	G_quartet	4445038	4445081	1.15909	+	.	sequence=GGTGAGTGTTTGTAGGTATGGGAGGGTGGGGTATCTGGACACGG;ID=LOC_Os01g08850
Chr1	.	G_quartet	4449478	4449519	1.45238	-	.	sequence=CCTCCTTCTCCTCCTCCCCGCCGCCGCGCCGCCGCTCCCCGC;ID=LOC_Os01g08860
Chr1	.	G_quartet	4456995	4457020	1.5	-	.	sequence=CGCCGCCCCCCTCTCCGACCACTGCC;ID=LOC_Os01g08880
Chr1	.	G_quartet	4457031	4457050	1.75	-	.	sequence=CGCCGCCCGCCGGACCCCCC;ID=LOC_Os01g08880
Chr1	.	G_quartet	4476265	4476298	1.38235	-	.	sequence=CTCGGCCCATTCTCCCTTCCCCTTCCTCCCTTTC;ID=LOC_Os01g08890
Chr1	.	G_quartet	4476307	4476353	1.38298	-	.	sequence=CCCAAAATCCTCTCTCCTTCCCCTCCCGCGGCCCGGCTTGCCTCCCC;ID=LOC_Os01g08890
Chr1	.	G_quartet	4476371	4476402	1.34375	-	.	sequence=CTTTTCCTCCCTCCCGGCCTCCCCTCTCACTC;ID=LOC_Os01g08890
Chr1	.	G_quartet	4476419	4476519	1.35644	-	.	sequence=CCCGTGGACCCCACCTGTCATCCCCAACCTCCGGCCAGCTCCAACCGCCGCCCACGCCGCCCACTCCCTCCGCCGATCCCGCACCTCCCCTCGTCCCAACC;ID=LOC_Os01g08890
Chr1	.	G_quartet	4476535	4476591	1.47368	-	.	sequence=CCCCTTCCACCTCGCGACCACATCCCGCCCCACTCCCCCTCTCTCCCCGCGGGAATC;ID=LOC_Os01g08890
Chr1	.	G_quartet	4476601	4476682	1.43902	-	.	sequence=CCGAGCCGCCACACCCCCACGACGCCGCCCCACTTCCCCTCGAAATCCGCCGCTCCCCGGCCCTCTCCTCGCCCCCTTGAGC;ID=LOC_Os01g08890
Chr1	.	G_quartet	4476709	4476751	1.4186	-	.	sequence=CTTCCTTTTTCCCCGATTTCCCGAGTCCCCCACGCCCTCTACC;ID=LOC_Os01g08890
Chr1	.	G_quartet	4477202	4477272	1.33803	-	.	sequence=CCCGGCCACCGATCCCTTTTTCCCCTCCACCACCAGAACCACCTCCCCGCCATACCACCCTACCGGCCGCC;ID=LOC_Os01g08890
Chr1	.	G_quartet	4477347	4477376	1.46667	-	.	sequence=CCGCGTCCCGCTCTTCCCCATCCGCCGCCC;ID=LOC_Os01g08890
Chr1	.	G_quartet	4489803	4489855	1.22642	-	.	sequence=CCTGCGCGCCACCGCCGCCGCCGCCCCTCCCCTTCTCCCGCTGCGCCGGCCTC;ID=LOC_Os01g08930
Chr1	.	G_quartet	4498036	4498060	1.4	+	.	sequence=GCCGTAGGGGCGTGGGGGATTTTTG;ID=LOC_Os01g08970
Chr1	.	G_quartet	4509227	4509259	1.18182	+	.	sequence=GGCGCTAGTGCAGGTGGGTATGGGGTTGGGCCG;ID=LOC_Os01g08990
Chr1	.	G_quartet	4509732	4509768	2.13514	+	.	sequence=GGGGGGGGGGGGGGGGGGGCGAATGTGCGATCGATTG;ID=LOC_Os01g08990
Chr1	.	G_quartet	4528296	4528333	1.21053	+	.	sequence=GGGAGACGCGGCCATGGCGGGGACGGGGAGCTTCAAGG;ID=LOC_Os01g09010
Chr1	.	G_quartet	4528905	4528933	1.55172	+	.	sequence=GGGGAGGGAGATGGTGTCGTGGTGGGAAG;ID=LOC_Os01g09010
Chr1	.	G_quartet	4534125	4534155	1.3871	+	.	sequence=GTACGGCGGCGGGGGGATGGCCGGGGCGCCG;ID=LOC_Os01g09020
Chr1	.	G_quartet	4534343	4534384	1.38095	+	.	sequence=GTCTCTGTGGTTCCGGGGGGGATTGGGGGTTTATGCGTTGGG;ID=LOC_Os01g09020
Chr1	.	G_quartet	4538227	4538271	1.24444	+	.	sequence=GTCAACCATAGGGGGGGGGACATGGGGGCCTTATGGTTGGTAATG;ID=LOC_Os01g09020
Chr1	.	G_quartet	4542429	4542451	1.78261	+	.	sequence=GGAGCTTGGGTCGGGGGCGAGGG;ID=LOC_Os01g09030
Chr1	.	G_quartet	4543418	4543466	1.28571	+	.	sequence=GGTTGCTGGTTTTGTGGAGTAGGGTGGGGGTGCAGGGGGTACGGCCAAG;ID=LOC_Os01g09030
Chr1	.	G_quartet	4552066	4552100	1.2	-	.	sequence=CAAGCATAAGATCACCCCTTCTCCCCCACCATAGC;ID=LOC_Os01g09050
Chr1	.	G_quartet	4581291	4581310	1.7	-	.	sequence=CCATTTCCCCCATTCCCTTC;ID=LOC_Os01g09120
Chr1	.	G_quartet	4591216	4591235	1.8	+	.	sequence=GGGGTGGTCGGCGGAGTGGG;ID=LOC_Os01g09140
Chr1	.	G_quartet	4600673	4600695	1.56522	+	.	sequence=GTTGGGGGTCGGGGCCTCAGAGG;ID=LOC_Os01g09160
Chr1	.	G_quartet	4600783	4600804	1.59091	+	.	sequence=GCGTCGGGGGCTCGGGGAGCAG;ID=LOC_Os01g09160
Chr1	.	G_quartet	4600867	4600887	1.90476	+	.	sequence=GAGGGGGCGGGGCGGCGCGTG;ID=LOC_Os01g09160
Chr1	.	G_quartet	4609864	4609883	1.7	-	.	sequence=CCCTCTCAAGCGCCTCCCCC;ID=LOC_Os01g09170
Chr1	.	G_quartet	4622000	4622054	1.18182	-	.	sequence=CCAGCCCCCAAAGGTGCAAATACTCCCCCCAACCTGCCCATTTCCGCTTGGTCCC;ID=LOC_Os01g09200
Chr1	.	G_quartet	4624676	4624709	1.5	-	.	sequence=CTCGACCTCACTGCCCTCCCCGGACCTCCCCCGC;ID=LOC_Os01g09200
Chr1	.	G_quartet	4624717	4624796	1.2125	-	.	sequence=CGCGTCCTCGCCACCCACCCCAGCCCGCCCTCAGCGTTCAACCTCGCTGCCCTCCCCAGACCTCCCCTGCTCTGGCGCAC;ID=LOC_Os01g09200
Chr1	.	G_quartet	4630792	4630853	1.19355	-	.	sequence=CACACGCCCAAAACTTTTCCCCCCCAAATCTAGCAGCTCGAGTCCCCGAGCTCCAGCGCCCC;ID=LOC_Os01g09200
Chr1	.	G_quartet	4631120	4631168	1.7551	-	.	sequence=CCCCACCGCCGCCTCCCCGCCTTCCTCCCCTTCCTCCGCCACCGCCGCC;ID=LOC_Os01g09200
Chr1	.	G_quartet	4631233	4631277	1.28889	-	.	sequence=CCATCGCCGCCGCCGCCACCACCACCCACCCCCTCGTTGCCTCGC;ID=LOC_Os01g09200
Chr1	.	G_quartet	4644207	4644258	1.46154	-	.	sequence=CGCCCTCTATTCTTTTCTCTTCTCCCCCCCCCACCGTCTCACCCCTCCACGC;ID=LOC_Os01g09212
Chr1	.	G_quartet	4644377	4644405	1.51724	-	.	sequence=CCTCTTTGCCCCTCTCCCCCTCCGTGGCC;ID=LOC_Os01g09212
Chr1	.	G_quartet	4646642	4646726	1.50588	+	.	sequence=GGCGCCGGTGGAGTTGCAGGGGAAGAGGGGGTGGGAGGAGGTGGATCAAGGGGAGGGGTCTGGGGCGGTGGCGGCGAAGAGGCAG;ID=LOC_Os01g09220
Chr1	.	G_quartet	4646798	4646862	1.64615	+	.	sequence=GGCGGCGGCCATGGCGGCGGCGGTGGGGAGGGGTGGGGGGAGGAGGCTGTGGGTGAAGGAGAGGG;ID=LOC_Os01g09220
Chr1	.	G_quartet	4673438	4673459	1.81818	+	.	sequence=GGGGGAGGAGGAGGAGGAGGCG;ID=LOC_Os01g09246
Chr1	.	G_quartet	4673625	4673694	1.62857	+	.	sequence=GGCCCTCGGGAGCGCGGGGCTGGGCTGGGGGGGAGGAGGAGGGGAGGGGGAGGCGACAGATCGGGAGGCG;ID=LOC_Os01g09246
Chr1	.	G_quartet	4673786	4673811	1.57692	+	.	sequence=GCGAGGGGGACCTGCACGGGAAGGGG;ID=LOC_Os01g09246
Chr1	.	G_quartet	4674361	4674389	1.44828	+	.	sequence=GAGAAGGGCGGTGGTGGTTCTGGGGGAAG;ID=LOC_Os01g09246
Chr1	.	G_quartet	4675302	4675336	1.45714	+	.	sequence=GGAGGGAATGGTCTGGCTGGGGGTGGTGGAGGACG;ID=LOC_Os01g09246
Chr1	.	G_quartet	4675693	4675712	1.7	+	.	sequence=GGGGGGAAGAGTTCGGGCTG;ID=LOC_Os01g09246
Chr1	.	G_quartet	4678089	4678124	1.30556	+	.	sequence=GTATTTTTTGGGGGTGGGTGGGTTGAAAATGGCTGG;ID=LOC_Os01g09246
Chr1	.	G_quartet	4679380	4679416	1.54054	+	.	sequence=GTGGTGGTGGTGGTCATGGTGGTAGAGGGGGGGATGG;ID=LOC_Os01g09246
Chr1	.	G_quartet	4679836	4679862	1.62963	+	.	sequence=GGCAGTGGTGGAGGTGGAGGGGGAAGG;ID=LOC_Os01g09246
Chr1	.	G_quartet	4684325	4684351	1.62963	+	.	sequence=GGGAGTTGATAAAAGGAAGGGTGGGGG;ID=LOC_Os01g09246
Chr1	.	G_quartet	4688351	4688370	1.75	+	.	sequence=GGCCACGGGGCGGGGAGGAG;ID=LOC_Os01g09252
Chr1	.	G_quartet	4697560	4697578	1.94737	-	.	sequence=CACCTCCTCCTCCCCCTCC;ID=LOC_Os01g09260
Chr1	.	G_quartet	4718368	4718461	1.34043	-	.	sequence=CGCGTACCCGGCCGCGCCCTCTCCCCCTCCTCCTCCTCCCCTTCCCGTTCCCGCCGGCGACGAACCCCCTGACCCACCGCCACTCCCGAGCGAC;ID=LOC_Os01g09280
Chr1	.	G_quartet	4718533	4718567	1.28571	-	.	sequence=CAGCCTCACCCCGCCTCCGCCTCCACCGCCGCCGC;ID=LOC_Os01g09280
Chr1	.	G_quartet	4724238	4724303	1.59091	+	.	sequence=GGGAAATGGCTCCCACTGTCGGGGGGGGGGGGGGGGGGAGGTGGCTGGCGTTCGGGGGCGTCAGTG;ID=LOC_Os01g09290
Chr1	.	G_quartet	4743903	4743944	1.35714	-	.	sequence=CCGCCGCGACCCCACCAAGATCCAGCCCCCCCACGGCGATCC;ID=LOC_Os01g09320
Chr1	.	G_quartet	4744238	4744303	1.59091	-	.	sequence=CACGCTCGTTCGTTCGTATCCCCCCCCCCCCCCACCCCAAAACCCCCCAAAACCACACAAGCAAAC;ID=LOC_Os01g09320
Chr1	.	G_quartet	4756540	4756561	1.77273	-	.	sequence=CCCCGTCCCCGTCTCCGTCTCC;ID=LOC_Os01g09340
Chr1	.	G_quartet	4758934	4758983	1.34	-	.	sequence=CCAACCTACCTCCCTCGTTTCCCCCAACCCCAAGTATCTCCGCCGCCAGC;ID=LOC_Os01g09350
Chr1	.	G_quartet	4760399	4760432	1.38235	-	.	sequence=CTCCCAGCCGCTGCTCCCACCCTTGCTCCCCTGC;ID=LOC_Os01g09360
Chr1	.	G_quartet	4762723	4762733	3.36364	-	.	sequence=CCCCCCCCCTC;ID=LOC_Os01g09370
Chr1	.	G_quartet	4766242	4766261	1.85	-	.	sequence=CACCCCCCAATTCCTCCACC;ID=LOC_Os01g09370
Chr1	.	G_quartet	4775940	4775959	1.85	-	.	sequence=CACCCCCCAATTCCTCCACC;ID=LOC_Os01g09384
Chr1	.	G_quartet	4778533	4778552	1.75	-	.	sequence=CCTACTCCCCCAGCTCCCTC;ID=LOC_Os01g09384
Chr1	.	G_quartet	4778606	4778639	1.38235	-	.	sequence=CCACCGCCTTGTCCCATACCCACCCTCGCCCTTC;ID=LOC_Os01g09384
Chr1	.	G_quartet	4778903	4778944	1.28571	-	.	sequence=CCGTCACCACCGCCTCCCCCCAGAAGATGGCCGGCATCCCCC;ID=LOC_Os01g09384
Chr1	.	G_quartet	4780263	4780284	1.95455	-	.	sequence=CTCCCCCTTCCTCCCGTCACCC;ID=LOC_Os01g09384
Chr1	.	G_quartet	4786617	4786858	1.53306	+	.	sequence=GGCGTGGAGGAGTGGGTGGTGGAGACGGGGAGAAGGGGGGGAATAGTGAGGCTTTTATAGGGGAAGGGAGAGAGATAAGGGGGAAGGAGGAGGAGGGAAGAGGGAAGAGGGGAAGAGGGGAAGAAGAAGAGGGGAAAGAGAGGAGGGGGAGGGGCGGCGACGCGGCTGCGGTGACGGGATGGCGGCGCGGGGCTCGGGGCGGCGCGGGGCTCGGGGCGGCGCGGGGCTCGGCGCGCGGCGGG;ID=LOC_Os01g09400
Chr1	.	G_quartet	4786951	4787052	1.26471	+	.	sequence=GCGGGGCTCGGAGCGGCTCGGCGCGGGAGGGGACGGCGACGCGACGGGCGGTGACGGGGTGCGTGGGCGCGCGGGGCGAGGTGGCAGGCGGCGATGGGACGG;ID=LOC_Os01g09400
Chr1	.	G_quartet	4787167	4787223	1.4386	+	.	sequence=GAGGGGAGGCGGAGCGGCGCGCGTGGCAGGGGAGGGGAAAGGCTGGGGACCAGGTCG;ID=LOC_Os01g09400
Chr1	.	G_quartet	4798327	4798348	1.77273	-	.	sequence=CCCCGTCCCCGTCTCCGTCTCC;ID=LOC_Os01g09420
Chr1	.	G_quartet	4801726	4801745	1.7	+	.	sequence=GGGACGAGAGCAGGGGGAGG;ID=LOC_Os01g09430
Chr1	.	G_quartet	4808196	4808231	1.44444	+	.	sequence=GGCCGGCGGGGCGAGGCGGGAGAGGAGGTTGGGCGG;ID=LOC_Os01g09440
Chr1	.	G_quartet	4817485	4817518	1.5	+	.	sequence=GGGAGGAGGAGGACGCGGCGGCGGCGGGGGAGAG;ID=LOC_Os01g09450
Chr1	.	G_quartet	4817738	4817767	1.4	+	.	sequence=GGGGCAGCGGCGGCGGCGCCGGTTGTGGGG;ID=LOC_Os01g09450
Chr1	.	G_quartet	4826735	4826770	1.55556	+	.	sequence=GTGGGGCGGCGGCGGCGGGAAGAAGGAGCAGGGGAG;ID=LOC_Os01g09470
Chr1	.	G_quartet	4826840	4826889	1.4	+	.	sequence=GAGGGACTCGACGGAGGGGGAGGCGGCGGCGGCGGTGGGAGGGAATGCGG;ID=LOC_Os01g09470
Chr1	.	G_quartet	4840803	4840822	1.8	+	.	sequence=GGGCATGGCGGATGAGGGGG;ID=LOC_Os01g09490
Chr1	.	G_quartet	4845009	4845051	1.48837	+	.	sequence=GGGGCACATTAGGGCGCAGGGTAGGAGGGACAGGGGTAAGAGG;ID=LOC_Os01g09490
Chr1	.	G_quartet	4863242	4863264	1.78261	+	.	sequence=GAAAGGGGGGGTCGGGTGTCAGG;ID=LOC_Os01g09520
Chr1	.	G_quartet	4866005	4866025	1.90476	-	.	sequence=CACGCGCCGCCCCGCCCCCTC;ID=LOC_Os01g09530
Chr1	.	G_quartet	4866088	4866109	1.59091	-	.	sequence=CTGCTCCCCGAGCCCCCGACGC;ID=LOC_Os01g09530
Chr1	.	G_quartet	4866197	4866219	1.56522	-	.	sequence=CCTCTGAGGCCCCGACCCCCATC;ID=LOC_Os01g09530
Chr1	.	G_quartet	4883645	4883676	1.3125	-	.	sequence=CAGCTACCCCGCCCCAAACCGCTCATCCATAC;ID=LOC_Os01g09550
Chr1	.	G_quartet	4913446	4913482	1.7027	-	.	sequence=CCACCCTAACCCCATCCAACACGCCAAATCCCTCCCC;ID=LOC_Os01g09580
Chr1	.	G_quartet	4919050	4919068	1.78947	-	.	sequence=CCCCTCTTCACCGCCTCCC;ID=LOC_Os01g09590
Chr1	.	G_quartet	4950826	4950869	1.22727	-	.	sequence=CGGCCTCCTCCTCCTCGTCAGCCCCCACCCCGACATCATTCGCC;ID=LOC_Os01g09620
Chr1	.	G_quartet	4950916	4950934	1.78947	-	.	sequence=CCCCACCGCCACCACCGCC;ID=LOC_Os01g09620
Chr1	.	G_quartet	4976168	4976286	1.47059	+	.	sequence=GCGGCGGAGGCCGGAGGGGCGGCATGGGGAGGCGGCTGGGAAGCGGCGGGAGGCGGCGGGGAAAGGCGGGAGACAGCGGGAGGCGCGGGGAGGTGGGAGGCGGATGAGGTGGGAGGCGG;ID=LOC_Os01g09650
Chr1	.	G_quartet	4976464	4976509	1.73913	+	.	sequence=GGGGGCGGAGGGTTGCGCTGGCGGAGGGTGGGGAAAACGCGTGGGG;ID=LOC_Os01g09650
Chr1	.	G_quartet	4982283	4982321	1.35897	-	.	sequence=CAGACCCACCCTTCTCCCCTACAAACTCACTCCCACCTC;ID=LOC_Os01g09670
Chr1	.	G_quartet	4985025	4985067	1.25581	-	.	sequence=CCGGCTCGAGTCCCCCATGCCGCCCCGCTCCCCTTCTAGAAGC;ID=LOC_Os01g09670
Chr1	.	G_quartet	4988095	4988129	1.62857	-	.	sequence=CCCCGCCGCCGCGCCGCCCGTCCTCGTCCCCCAAC;ID=LOC_Os01g09680
Chr1	.	G_quartet	4988148	4988172	1.6	-	.	sequence=CCGCAGCCCCCCGCCGCCAGCCTCC;ID=LOC_Os01g09680
Chr1	.	G_quartet	5003359	5003384	1.57692	-	.	sequence=CACCCCCGTCCTCCACCTCAAGTCCC;ID=LOC_Os01g09700
Chr1	.	G_quartet	5019716	5019753	1.34211	-	.	sequence=CGCCGCCCTCGTCGAACTCCCCCTCCTCCACCCACGTC;ID=LOC_Os01g09740
Chr1	.	G_quartet	5019870	5019890	2.28571	-	.	sequence=CCCGCCCCCGCCCCCTCCGGC;ID=LOC_Os01g09740
Chr1	.	G_quartet	5025028	5025066	1.69231	-	.	sequence=CCAAAAACCCCCTCCTAAACCCTCCTAAACCCCCACACC;ID=LOC_Os01g09750
Chr1	.	G_quartet	5028386	5028430	1.48889	+	.	sequence=GGTGCACGCGCGCGGGGTGGCGGCGGGGGGCGGAGGGACGGACGG;ID=LOC_Os01g09760
Chr1	.	G_quartet	5028551	5028692	1.44366	+	.	sequence=GGAAGGTGAGGGGAATTCTTCGTCGGGGTGGGGGTTTGGTGCAATCTGTGGGGGTGAGATGCGGTGCGGGGGGATGAAGAAGGCTTTTCGGGGTTTGGGATGTCGCGGGGATTTGGGGGCGGTGGGTGGTTTTTCGGCTGGG;ID=LOC_Os01g09760
Chr1	.	G_quartet	5028855	5028875	1.66667	+	.	sequence=GTAGTGGATGTGGATGGGGGG;ID=LOC_Os01g09760
Chr1	.	G_quartet	5040588	5040609	1.86364	-	.	sequence=CCCCGCGGCCCCAGCACCTCCC;ID=LOC_Os01g09770
Chr1	.	G_quartet	5054905	5054943	1.33333	-	.	sequence=CCGCCGCCGCCGCCGCCGCCCCTCGAGCCCCGCCATAGC;ID=LOC_Os01g09790
Chr1	.	G_quartet	5055615	5055634	1.8	-	.	sequence=CCCACTTCCCTGACCCTCCC;ID=LOC_Os01g09790
Chr1	.	G_quartet	5074374	5074405	1.34375	-	.	sequence=CTCTCTTACCCCTCCTCTCCCTTCCTCCTCTC;ID=LOC_Os01g09810
Chr1	.	G_quartet	5085928	5085967	1.35	+	.	sequence=GGTGGCGGCGGCGGCGGGGATGATGCGGCGGGGGAGCCTG;ID=LOC_Os01g09830
Chr1	.	G_quartet	5086000	5086032	1.33333	+	.	sequence=GGCCGAGAGGGTGGGGCGGCTGGTGCGGGAGAG;ID=LOC_Os01g09830
Chr1	.	G_quartet	5086409	5086430	1.72727	+	.	sequence=GAAATCTAGAGGGGGTGGGGTG;ID=LOC_Os01g09830
Chr1	.	G_quartet	5100898	5100931	1.41176	+	.	sequence=GGCGGCGATGGCGATGGGGGGGCATGGGCTGATG;ID=LOC_Os01g09850
Chr1	.	G_quartet	5105315	5105345	1.41935	+	.	sequence=GGTGATGATGGGGGAGACAGGTGAAGGAGGG;ID=LOC_Os01g09850
Chr1	.	G_quartet	5111228	5111263	1.19444	-	.	sequence=CTGGTTCCCCTCCCCCCTTGCAGTCCTGGCCAGTCC;ID=LOC_Os01g09860
Chr1	.	G_quartet	5116813	5116844	1.5	-	.	sequence=CTGCCCCTGCACTCCTCCCTCCACCACTACCC;ID=LOC_Os01g09860
Chr1	.	G_quartet	5128491	5128569	1.29114	-	.	sequence=CTCCTCCGCAATGCCCTCATACACCCCCTCCTCCTCCTCCTCCTCGTCATCCCGCACCGCATCCCCGTCCCTCTTCCGC;ID=LOC_Os01g09870
Chr1	.	G_quartet	5131808	5131836	1.34483	-	.	sequence=CGCTTCTTCCCTCCCCCCAGCCAAATTTC;ID=LOC_Os01g09880
Chr1	.	G_quartet	5180149	5180179	1.45161	+	.	sequence=GCGGGGCTGCGATCGAGGCGGGGAGGGTATG;ID=LOC_Os01g09960
Chr1	.	G_quartet	5180591	5180632	1.11905	+	.	sequence=GAACATTGAGCAGGGGCAAGGGGGGAAGAAGAAGCAGAATGG;ID=LOC_Os01g09960
Chr1	.	G_quartet	5182250	5182278	1.55172	+	.	sequence=GCAAGGGAGGGGAAAGGGGAAGGCGCCGG;ID=LOC_Os01g09960
Chr1	.	G_quartet	5183021	5183062	1.28571	+	.	sequence=GCGAGGCAGAAGGGTTTCGGGCTGGGGGGAGGGCGGCGCCAG;ID=LOC_Os01g09960
Chr1	.	G_quartet	5183108	5183145	1.36842	+	.	sequence=GGAGGCAGAAGGGCTTCGATTGGGGGAGGAGGGCGGCG;ID=LOC_Os01g09960
Chr1	.	G_quartet	5183204	5183263	1.43333	+	.	sequence=GACTTGGCGAAAATTTTTGGGGGGGGGGAGAAAGTTGGTGGGGCCCGCAGAGGGGGGGCG;ID=LOC_Os01g09960
Chr1	.	G_quartet	5211463	5211496	1.32353	-	.	sequence=CTAACCCCATAAGCCCCTCCAGGCCTCCACTACC;ID=LOC_Os01g10000
Chr1	.	G_quartet	5237803	5237839	1.43243	+	.	sequence=GGTGAGGGGCCTGATCGGGCTGGAGGCAGGGGAGGAG;ID=LOC_Os01g10040
Chr1	.	G_quartet	5241021	5241042	1.72727	+	.	sequence=GTGGGGGGGTATATAGATCGGG;ID=LOC_Os01g10040
Chr1	.	G_quartet	5242577	5242623	1.21277	+	.	sequence=GTAGTAATTGGCGAAGGGGGTAAGAAGGGGGAGACCGGAGACATGGG;ID=LOC_Os01g10040
Chr1	.	G_quartet	5250794	5250856	1.46032	-	.	sequence=CGAACGCCCTCGTCCCGCCCCCGAACGCCCCTTCGCTGCAACCAAACCCCAACCCAACCCAAC;ID=LOC_Os01g10050
Chr1	.	G_quartet	5252005	5252041	1.2973	+	.	sequence=GGCGTGCGGGCGGTGGTGGAGTGCGGGGAGGACGCGG;ID=LOC_Os01g10060
Chr1	.	G_quartet	5252088	5252138	1.47059	+	.	sequence=GGACAGCGGTAGGGGCGGATGGAGCTTGGGGGCGGCGGGCGGTGGCGGAGG;ID=LOC_Os01g10060
Chr1	.	G_quartet	5252227	5252257	1.41935	+	.	sequence=GGGGTGGTAGGATGGCGACGGGCGATGGTGG;ID=LOC_Os01g10060
Chr1	.	G_quartet	5252407	5252453	1.61702	+	.	sequence=GGTGGCAGTGGAGTGGGGGCGGCGACGAGGGGACAGGGGAGGAGGAG;ID=LOC_Os01g10060
Chr1	.	G_quartet	5252537	5252578	1.52381	+	.	sequence=GAGAGAGAGGGGGGGAGGAGGAGGGAAGCCGCGCCGAGGGGG;ID=LOC_Os01g10060
Chr1	.	G_quartet	5252909	5252952	1.38636	+	.	sequence=GTTCCCGGTGTGTGTGGGGTGAGGGGGGGGGGTTGGTTAATTTG;ID=LOC_Os01g10060
Chr1	.	G_quartet	5256762	5256829	1.57353	+	.	sequence=GGCGGAGGCCGGCGCGGGGGTGGCGGAGGGGGAGGAGGGCGGGAGGGAGAGGAGGAAGCGGCGGAAGG;ID=LOC_Os01g10070
Chr1	.	G_quartet	5256856	5256892	1.45946	+	.	sequence=GGGGACGACGACGCGGCGGGCGGCGAGGGGGACGAGG;ID=LOC_Os01g10070
Chr1	.	G_quartet	5258453	5258515	1.44444	+	.	sequence=GAGAGTGGAGGAAAGAGGAGGCGGGGGAGGAGGGGGAAGCAGAAGGGCTTGGGTGAGGTGGTG;ID=LOC_Os01g10080
Chr1	.	G_quartet	5274712	5274732	1.71429	-	.	sequence=CCCCAGCCCGCCCAGCACCGC;ID=LOC_Os01g10110
Chr1	.	G_quartet	5335173	5335231	1.52542	-	.	sequence=CGCCCCCCTTGTCGGACCCTTCCATCCCCTTCCGCTCCTCCTCCCGCTGCTTCCCCTCC;ID=LOC_Os01g10150
Chr1	.	G_quartet	5336823	5336905	1.40964	-	.	sequence=CTCCTTCCCCTCCAGCACCGTCGCCTCCCCCGGCCTCACCGCCTTCTCCGCCCCCTCCATCGCCGTCCGTATCCCCCGCCGTC;ID=LOC_Os01g10160
Chr1	.	G_quartet	5336963	5337016	1.27778	-	.	sequence=CGGCCCCCTCTGTCGCCGTCCGCCTCCCCCGCCCTCGCCGCCTCCTTTGACGCC;ID=LOC_Os01g10160
Chr1	.	G_quartet	5337104	5337133	1.43333	-	.	sequence=CCCTCTGCCCCATCCACCTTCTCTACCTCC;ID=LOC_Os01g10160
Chr1	.	G_quartet	5353185	5353222	1.44737	-	.	sequence=CACCACCCCGCGCCACCCCGGCGCCGCCTCCCATGACC;ID=LOC_Os01g10180
Chr1	.	G_quartet	5362031	5362060	1.5	-	.	sequence=CCACCTTCCCGTGTCGCCTCTTCCCCTCCC;ID=LOC_Os01g10195
Chr1	.	G_quartet	5373805	5373847	1.23256	+	.	sequence=GGCGCCGGAGGAGGAGGAGGGGAAGAGGGTGATGACGAGGGCG;ID=LOC_Os01g10210
Chr1	.	G_quartet	5384497	5384523	1.51852	+	.	sequence=GCGGCGGGGCTGTGGGCGCGGGAGGAG;ID=LOC_Os01g10230
Chr1	.	G_quartet	5387601	5387635	1.42857	+	.	sequence=GTGGAGGTGGGGGACGGAGTGGCCGGTGGCGAGGG;ID=LOC_Os01g10240
Chr1	.	G_quartet	5393748	5393778	1.48387	-	.	sequence=CCACAAAACGCCCTTCCCCCACCAATCCACC;ID=LOC_Os01g10250
Chr1	.	G_quartet	5394011	5394063	1.26415	-	.	sequence=CGAACGTCTCCCACCGCCTCGCCCCCTCCCCGTCCGCGTCCTCCACCATGGCC;ID=LOC_Os01g10250
Chr1	.	G_quartet	5394110	5394188	1.68354	-	.	sequence=CCGCCCTCCTCCGCGTCCTCACCGCCCTCCCCGCCTCCGCCCCCTCCCCCGCATCGCCCCGCCTCCGCCGCCAGCCGCC;ID=LOC_Os01g10250
Chr1	.	G_quartet	5394285	5394357	1.27397	-	.	sequence=CACGATCCGCCCCGTCGCCCCCGACGTCATCATCATCTCCTCCCCTCCTCCTCCTCCGCCCTCCATGGCCGCC;ID=LOC_Os01g10250
Chr1	.	G_quartet	5401926	5401956	1.45161	-	.	sequence=CTTCTCCGCCCGCTTCCCCCTCGCCACCGCC;ID=LOC_Os01g10260
Chr1	.	G_quartet	5406518	5406558	1.14634	+	.	sequence=GTCGGCGTGCTGGGGGGAGGCCAGCTGGGGAAGATGCTGTG;ID=LOC_Os01g10280
Chr1	.	G_quartet	5416397	5416420	1.66667	-	.	sequence=CCACCCAAACCCAAACCCAAACCC;ID=LOC_Os01g10290
Chr1	.	G_quartet	5418489	5418523	1.28571	+	.	sequence=GCAGGAGATACTGGATAAGGGGGAAAAGGGGAAAG;ID=LOC_Os01g10300
Chr1	.	G_quartet	5426832	5426866	1.45714	-	.	sequence=CGCACACCCCTCCCTCCATGCACGCCATCCCCTGC;ID=LOC_Os01g10320
Chr1	.	G_quartet	5435568	5435615	1.14583	-	.	sequence=CAAATCATAATCCTGCCCACCCCCACCCTACCCTAAAGTATACTGTCC;ID=LOC_Os01g10340
Chr1	.	G_quartet	5436422	5436440	1.89474	-	.	sequence=CTGCCTCCCGCCCTGCCCC;ID=LOC_Os01g10340
Chr1	.	G_quartet	5455431	5455500	1.41429	-	.	sequence=CTCCCTGATCTCCGACACCCACTTCCCCCACGCCCTCATCCTCACCCCCCTGTACGCCACCGCCGCCGCC;ID=LOC_Os01g10370
Chr1	.	G_quartet	5470241	5470321	1.25926	+	.	sequence=GCAGAGGGATGCGGAGGGGAACCAGGAGGGGCACGTTGAAAGGGATGTGGAGGGGAACCAGGAGGAGGGGGATAGTGCAAG;ID=LOC_Os01g10390
Chr1	.	G_quartet	5490662	5490699	1.5	-	.	sequence=CCGAAGCCTCCGCCCTCCCCCTAGCGTTCCCCACGACC;ID=LOC_Os01g10420
Chr1	.	G_quartet	5491258	5491296	1.46154	-	.	sequence=CGCCGACCCCTCCACCAGCCGCCGTCAACCCCCGTCTCC;ID=LOC_Os01g10420
Chr1	.	G_quartet	5493379	5493575	1.63452	+	.	sequence=GGCAGCGGGCATGGGGTGCGTGTGCGGGAGGGCGGCTGCGGTGGATGATGGGAGGTGCGGGGCGGCGGCGGAGGCAGCGGTGGCGGCGGGGAAGGGTGTGGGGATGGGGGTGGGGATGGTGAGGAGGGAGGGGGAGGCGAGGAAGGTGCAGGCGAGGGTGGGGGGGAGGGAGGAGGCGGCGGAGAGGAGGAGGGCGG;ID=LOC_Os01g10430
Chr1	.	G_quartet	5493620	5493667	1.22917	+	.	sequence=GTGCCGAGGGCGGTGGAGGGGGAGCAGGTGGCGGCGGGGTGGCCGCCG;ID=LOC_Os01g10430
Chr1	.	G_quartet	5507688	5507707	1.85	+	.	sequence=GGGGAAGACGCCGCGGGGGG;ID=LOC_Os01g10440
Chr1	.	G_quartet	5508576	5508595	1.7	+	.	sequence=GTAGGGGGCAGAGGGCGAGG;ID=LOC_Os01g10440
Chr1	.	G_quartet	5508737	5508752	2.1875	+	.	sequence=GTGGTGTGGGGGTGGG;ID=LOC_Os01g10440
Chr1	.	G_quartet	5531052	5531110	1.28814	+	.	sequence=GAGGGGAGGATAGAGGAGAGAAGAGTGAGGGGGGGTTTTATTGGGCTTTTTGGAAGGTG;ID=LOC_Os01g10460
Chr1	.	G_quartet	5541172	5541201	1.46667	-	.	sequence=CCCGCCGCCCCCATCAGCGCCATCTCCTCC;ID=LOC_Os01g10470
Chr1	.	G_quartet	5549975	5550007	1.39394	-	.	sequence=CCTCCCCCCGCCGCCGCCGCGAACGCGTCCCTC;ID=LOC_Os01g10490
Chr1	.	G_quartet	5567829	5567868	1.35	-	.	sequence=CTCCCATTTGACCCTCCCCTCTCTTTGCCCCCATGAAAGC;ID=LOC_Os01g10504
Chr1	.	G_quartet	5568219	5568273	1.29091	-	.	sequence=CCGCTTTATCTCGATCTTCCCCCTCCCCATCTTCTCGCTGCTCCCCGCCGCCACC;ID=LOC_Os01g10504
Chr1	.	G_quartet	5579489	5579522	1.94118	-	.	sequence=CTTTGTCTGAGTCCCCCCCCCCCCCCCCTGAACC;ID=LOC_Os01g10520
Chr1	.	G_quartet	5584751	5584786	1.38889	-	.	sequence=CAGCCCCCGCCTCCTCCTCCTCCTCCTCCTGCAGCC;ID=LOC_Os01g10520
Chr1	.	G_quartet	5585104	5585151	1.27083	-	.	sequence=CCGTATAGCCTCCTCCCTTCTGCCCCCGCCGCTCCCCTTATGCTTGCC;ID=LOC_Os01g10520
Chr1	.	G_quartet	5585157	5585182	1.57692	-	.	sequence=CTCCCTTCACACAAAATCCCCCCACC;ID=LOC_Os01g10520
Chr1	.	G_quartet	5598621	5598643	1.47826	-	.	sequence=CAGCCCCCGCCGCCTCCTCCTGC;ID=LOC_Os01g10530
Chr1	.	G_quartet	5598971	5599018	1.54167	-	.	sequence=CCGTACAGCCTCCTCCCCTCCGCCCCCGCCGCTCCCCTCATGCTCGCC;ID=LOC_Os01g10530
Chr1	.	G_quartet	5600348	5600381	1.5	+	.	sequence=GGGCTGGGGCGGTTTGGGTGGAAGAAAATGTGGG;ID=LOC_Os01g10550
Chr1	.	G_quartet	5600709	5600757	1.28571	+	.	sequence=GAGGTGAGGGCGATGGCGTGTGCACGGGGGGGCGTGGAAGGAGGCGGAG;ID=LOC_Os01g10550
Chr1	.	G_quartet	5616363	5616383	1.71429	-	.	sequence=CCGCCCGGCCCCCGCCACTCC;ID=LOC_Os01g10560
Chr1	.	G_quartet	5616410	5616468	1.44068	-	.	sequence=CAGCGCCCCTCCTCCCTCTGCCGCGTCGCCCCCGCTCCCCTCCTCCTTTTTCCCGAATC;ID=LOC_Os01g10560
Chr1	.	G_quartet	5616479	5616521	1.62791	-	.	sequence=CAAGCCCCTTTCTCCCCCTCCTTTTTCCCCTTTTTCCCTCGCC;ID=LOC_Os01g10560
Chr1	.	G_quartet	5616598	5616655	1.36207	-	.	sequence=CCCAAACCGACATTGCCGCCCCCTTTAAACCCCAGCTCCTTACCCTCCAATCTCCCTC;ID=LOC_Os01g10560
Chr1	.	G_quartet	5616768	5616797	1.43333	-	.	sequence=CCGCGCCCTCTCCTTCCTCTTCCCCGGCCC;ID=LOC_Os01g10560
Chr1	.	G_quartet	5663455	5663485	1.41935	-	.	sequence=CACCCACACGCCGCCGTACCTCCCCGCCACC;ID=LOC_Os01g10600
Chr1	.	G_quartet	5670618	5670650	1.33333	-	.	sequence=CGCCCCGAGTTCATGCATCCCCCGCTCCACCAC;ID=LOC_Os01g10610
Chr1	.	G_quartet	5670803	5670854	1.59615	-	.	sequence=CCCCCCGGAAATTCCACCACCCGCGCCCCACCCACCCACCACACCCGTGCGC;ID=LOC_Os01g10610
Chr1	.	G_quartet	5671221	5671370	1.7	-	.	sequence=CCCTCCACGTCGGCATCCTCCCTCCCACCCCCACCCCCGCCGCCCCCGCTCCTCCTCCGACACCTCCTCCCCCCATCCCTCCCCCTCCTCCTCCTCCTCCCGTCGCCATACCAACCCAAACCCCCACCTTCTCACCTCGCCGCCCGCCTC;ID=LOC_Os01g10610
Chr1	.	G_quartet	5679308	5679329	1.77273	-	.	sequence=CGCCGCCGCCTCCTCCCCCCAC;ID=LOC_Os01g10630
Chr1	.	G_quartet	5693728	5693787	1.5	-	.	sequence=CCTCTCTCTCCCCCATCACTTCTCCTTCCCCAACCCTTCCTTCCCCTCTCCTTTCTCCTC;ID=LOC_Os01g10660
Chr1	.	G_quartet	5701081	5701125	1.24444	-	.	sequence=CGTCTGCGCCACCGCCACCCCGGCCACCCCCGCCGCCTTCTTCTC;ID=LOC_Os01g10680
Chr1	.	G_quartet	5703185	5703225	1.14634	-	.	sequence=CAACACAAACATCTCTCTCCCCTCCTCCCCCAAATGATCGC;ID=LOC_Os01g10680
Chr1	.	G_quartet	5722163	5722183	1.7619	-	.	sequence=CCCTCCCTCCCACTCTGACCC;ID=LOC_Os01g10690
Chr1	.	G_quartet	5723416	5723471	1.66071	-	.	sequence=CCGAGAAATCGTCTCGCCCCCCCCCCCCCCCCTTCCCCCAAATATTTCCTTCTTTC;ID=LOC_Os01g10690
Chr1	.	G_quartet	5739432	5739452	1.71429	-	.	sequence=CCCCCCAAAGTGACCACCCTC;ID=LOC_Os01g10720
Chr1	.	G_quartet	5750096	5750180	1.34118	+	.	sequence=GGCGGTGGCGTCGGTGCAGCTGGGGATGGGGAAGGCGGCAACACGGCTGGGGACGGGGACGGGGACAGGGATGGCGGCGGCGCCG;ID=LOC_Os01g10750
Chr1	.	G_quartet	5750185	5750204	1.85	+	.	sequence=GGTTGGGGCAAGTGGGGATG;ID=LOC_Os01g10750
Chr1	.	G_quartet	5760774	5760793	1.7	+	.	sequence=GGAGGAGGAGGAGAGGGGTG;ID=LOC_Os01g10790
Chr1	.	G_quartet	5773945	5773990	1.15217	+	.	sequence=GGAGGCGCTCGCGGCGAGGGGATGGGACGGGGAGATCGTGGCCGAG;ID=LOC_Os01g10830
Chr1	.	G_quartet	5778018	5778062	1.06667	-	.	sequence=CCCGTCACGGCGTCGCCCCCGCCCTCCTCCTTCTTCTGCAGCACC;ID=LOC_Os01g10840
Chr1	.	G_quartet	5778158	5778227	1.31429	-	.	sequence=CGGCACCGAGCCCCAGCCCAGATCCACCCCGACACCCCAGATCTGGACACCCCCCTCCCCACGGGTTACC;ID=LOC_Os01g10840
Chr1	.	G_quartet	5800881	5800911	1.48387	+	.	sequence=GGGCATGGCGGTGCGGGAGAGGGAGGACGGG;ID=LOC_Os01g10870
Chr1	.	G_quartet	5826582	5826614	1.39394	-	.	sequence=CCACCCCTAGTCTCCCCTAATCCATCAACTACC;ID=LOC_Os01g10920
Chr1	.	G_quartet	5839184	5839214	1.41935	-	.	sequence=CTCCCCCGCATGAGCTCCGCCCCGCCGAGCC;ID=LOC_Os01g10950
Chr1	.	G_quartet	5848346	5848375	1.4	+	.	sequence=GCGGCGACGAGGGCGAGGTGGGTGACGGGG;ID=LOC_Os01g10970
Chr1	.	G_quartet	5868322	5868345	1.66667	-	.	sequence=CCGCCCCTCGTCGCTTCCCCTACC;ID=LOC_Os01g11000
Chr1	.	G_quartet	5869363	5869466	1.32692	-	.	sequence=CTTATTCACTCGCACCCCCACTCACCCCGTCCCTATCTCTCTTACCCTTTCAGCCTCTCCTCCCCTCCGCTTGCCCCCTCTCCTCCACTCCACCTCTCCTCTCC;ID=LOC_Os01g11000
Chr1	.	G_quartet	5884033	5884090	1.25862	+	.	sequence=GGCGTTGGCGGCGGGGGTGGCCTCTCTGGCGGTGGCGGGGAGGGGGTGGCTCCTCCGG;ID=LOC_Os01g11020
Chr1	.	G_quartet	5884380	5884418	1.35897	+	.	sequence=GGTCGGCGAAGGGGACGGCGAGCAGAGGGGAGGCGGCGG;ID=LOC_Os01g11020
Chr1	.	G_quartet	5890893	5890927	1.37143	+	.	sequence=GGCGGTGAGGTGGAGGTGGAGGTGGGTGGGAGATG;ID=LOC_Os01g11040
Chr1	.	G_quartet	5890943	5890970	1.60714	+	.	sequence=GAGGTGCGGAATGAGGTGGGGCTTGGGG;ID=LOC_Os01g11040
Chr1	.	G_quartet	5891003	5891060	1.39655	+	.	sequence=GGAGGAGGAGGAGGAGGAGGAGGAGTTGGGGCTGCTGCGAAGAAGGGCGGGGAGGCGG;ID=LOC_Os01g11040
Chr1	.	G_quartet	5891329	5891385	1.22807	+	.	sequence=GCATAGGATTGGGGTGATGAGAAGAAGGGGGATCTGGGGTTGAGGTTGGATTTGATG;ID=LOC_Os01g11040
Chr1	.	G_quartet	5907929	5907957	1.55172	+	.	sequence=GGGGCGGCACCGTGGGGCGCGGCGGCGGG;ID=LOC_Os01g11054
Chr1	.	G_quartet	5912549	5912613	1.66154	+	.	sequence=GTTTGATTTTCATGAATCGGGGGGGGGGGGGGGGGGGGCGGGTGGAATAGTTTTAGGTAAGGGTG;ID=LOC_Os01g11070
Chr1	.	G_quartet	5913353	5913387	1.4	+	.	sequence=GGAAAGGGGGGACTGGGGGAGGCATGGCCTCTCTG;ID=LOC_Os01g11070
Chr1	.	G_quartet	5919047	5919101	1.29091	+	.	sequence=GGTAGTGGAGGAGGCGGCGGAGGAGGAGGGGGGCGGGAGCATGAGGTTCGCGCGG;ID=LOC_Os01g11080
Chr1	.	G_quartet	5922206	5922226	1.71429	+	.	sequence=GTTGGTGCACGGGGCGAGGGG;ID=LOC_Os01g11110
Chr1	.	G_quartet	5922268	5922290	1.52174	+	.	sequence=GTTTGGATTGTGGGGGGGTAATG;ID=LOC_Os01g11110
Chr1	.	G_quartet	5933886	5933907	1.72727	+	.	sequence=GGGTGTGGTGGGGTGCGGAAGG;ID=LOC_Os01g11110
Chr1	.	G_quartet	5939220	5939258	1.51282	-	.	sequence=CGCGCGATCCCCCCGCCACCGCCGCCATCCCCCAGAGCC;ID=LOC_Os01g11120
Chr1	.	G_quartet	5954256	5954299	1.47727	-	.	sequence=CTTCCTTCGTCTCCCCCCCTTCTCTCCCTCCCTCTCTTCTGCCC;ID=LOC_Os01g11130
Chr1	.	G_quartet	5962374	5962405	1.53125	+	.	sequence=GGAGGGCGCGGCGGTGGTGGCGGTGGCAGGGG;ID=LOC_Os01g11140
Chr1	.	G_quartet	5963366	5963396	1.16129	+	.	sequence=GCAAACAGATTGGGGGAGGGGAATTTCAGCG;ID=LOC_Os01g11140
Chr1	.	G_quartet	5995345	5995382	1.39474	+	.	sequence=GGCGGCGGGGAAGGAGTCGGGTGCGAGGTGGCTGGGTG;ID=LOC_Os01g11190
Chr1	.	G_quartet	6001855	6001956	1.29412	-	.	sequence=CCACCGCCGCCGCCGCCGCCGCGCCCATCCCCCACCGCCGCCGTCGCTGTCCCCCGTCACCGCCGCCGCGCACATCCCCCACCACCGCCGCGCCTGTCCTCC;ID=LOC_Os01g11200
Chr1	.	G_quartet	6005128	6005158	1.41935	-	.	sequence=CCCTGCTTCCCTCCTGCCCCGCCATTGCCAC;ID=LOC_Os01g11220
Chr1	.	G_quartet	6011669	6011708	1.325	-	.	sequence=CGCCGCCCCGTGGTACACCTCCGCCCCCTCCCTGTGCGCC;ID=LOC_Os01g11240
Chr1	.	G_quartet	6068841	6068878	1.28947	+	.	sequence=GCGCGCACGGGAGGGAAGACGGAGGGAGGGGACGGCTG;ID=LOC_Os01g11330
Chr1	.	G_quartet	6068938	6068968	1.48387	+	.	sequence=GCGGGCCGGCGGGAGGAGGAAGAAGGGGAGG;ID=LOC_Os01g11330
Chr1	.	G_quartet	6069271	6069308	1.21053	+	.	sequence=GGCCTCCGGGGGTGGGCGGCAATGGCGGTGGGGCCACG;ID=LOC_Os01g11330
Chr1	.	G_quartet	6069376	6069419	1.43182	+	.	sequence=GCTAGCGGGGACGAGGGAGAGCGAGGAAGGGGAACGGGAGGAGG;ID=LOC_Os01g11330
Chr1	.	G_quartet	6069476	6069516	1.29268	+	.	sequence=GGCCTTGGGCCGGGGAAGGGGAAGAAGAAGGGTGGCCGGAG;ID=LOC_Os01g11330
Chr1	.	G_quartet	6069675	6069702	1.5	+	.	sequence=GATGGAAAAGAGGCGGTTTGGGAGGGGG;ID=LOC_Os01g11330
Chr1	.	G_quartet	6069790	6069819	1.46667	+	.	sequence=GGGCAAAAGGAAAAAGGTGGGGGAACAGGG;ID=LOC_Os01g11330
Chr1	.	G_quartet	6069957	6069987	1.3871	+	.	sequence=GGGCTGGCGCGGTCAAGGTGGGGGTGGCGAG;ID=LOC_Os01g11330
Chr1	.	G_quartet	6070071	6070098	1.78571	+	.	sequence=GAGAAGGGAGGACGGTGGAAAGGGGGGG;ID=LOC_Os01g11330
Chr1	.	G_quartet	6070116	6070145	1.4	+	.	sequence=GGGAAAAAGGAGGTGGGAGAGGGAGAGGAG;ID=LOC_Os01g11330
Chr1	.	G_quartet	6070194	6070233	1.35	+	.	sequence=GCGCACAGGGTGGGGGCGAGCGGCAGGGCGGCATGGGCGG;ID=LOC_Os01g11330
Chr1	.	G_quartet	6070452	6070511	1.6	+	.	sequence=GTGCGAGGGGGGGTAAGATGATGGGCTGGGAGGGGAGATGAGCCGGGGGAGGGAAATCGG;ID=LOC_Os01g11330
Chr1	.	G_quartet	6071684	6071714	1.70968	+	.	sequence=GGACTGGGGCCTTGGGGGGAGGATTTGAGGG;ID=LOC_Os01g11330
Chr1	.	G_quartet	6109285	6109310	1.69231	-	.	sequence=CCGCCCCTGTGCGCCACCCCTCCGCC;ID=LOC_Os01g11360
Chr1	.	G_quartet	6109391	6109428	1.28947	-	.	sequence=CCGCCAGCGCCGCCCCTCTGCGCCACCCCTCCGTCGTC;ID=LOC_Os01g11360
Chr1	.	G_quartet	6109577	6109602	1.92308	-	.	sequence=CCCCCATCCACCACTCCTTTCCCCTC;ID=LOC_Os01g11360
Chr1	.	G_quartet	6111244	6111282	1.38462	-	.	sequence=CTGCCCTCCTGACCACCTCCAGCCATCCCCAACCCACAC;ID=LOC_Os01g11360
Chr1	.	G_quartet	6129348	6129378	1.58065	-	.	sequence=CTCCCCCGGCAAGGTCCCCGGCCACCGCCCC;ID=LOC_Os01g11390
Chr1	.	G_quartet	6129434	6129469	1.38889	-	.	sequence=CCACCACCGACCTCCTTCCCCCGTGCCGCTCGTCCC;ID=LOC_Os01g11390
Chr1	.	G_quartet	6164416	6164431	2.1875	-	.	sequence=CTCCCTCACCCCCACC;ID=LOC_Os01g11450
Chr1	.	G_quartet	6182356	6182395	1.15	+	.	sequence=GGCAGCGCAGGGGGAGGAGGATGGAGGCGGTGGTCCGGCG;ID=LOC_Os01g11470
Chr1	.	G_quartet	6199756	6199801	1.23913	-	.	sequence=CCGCGGTTGGAGCCCTCCCCACCACCGCCCCCGCCGCCGTTCTTCC;ID=LOC_Os01g11520
Chr1	.	G_quartet	6223440	6223495	1.41071	-	.	sequence=CCCGCCCTGCACCGCCACGATCTCCCCGCCGCCGCCGCCGCCTCCGCCCCTCGACC;ID=LOC_Os01g11550
Chr1	.	G_quartet	6223850	6223895	1.23913	-	.	sequence=CTGCCTCCTCCTGTCCCCCGCTTCCTCCTCCTCCTACGCCGCCGCC;ID=LOC_Os01g11550
Chr1	.	G_quartet	6223932	6223970	1.20513	-	.	sequence=CGGATCCAGATCCCCCGCCGCCTTCTTCCCCGCCGCTAC;ID=LOC_Os01g11550
Chr1	.	G_quartet	6250420	6250439	1.7	+	.	sequence=GGGATGGAGGGGGTAATATG;ID=LOC_Os01g11580
Chr1	.	G_quartet	6269189	6269247	1.30508	+	.	sequence=GGAGGACGGCGGCGCTGACGGGAGGGAGGGGGACGGCGGTGATTGGTGGAGGAGGACGG;ID=LOC_Os01g11620
Chr1	.	G_quartet	6279135	6279162	1.60714	+	.	sequence=GGGGCGCGGGCTGGGGCACACGGTGTGG;ID=LOC_Os01g11650
Chr1	.	G_quartet	6280505	6280534	1.5	+	.	sequence=GGGCGAACATTCAGAAGGGGTAGTTGGGGG;ID=LOC_Os01g11650
Chr1	.	G_quartet	6283034	6283067	1.64706	+	.	sequence=GCGGGCGTGCTGCGGGGCTCCGGGGGTCGGGGAG;ID=LOC_Os01g11650
Chr1	.	G_quartet	6296995	6297024	1.43333	+	.	sequence=GGGGGTGGAGGCGCTGCTGCGGGGAACGCG;ID=LOC_Os01g11670
Chr1	.	G_quartet	6306030	6306060	1.3871	+	.	sequence=GGCGGCGCAGGGATCGACGGGGAGGAGGGCG;ID=LOC_Os01g11700
Chr1	.	G_quartet	6312406	6312467	1.66129	-	.	sequence=CCTCATCCACTCTCCTCCACCTCCTCCCCTTCCTCCTCCTCCCCCTCCTCCCCTTTCCATCC;ID=LOC_Os01g11704
Chr1	.	G_quartet	6320182	6320203	1.68182	+	.	sequence=GTCGGGGAGATTGGGGGAAACG;ID=LOC_Os01g11710
Chr1	.	G_quartet	6363252	6363277	1.61538	+	.	sequence=GGGCGTGCTGCGGCGGCGGGGGGCGG;ID=LOC_Os01g11750
Chr1	.	G_quartet	6366010	6366043	1.55882	+	.	sequence=GGAAGGGGCGGTGCAGGTGGTGGTGCCGGGGGAG;ID=LOC_Os01g11760
Chr1	.	G_quartet	6368082	6368128	1.25532	-	.	sequence=CCTCCCGGTCCTCCTCGCCAACCCCGCCTCCTACCTCCCTGTCTCTC;ID=LOC_Os01g11770
Chr1	.	G_quartet	6368187	6368242	1.51786	-	.	sequence=CCCACTTCTCCTTCTCCTCCTCCCCAATCTCCCCGCCTCCTTTTCTTCCCCAATCC;ID=LOC_Os01g11770
Chr1	.	G_quartet	6369444	6369486	1.51163	+	.	sequence=GGCGGAGGGAGACGGGGGCGGCGGAGAGGTACAGGGAGATGGG;ID=LOC_Os01g11780
Chr1	.	G_quartet	6369841	6369891	1.31373	+	.	sequence=GGCGTGGAGGAGCGGGTTCGGGGAGGAGGATGCGGTGACCGCGGGGGAGAG;ID=LOC_Os01g11780
Chr1	.	G_quartet	6390012	6390044	1.63636	-	.	sequence=CAATCACCCCGCCATGCCCGTGCCCGCCGCCCC;ID=LOC_Os01g11810
Chr1	.	G_quartet	6390701	6390720	1.8	-	.	sequence=CCACCACCCAGCTCCCCGCC;ID=LOC_Os01g11810
Chr1	.	G_quartet	6394330	6394356	1.62963	+	.	sequence=GGCGGGCGCAGGTGGTGGGGGAAGGAG;ID=LOC_Os01g11820
Chr1	.	G_quartet	6396232	6396258	1.59259	-	.	sequence=CCCTTCTCGCCCCACGTCTTGCCCCAC;ID=LOC_Os01g11830
Chr1	.	G_quartet	6396550	6396581	1.34375	-	.	sequence=CACTTCCCCCGGTACCCCTCGTACCGGTACCC;ID=LOC_Os01g11830
Chr1	.	G_quartet	6401684	6401703	1.75	+	.	sequence=GGGGCGGCTGCGACGTGGGG;ID=LOC_Os01g11840
Chr1	.	G_quartet	6401960	6401984	1.6	+	.	sequence=GGGGCAGCGACTGGGGCGAGCAGGG;ID=LOC_Os01g11840
Chr1	.	G_quartet	6416374	6416415	1.21429	+	.	sequence=GCCATCTAGCGGGGGGAGCAAGCGGGGAGGGGGCCCAGGCTG;ID=LOC_Os01g11860
Chr1	.	G_quartet	6427714	6427745	1.4375	+	.	sequence=GAGGAGTTGGGGGGGGGGCCTAATGCGATCGG;ID=LOC_Os01g11870
Chr1	.	G_quartet	6451324	6451364	1.46341	+	.	sequence=GTGTGTGTTTTTTTTTTTTTTGGGGGGGGGGGGGCATGGAG;ID=LOC_Os01g11900
Chr1	.	G_quartet	6453517	6453536	1.7	+	.	sequence=GGGAGTAGGTGGGGTGGCAG;ID=LOC_Os01g11900
Chr1	.	G_quartet	6454062	6454121	1.38333	+	.	sequence=GAGAGAGAGAGAGAGAGAAGAGGGGGTGGGGGTGGGGGTGTATGGGTGAAATAAGAATAG;ID=LOC_Os01g11900
Chr1	.	G_quartet	6477667	6477697	1.3871	+	.	sequence=GTCTAAAGAGGGAGTGGGGTGGCATGGTGGG;ID=LOC_Os01g11920
Chr1	.	G_quartet	6479744	6479761	1.88889	+	.	sequence=GGTGGGGGTGATAAAGGG;ID=LOC_Os01g11920
Chr1	.	G_quartet	6479963	6479993	1.3871	+	.	sequence=GAGGGGGAGGTTGTGGAGGAGGATGAGGACG;ID=LOC_Os01g11920
Chr1	.	G_quartet	6480379	6480410	1.375	+	.	sequence=GGGCAGAGTACGGGAGGTGGATGTTGGGGATG;ID=LOC_Os01g11920
Chr1	.	G_quartet	6494877	6494962	1.47674	+	.	sequence=GAGGAGGAGGAGGGGAGACGATGAGCGGGCGGGGGAGGGGGGACCCGCTGGTGCTGGGGAGGGTGGTGGGGGACGTGGTGGACCCG;ID=LOC_Os01g11940
Chr1	.	G_quartet	6514271	6514322	1.28846	-	.	sequence=CACCTCCACATCGTACACCTCCCCGTCCCCGCCCTCCCGCGCGGCCGCCTTC;ID=LOC_Os01g11952
Chr1	.	G_quartet	6514421	6514456	1.47222	-	.	sequence=CACCACCGCCGCGCCGCTCCCCTCACCACCCCCGGC;ID=LOC_Os01g11952
Chr1	.	G_quartet	6514469	6514492	1.91667	-	.	sequence=CCCCTCCTCCATCTCCAACTCCCC;ID=LOC_Os01g11952
Chr1	.	G_quartet	6514574	6514610	1.27027	-	.	sequence=CCCTAGAATTGAACTCCCTTCCTCCCCCCAACTCGTC;ID=LOC_Os01g11952
Chr1	.	G_quartet	6520174	6520207	1.38235	-	.	sequence=CTTCCCCGACCTCGCCCACACAACATCCCCGAGC;ID=LOC_Os01g11960
Chr1	.	G_quartet	6520288	6520326	1.51282	-	.	sequence=CTTCCCCTCCGGCCGCCCATTCCCCCCGCCGCCGCCGGC;ID=LOC_Os01g11960
Chr1	.	G_quartet	6520506	6520546	1.2439	-	.	sequence=CGTAGAGCTCCCCGTCCACAACTCCCCCCTCCGCCGCGGCC;ID=LOC_Os01g11960
Chr1	.	G_quartet	6520678	6520703	1.26923	-	.	sequence=CGGCTCCCCCATCTCTCCCCGGCGAC;ID=LOC_Os01g11960
Chr1	.	G_quartet	6524161	6524210	1.46	+	.	sequence=GGGGAAGCTGGAGACCAGGGCGGCGCGGGGGCGGGGAGGCGTCGGCGCGG;ID=LOC_Os01g11970
Chr1	.	G_quartet	6528867	6528913	1.21277	+	.	sequence=GAGAGAGCGAGGGCGAGGGCGAGAGGGGGAGGATGATGGAGCTGAGG;ID=LOC_Os01g11990
Chr1	.	G_quartet	6541095	6541125	1.3871	+	.	sequence=GGCGGCGGCGGGGGGCGCGTCGGCGGCGGTG;ID=LOC_Os01g12020
Chr1	.	G_quartet	6547163	6547192	1.4	+	.	sequence=GGGCATGGCGGATGAGGGGGAGAGAGTCGG;ID=LOC_Os01g12040
Chr1	.	G_quartet	6552613	6552655	1.48837	+	.	sequence=GGGGCACATTAGGGCGCAGGGTAGGAGGGACAGGGGTAAGAGG;ID=LOC_Os01g12040
Chr1	.	G_quartet	6565990	6566023	1.61765	-	.	sequence=CCCCGCCGCCCGTACCAGCTCGCGTACCCCTCCC;ID=LOC_Os01g12070
Chr1	.	G_quartet	6566184	6566224	1.43902	-	.	sequence=CTCCGCCGCCCCGGCCACCGCCCCGCCGCCGCCCGAGCACC;ID=LOC_Os01g12070
Chr1	.	G_quartet	6576318	6576357	1.3	-	.	sequence=CAACAGTTAACCCCCCACCCCCACCAGCGATTTAGCTACC;ID=LOC_Os01g12080
Chr1	.	G_quartet	6576676	6576731	1.48214	-	.	sequence=CATAGGATTGAACTGAACCCCCCCCCCCCCCCCCCCCCAAAATCTTTCAAGAACAC;ID=LOC_Os01g12080
Chr1	.	G_quartet	6583878	6583911	1.35294	+	.	sequence=GGCGGAGCTCGTGGGGCGGGTGGCGCGGCGGGCG;ID=LOC_Os01g12090
Chr1	.	G_quartet	6587372	6587401	1.5	-	.	sequence=CCACCCCACGATGCCGCCCTCGCCTCCCTC;ID=LOC_Os01g12100
Chr1	.	G_quartet	6587613	6587633	1.7619	-	.	sequence=CCCCTCTCCTCCTCCTCCTCC;ID=LOC_Os01g12100
Chr1	.	G_quartet	6606966	6606996	1.41935	-	.	sequence=CCGCCGAGCTCCGCCCGCCTGAGCCCCTCCC;ID=LOC_Os01g12120
Chr1	.	G_quartet	6607057	6607109	1.28302	-	.	sequence=CCGCCCGAGCGCCACCGCGCCCGCGCCCCTCCCGGCCGAGCGCCGCCCTGCCC;ID=LOC_Os01g12120
Chr1	.	G_quartet	6607167	6607197	1.41935	-	.	sequence=CGCCCGAGCTCCGCCCGCCCGAGCCCTTCCC;ID=LOC_Os01g12120
Chr1	.	G_quartet	6615567	6615586	1.75	+	.	sequence=GGCGGGGGAGACGGAGGAGG;ID=LOC_Os01g12140
Chr1	.	G_quartet	6615649	6615669	1.7619	+	.	sequence=GCGGCGGGGGAGAGGGAGGCG;ID=LOC_Os01g12140
Chr1	.	G_quartet	6616735	6616778	1.36364	-	.	sequence=CTCCTCTCTTCTTCCCTCTTCCCTCTCCCCTCTCTCTCCTTCCC;ID=LOC_Os01g12150
Chr1	.	G_quartet	6617963	6618010	1.4375	-	.	sequence=CCGCCCGTGCGCTCCGCGCCTCCGCCCCCCACCTGCCCGTCCGCTCCC;ID=LOC_Os01g12150
Chr1	.	G_quartet	6625476	6625504	1.51724	-	.	sequence=CCCTGCCACCTTCACCACGTCCCCCAGCC;ID=LOC_Os01g12160
Chr1	.	G_quartet	6629094	6629129	1.22222	-	.	sequence=CCGTAAGCCCCCCCTTCGTCCTCGTCTCCCTGCTGC;ID=LOC_Os01g12160
Chr1	.	G_quartet	6629842	6629870	1.44828	-	.	sequence=CACCGCCTCGCCGCTCACCCCATCCACCC;ID=LOC_Os01g12160
Chr1	.	G_quartet	6644528	6644567	1.275	-	.	sequence=CTTCCTACTACCATCCTTGCCCCTCCTCCCATGGCCACCC;ID=LOC_Os01g12180
Chr1	.	G_quartet	6644803	6644861	1.35593	-	.	sequence=CCGCATCCATCCCCTCCTCCGCGCCTCTCCCCTTCCTGACGTCAACAGCCATCCCCTCC;ID=LOC_Os01g12180
Chr1	.	G_quartet	6649870	6649918	1.20408	+	.	sequence=GAGCGGCGGGCAGCAGGCGGCGGGGTGCGGGGGGAGGTACTTCCAGATG;ID=LOC_Os01g12190
Chr1	.	G_quartet	6653184	6653205	1.72727	+	.	sequence=GGAGGGAGCTTTTGGGGTAGGG;ID=LOC_Os01g12200
Chr1	.	G_quartet	6653283	6653322	1.375	+	.	sequence=GGCGGTGGTGGTGGCGGAGGCCAGGGGCGGGGTGAAGCAG;ID=LOC_Os01g12200
Chr1	.	G_quartet	6653331	6653362	1.40625	+	.	sequence=GCAGGTGGCGGTGGGGAGGGTGATCAGGGTCG;ID=LOC_Os01g12200
Chr1	.	G_quartet	6663802	6663840	1.25641	+	.	sequence=GAGCCGGCGGGCCAGGGCCGGGGAGGGGGAAGAGCCTGG;ID=LOC_Os01g12220
Chr1	.	G_quartet	6663879	6663909	1.41935	+	.	sequence=GGCGGCGGCGGGGGTGCTCATGCTGCAGGGG;ID=LOC_Os01g12220
Chr1	.	G_quartet	6663933	6663973	1.26829	+	.	sequence=GGAGTTCATGGGGATGCAGGATGTGGTGGGGGATCTCGGTG;ID=LOC_Os01g12220
Chr1	.	G_quartet	6670328	6670384	1.22807	-	.	sequence=CCTCGCCGAACCTCCGCCCCACGGCGACCCCCAGCTCGTACCCACCGCCGCCGCACC;ID=LOC_Os01g12230
Chr1	.	G_quartet	6694365	6694384	1.7	-	.	sequence=CCCCCCCAGCTTTCTTCACC;ID=LOC_Os01g12250
Chr1	.	G_quartet	6702900	6702945	1.34783	-	.	sequence=CCAATTGCAGCTTCCCTAATCCCCACGCCCCCATCATGTACCCTCC;ID=LOC_Os01g12260
Chr1	.	G_quartet	6734416	6734446	1.3871	+	.	sequence=GGACGCGTGGGGGTTGGATCATCTAGGGGTG;ID=LOC_Os01g12330
Chr1	.	G_quartet	6734842	6734871	1.46667	+	.	sequence=GGAGCAGCGAGTTGTGGTGGGATAGGGGGG;ID=LOC_Os01g12330
Chr1	.	G_quartet	6735156	6735206	1.19608	+	.	sequence=GGAAGATCCGAGGGTGGAGAGGGAGAGGGGAGGGGAGCCGGCGAGAACGAG;ID=LOC_Os01g12330
Chr1	.	G_quartet	6736287	6736306	1.8	-	.	sequence=CCCACCCGCATCCCCACTTC;ID=LOC_Os01g12340
Chr1	.	G_quartet	6748521	6748542	1.72727	+	.	sequence=GGGGGAAGAGGAAGCAGGGAGG;ID=LOC_Os01g12350
Chr1	.	G_quartet	6748566	6748586	1.90476	+	.	sequence=GAGGGGGCGGGGCGGCGCGTG;ID=LOC_Os01g12350
Chr1	.	G_quartet	6749573	6749598	1.57692	+	.	sequence=GGAAGTGGAGGAGGAGCGGGGGGCTG;ID=LOC_Os01g12350
Chr1	.	G_quartet	6757315	6757344	1.43333	-	.	sequence=CTCCCCATCTCGCCGCCCTTCTCCACCTCC;ID=LOC_Os01g12360
Chr1	.	G_quartet	6769042	6769080	1.25641	-	.	sequence=CTCCGGCGACTCCCTCCCCTTCTTCTCCCCGCTCTTGCC;ID=LOC_Os01g12390
Chr1	.	G_quartet	6769829	6769854	1.88462	-	.	sequence=CGCCCCCTGCCGCCGCCCAGCCCCGC;ID=LOC_Os01g12390
Chr1	.	G_quartet	6787735	6787754	1.75	+	.	sequence=GGGCGGGAGGCTGGGGCTCG;ID=LOC_Os01g12420
Chr1	.	G_quartet	6793126	6793144	2.15789	-	.	sequence=CCCGGCCATCCCCTTCCCC;ID=LOC_Os01g12430
Chr1	.	G_quartet	6813924	6813943	1.95	+	.	sequence=GTGGGTTTTGGGAGGGGTGG;ID=LOC_Os01g12440
Chr1	.	G_quartet	6814020	6814051	1.4375	+	.	sequence=GGAGTGGTGGTGGTGGAGGATTGGAGTTGGGG;ID=LOC_Os01g12440
Chr1	.	G_quartet	6814162	6814217	1.32143	+	.	sequence=GGCGACGCCGTCGGCGAAGGGGGGAAAGGGGAAGGTTGTGGTGGGTGGTGGTGGCG;ID=LOC_Os01g12440
Chr1	.	G_quartet	6837278	6837298	1.80952	+	.	sequence=GGGAGGACGCGTTGGGGGGAG;ID=LOC_Os01g12470
Chr1	.	G_quartet	6840406	6840468	1.55556	+	.	sequence=GAACTTTGAAGGGATGGGGAAATTTGGGGGGGGGGGGGGGGTTGGTTGTGTTGTCAAGAAAAG;ID=LOC_Os01g12470
Chr1	.	G_quartet	6843336	6843420	1.69412	-	.	sequence=CCTCCCCTTCACCATCCTCTCCCTCCTTCCCTCCTCCTCCTGCTGCTCCCACCCCCAAATCCCCCCGACCAAATCCTACCACCCC;ID=LOC_Os01g12480
Chr1	.	G_quartet	6857454	6857473	1.7	+	.	sequence=GGAGACGGAGGGGAAGAGGG;ID=LOC_Os01g12490
Chr1	.	G_quartet	6863374	6863418	1.64444	+	.	sequence=GGCCGGAGGAGGGAGGGGGAGGCCGGTGGGGGGCGACGGCGGCGG;ID=LOC_Os01g12500
Chr1	.	G_quartet	6863446	6863491	1.71739	+	.	sequence=GGCCGGAAGAGGGAGGGGGGAGGCCGGCGGGGGCGACGGCGCGGGG;ID=LOC_Os01g12500
Chr1	.	G_quartet	6863673	6863724	1.25	+	.	sequence=GTAGATTTGGCCGGAGGAGGGAGGGGGGAGGCCGGCGGGAGCGGCGGCGGCG;ID=LOC_Os01g12500
Chr1	.	G_quartet	6881880	6881942	1.5873	-	.	sequence=CCCGCCAGCACCCCGGCCATGCCCCCGACTCCCCCCGCCACGAACTCCTTCCCCCAGCTGCTC;ID=LOC_Os01g12520
Chr1	.	G_quartet	6889542	6889584	1.27907	+	.	sequence=GGCGGCGGCGGATGGGGGAGCGGGGGGCGAGTCGTGCTCGCCG;ID=LOC_Os01g12530
Chr1	.	G_quartet	6902109	6902133	1.48	+	.	sequence=GCATTGGAGGGTAGGGGGCGGATTG;ID=LOC_Os01g12540
Chr1	.	G_quartet	6904777	6904830	1.75926	+	.	sequence=GGCGGCGTCAGGCGGCAAGGCGGGGGGTGGAGGTGGTTTGGGGAAGGGCGGGGG;ID=LOC_Os01g12550
Chr1	.	G_quartet	6911931	6911997	1.68657	-	.	sequence=CGTCACCGTCACCCGCCGCGTCGCCCCCGCCCCCGCCCCCGCTCCCGCCGCCGCCCCCACATCCTGC;ID=LOC_Os01g12560
Chr1	.	G_quartet	6922463	6922486	1.70833	-	.	sequence=CGTCCCCGACGCCACCTCCCTCCC;ID=LOC_Os01g12580
Chr1	.	G_quartet	6923061	6923100	1.25	-	.	sequence=CAACCTCTCTCCCCTCTAATCCCCATTCTTCTTCCTCCGC;ID=LOC_Os01g12580
Chr1	.	G_quartet	6928168	6928200	1.48485	+	.	sequence=GGGTGATAGGGAAGGGCGGCGAGATGGGGAGCG;ID=LOC_Os01g12590
Chr1	.	G_quartet	6935909	6935934	1.69231	-	.	sequence=CAGCCCCCCGCTCCTCCTCCACCTCC;ID=LOC_Os01g12600
Chr1	.	G_quartet	6936944	6936964	1.85714	-	.	sequence=CACGTGCCGCCCCGCCCCCTC;ID=LOC_Os01g12600
Chr1	.	G_quartet	6937088	6937115	1.5	-	.	sequence=CCCCCCTGCGGCTCCCGCCCGCGCCATC;ID=LOC_Os01g12600
Chr1	.	G_quartet	6958498	6958559	1.6129	-	.	sequence=CGTCATCCACCTCCCCTCCTCCACCTCCACCCCCACCCCCACCTCCGCCGTCCTCGCACGCC;ID=LOC_Os01g12640
Chr1	.	G_quartet	6968049	6968079	1.35484	+	.	sequence=GTTAGAGCGGGTGGGGATGGGCTGGATCTGG;ID=LOC_Os01g12650
Chr1	.	G_quartet	6976374	6976546	1.38728	-	.	sequence=CTCCTGCTCCACCCTCTCCACCGTAACCCCGACCCTCGCCCCCTGCCCGCCGCCGCCTGCCCACGGCGCGGACGCCAGCCCCAGCCCCACCCCGACGCCTATCCCGATCCCCACCGCCGACATCACCACGTGCTTCCCCTCCATCCCCTCCCCGCCGCCGGCGTTCGTCCTCC;ID=LOC_Os01g12660
Chr1	.	G_quartet	6979839	6979859	1.71429	+	.	sequence=GGGAGGGGATTTTGAGGGAAG;ID=LOC_Os01g12670
Chr1	.	G_quartet	7009226	7009262	1.2973	+	.	sequence=GTCGGCGGCGGCGGCGGCGGGTGGGGTGGTGACGGCG;ID=LOC_Os01g12690
Chr1	.	G_quartet	7016967	7016997	1.45161	+	.	sequence=GGAGGGGAGGTGCGGGGGATATTAATATTTG;ID=LOC_Os01g12700
Chr1	.	G_quartet	7038129	7038157	1.48276	+	.	sequence=GGGGACGGTGTGGGTGGTGGTGGTAGTAG;ID=LOC_Os01g12720
Chr1	.	G_quartet	7038612	7038637	1.57692	+	.	sequence=GTGGTGGTGGGGATCGTGGTGGGCGG;ID=LOC_Os01g12720
Chr1	.	G_quartet	7039446	7039466	1.66667	+	.	sequence=GGGGATCACTATGGTGGGGTG;ID=LOC_Os01g12720
Chr1	.	G_quartet	7044625	7044663	1.23077	+	.	sequence=GGTGATAGTTTGTTTTGGGGGGATTATTGGGGTGCTTAG;ID=LOC_Os01g12730
Chr1	.	G_quartet	7044670	7044706	1.21622	+	.	sequence=GCAGATAAGTAGGGGAATTGGGGATTAGGGCGTGATG;ID=LOC_Os01g12730
Chr1	.	G_quartet	7045532	7045578	1.51064	+	.	sequence=GTTGGGTGATTGGGGAGTGGGAAGGTGGTTTGGGGTAAAATTGGGTG;ID=LOC_Os01g12730
Chr1	.	G_quartet	7048972	7048992	1.71429	+	.	sequence=GGGACGGCGACGGTGGGGGAG;ID=LOC_Os01g12740
Chr1	.	G_quartet	7050325	7050344	1.7	+	.	sequence=GGCGCCGGGAGGAGGGGGTG;ID=LOC_Os01g12740
Chr1	.	G_quartet	7053802	7053834	1.45455	+	.	sequence=GAGGGGCTTCTCGGGACGATGACGGTGGGGGAG;ID=LOC_Os01g12750
Chr1	.	G_quartet	7064976	7065017	1.21429	+	.	sequence=GGTGCCGGTAGGAGGGGGTGTCCTGGGGTCGGGTTCGCTGTG;ID=LOC_Os01g12760
Chr1	.	G_quartet	7072300	7072321	1.59091	+	.	sequence=GAGGGGGATAGACGGGAAGGTG;ID=LOC_Os01g12770
Chr1	.	G_quartet	7088773	7088792	1.7	-	.	sequence=CCCCTACGCCCTATAATCCC;ID=LOC_Os01g12800
Chr1	.	G_quartet	7092179	7092198	1.8	+	.	sequence=GAGCGCGGGGGGGACGGAGG;ID=LOC_Os01g12810
Chr1	.	G_quartet	7093790	7093820	1.41935	+	.	sequence=GGGAGGCTGGAGGAGGCGTGGCGGGTGGTGG;ID=LOC_Os01g12810
Chr1	.	G_quartet	7108793	7108830	1.13158	-	.	sequence=CTCCGATTATCAACTCAATCCCCAACCCCCAAATTGTC;ID=LOC_Os01g12840
Chr1	.	G_quartet	7128809	7128849	1.36585	-	.	sequence=CGTACACCGCCCCACCTCCGCCGCCGCCACCCTCCGCCGCC;ID=LOC_Os01g12870
Chr1	.	G_quartet	7129190	7129240	1.11765	+	.	sequence=GGAAATCGTTAGACAAGGCGGGTGGGGGGGCATCGCATCTGGAGGTGGAGG;ID=LOC_Os01g12880
Chr1	.	G_quartet	7129281	7129329	1.4898	+	.	sequence=GGCCAGGAGGGGGGGCGGCTGGCCGGAGCTAGGGTGGGTGGGTGGTTGG;ID=LOC_Os01g12880
Chr1	.	G_quartet	7129362	7129404	1.37209	+	.	sequence=GGGCAGCGGCGGCGGCCGGTGGGAGGAGGGGAAGCATGGCGGG;ID=LOC_Os01g12880
Chr1	.	G_quartet	7129648	7129680	1.27273	+	.	sequence=GAATGCGATTGGGGGGTGGTGGGTGAATGAATG;ID=LOC_Os01g12880
Chr1	.	G_quartet	7158363	7158403	1.90244	+	.	sequence=GGGTTGGGGGGTTGCGGTTTTGGGGGAGGAGAGGGGTTCAG;ID=LOC_Os01g12890
Chr1	.	G_quartet	7161902	7161929	1.5	+	.	sequence=GGGGAAAACAGCGGGTTTGAGTAAGGGG;ID=LOC_Os01g12890
Chr1	.	G_quartet	7167220	7167252	1.36364	-	.	sequence=CATGCACGTCTTCCCCACCGCGCCGTCCCCCAC;ID=LOC_Os01g12900
Chr1	.	G_quartet	7167279	7167319	1.17073	-	.	sequence=CCGCCGCCGCCGAGCTCATCTCCCCCGCCCACTCCGGCCAC;ID=LOC_Os01g12900
Chr1	.	G_quartet	7176695	7176725	1.3871	+	.	sequence=GGAGGAGGTGGAGATGGATGGGAGGGTGGCG;ID=LOC_Os01g12920
Chr1	.	G_quartet	7182966	7182996	1.41935	-	.	sequence=CTCCCTCCACCCCTTGCCGCTGCCCTGCCGC;ID=LOC_Os01g12930
Chr1	.	G_quartet	7183832	7183850	1.78947	-	.	sequence=CCGCCCCACGCCGCCCGCC;ID=LOC_Os01g12930
Chr1	.	G_quartet	7185776	7185814	1.30769	-	.	sequence=CGCTGCACCCCCTCCTCACCCTCGTCACCCTCGGCGCCC;ID=LOC_Os01g12940
Chr1	.	G_quartet	7197142	7197175	1.26471	+	.	sequence=GCAGGGGAGAGGAGAGGATCCTGGTGAGGGGCTG;ID=LOC_Os01g12950
Chr1	.	G_quartet	7198454	7198485	1.46875	+	.	sequence=GTGGGTGATGGGCGGTGGCTGATGATCGGGGG;ID=LOC_Os01g12950
Chr1	.	G_quartet	7202854	7202903	1.46	+	.	sequence=GGGCGAGGGCAAGGGCGAGGGAGGCGATGGTGGGGTGGAGATGGAAGAGG;ID=LOC_Os01g12950
Chr1	.	G_quartet	7205745	7205795	1.09804	+	.	sequence=GGGATTGTGTTTCTGTGTGTGTGGGGGAGGGGGGATGCGAATCCGTATCTG;ID=LOC_Os01g12950
Chr1	.	G_quartet	7208935	7208953	1.78947	+	.	sequence=GGAGGCGGAGGCGGGGGCG;ID=LOC_Os01g12950
Chr1	.	G_quartet	7240841	7240872	1.5625	+	.	sequence=GGGGTGTGGAGGGGCAGTGCTAGAGGTGGTGG;ID=LOC_Os01g13020
Chr1	.	G_quartet	7245009	7245052	1.15909	-	.	sequence=CTCTCTCATCTCCACTTTCCCCTTTTCCCCACTTCCTCTCTCTC;ID=LOC_Os01g13024
Chr1	.	G_quartet	7245382	7245401	1.8	-	.	sequence=CTGCCTCCCCGCTTTTCCCC;ID=LOC_Os01g13024
Chr1	.	G_quartet	7250176	7250235	1.5	+	.	sequence=GCCGGGAAGGGCAAGGCGGCGAGGGAGGGGGAGGAGGTGGGGGCTGAGGAGGAGGACAAG;ID=LOC_Os01g13030
Chr1	.	G_quartet	7253124	7253161	1.5	+	.	sequence=GGTTTTTATTAGGGAGGGGGGGGGGGGCAAAAACCATG;ID=LOC_Os01g13030
Chr1	.	G_quartet	7259886	7259943	1.2931	+	.	sequence=GGCGGCGGCGGCAGGGCGAGGCGCGCGGGGGGGAAGAAGGCGGCGGCGGCGGCGGCGG;ID=LOC_Os01g13040
Chr1	.	G_quartet	7265456	7265510	1.34545	+	.	sequence=GGGGGTTTGGTTCACGCGGCGCGGGCGGGGAGTGGGAGGGGCATGGACCGCATCG;ID=LOC_Os01g13060
Chr1	.	G_quartet	7276529	7276574	1.30435	+	.	sequence=GGCGGCGGCGGCGGCGGGAGGGAGAGGCGGGGGCGGCAAGACGACG;ID=LOC_Os01g13070
Chr1	.	G_quartet	7277804	7277848	1.8	+	.	sequence=GGCGTGGGCGGGGAGGGAGGTGGAGGAGGGGAGCCACAGGAGGGG;ID=LOC_Os01g13070
Chr1	.	G_quartet	7288442	7288460	1.84211	+	.	sequence=GGGGATCTTTTTTTGGGGG;ID=LOC_Os01g13100
Chr1	.	G_quartet	7292911	7292964	1.46296	+	.	sequence=GTTTTTTTTTTTTTTTTTTGGGGGGTGGGGGGGTGGGGTTTAGGTAGTAGGAAG;ID=LOC_Os01g13100
Chr1	.	G_quartet	7302889	7302919	1.51613	+	.	sequence=GGGAAGGCGGCGGGTGGGGCCGGCGAGGCGG;ID=LOC_Os01g13130
Chr1	.	G_quartet	7303269	7303293	1.72	+	.	sequence=GGGGACGGGGCCGCTGCTGACGGGG;ID=LOC_Os01g13130
Chr1	.	G_quartet	7309226	7309291	1.5	-	.	sequence=CACATCCCCCCGACACCACCACCACCACCACCACCTCCCCCAACTCCGACCAACCCCGGCAGCTCC;ID=LOC_Os01g13140
Chr1	.	G_quartet	7325398	7325459	1.87097	+	.	sequence=GCAAGGAGAAGATGGGCGGCGGAGGAGGGGGAGGGGGAGGGGGAGGGGAGGCGGAGGTGGCG;ID=LOC_Os01g13150
Chr1	.	G_quartet	7325471	7325511	1.26829	+	.	sequence=GCGCGCGGAGGGGAAGGACGGGAGGAAGGGCAGGAGCATGG;ID=LOC_Os01g13150
Chr1	.	G_quartet	7335023	7335063	1.53659	+	.	sequence=GGGATGTTTTTTTTTTTTGGGGGGGGGGGGGTTTAATGCTG;ID=LOC_Os01g13160
Chr1	.	G_quartet	7340914	7340950	1.18919	+	.	sequence=GTGGTGTAGGTACGTCGGCGTGGGGCAGGGGAGCTCG;ID=LOC_Os01g13170
Chr1	.	G_quartet	7341172	7341270	1.84848	+	.	sequence=GGTGCATCGCGTTTAGGGGGGTTTGGGCGGGGTCAGGAATTGGGGGTTTTCGTGTTGGGGGGGGGGGGGGTGGGGGGGGGGGGAAGGTTCGATCCTCGG;ID=LOC_Os01g13170
Chr1	.	G_quartet	7341502	7341530	1.44828	+	.	sequence=GGGGAATTGGGGATTGTGTGCGATGGCGG;ID=LOC_Os01g13170
Chr1	.	G_quartet	7341535	7341554	1.7	+	.	sequence=GTGGATTGGGGAAAGGTGGG;ID=LOC_Os01g13170
Chr1	.	G_quartet	7346529	7346561	1.36364	-	.	sequence=CCGCTTGCCCCCGAACCCTCCCTGTTCCCTGGC;ID=LOC_Os01g13180
Chr1	.	G_quartet	7350306	7350325	1.8	+	.	sequence=GCAGGGGATAGGGGCTGTGG;ID=LOC_Os01g13190
Chr1	.	G_quartet	7357298	7357332	1.45714	-	.	sequence=CGGCGAAGTAGGACCCGCCTCCCCCGCCCCCGCCC;ID=LOC_Os01g13200
Chr1	.	G_quartet	7357515	7357550	1.22222	-	.	sequence=CGCCGACGACGCCCCCCCGCCGCCGCCGCCCGAGGC;ID=LOC_Os01g13200
Chr1	.	G_quartet	7385903	7385919	2.11765	+	.	sequence=GGGAGGCGGAGGAGGGG;ID=LOC_Os01g13250
Chr1	.	G_quartet	7393346	7393381	1.52778	-	.	sequence=CTCCCCAACCCCCCCACAAGCGATCCATCACGCACC;ID=LOC_Os01g13260
Chr1	.	G_quartet	7393476	7393515	1.725	-	.	sequence=CCGCCTTCCCTCCTCCTCCTCCTCCTCCCTCCCCCACCGC;ID=LOC_Os01g13260
Chr1	.	G_quartet	7400846	7400864	2	+	.	sequence=GGGGAGGTAGGGAATTGGG;ID=LOC_Os01g13270
Chr1	.	G_quartet	7409219	7409248	1.4	-	.	sequence=CAACCATCCATCCACCACCCCCAATTCCAC;ID=LOC_Os01g13280
Chr1	.	G_quartet	7430619	7430652	1.23529	+	.	sequence=GCAGCGGTGGCCGGGGCGGGGTTCATCATGCGGG;ID=LOC_Os01g13320
Chr1	.	G_quartet	7432300	7432351	1.65385	-	.	sequence=CCCAAGTATTCCCAACTACCCCCCCCCCCCCCCCAAAAAAAAAAAAAATTCC;ID=LOC_Os01g13330
Chr1	.	G_quartet	7438130	7438178	1.10204	+	.	sequence=GTTCCTGGCGCTGGCGGTGGGCGGGGCGGGGGCGGCGCTGTTCGTGCTG;ID=LOC_Os01g13340
Chr1	.	G_quartet	7439954	7439970	2	-	.	sequence=CCCCCCCTTTTCTCCTC;ID=LOC_Os01g13350
Chr1	.	G_quartet	7446767	7446818	1.23077	-	.	sequence=CTCTCTCTCTCTCTCTCTCTCTCCCCCCCCCCTCCTCTCAAACTCCATCTTC;ID=LOC_Os01g13360
Chr1	.	G_quartet	7452842	7452907	1.59091	-	.	sequence=CTCCCAAGCCCAGACGCACACAGATCCCCCCCCCCCCCCCTCTTTTCCGAACCCCCCACGGATCGC;ID=LOC_Os01g13370
Chr1	.	G_quartet	7453014	7453070	1.38596	-	.	sequence=CGCCGCTCCCGGCCGCCGCGCCTCCCCCTCCCCCTCCCTTGGAGCACGCCGCCGCCC;ID=LOC_Os01g13370
Chr1	.	G_quartet	7453134	7453197	1.53125	-	.	sequence=CCGCATCCATGGCGCCTACGCCCCCACCCCCACCCCCACCCCCTCCGCCGCCGGCGCCGGCGCC;ID=LOC_Os01g13370
Chr1	.	G_quartet	7453254	7453294	1.36585	-	.	sequence=CCGCACCCGCGCCCGCGCCCGCACCCCCGCCTGCCACGAAC;ID=LOC_Os01g13370
Chr1	.	G_quartet	7458822	7458883	1.51613	+	.	sequence=GCAGGGGATGCAGAGGGTGCGGGCGGGAGGAGGTGGAGAGGGGTTGCAACGGCGAGGGGCGG;ID=LOC_Os01g13390
Chr1	.	G_quartet	7461682	7461712	1.3871	-	.	sequence=CAGACCCCTCCAGCAGTCCGGCCTCCCCTCC;ID=LOC_Os01g13404
Chr1	.	G_quartet	7471071	7471100	1.26667	+	.	sequence=GATTTGGTCCGGGGGATGGGGGATCAGCCG;ID=LOC_Os01g13420
Chr1	.	G_quartet	7489630	7489650	1.71429	-	.	sequence=CCGCCCGGCCCTACCCCTGCC;ID=LOC_Os01g13450
Chr1	.	G_quartet	7489676	7489703	1.60714	-	.	sequence=CCCCTCCCGTCAGCCCTATCCCTGCCGC;ID=LOC_Os01g13450
Chr1	.	G_quartet	7497863	7497933	1.4507	-	.	sequence=CAAACCCTCCTCCCGCCTCAACCCGCCCAGCTCGTCAAACCCCAACCATCCCAAACCCCCATCCATTCCAC;ID=LOC_Os01g13460
Chr1	.	G_quartet	7498108	7498124	2.11765	-	.	sequence=CTCCTCCGCGCCCCCCC;ID=LOC_Os01g13460
Chr1	.	G_quartet	7498142	7498237	1.46875	-	.	sequence=CCCCCCCACCCGCCGCTGGCTGAATCCGAGCACCCTCCCCCCCCCCCGGCGACGGCGACGCCCGGATCTCCCCCCACCCACACCCCACGCGAGCGC;ID=LOC_Os01g13460
Chr1	.	G_quartet	7506260	7506281	1.59091	+	.	sequence=GCGGCTGAACAGGGGAGGGGCG;ID=LOC_Os01g13470
Chr1	.	G_quartet	7506295	7506327	1.72727	+	.	sequence=GGCGAGCAGGGGAGGGGAGGGGATTCTGGTGAG;ID=LOC_Os01g13470
Chr1	.	G_quartet	7517976	7518003	1.5	+	.	sequence=GGGGGCATCCGGCGGCGGGGTGGTGCTG;ID=LOC_Os01g13480
Chr1	.	G_quartet	7547150	7547214	1.83077	+	.	sequence=GTTTGCCGGGAGGTTTGATGGGGGGGGGGGGGGGGCGCATGCAGGAGCAGGAGGAGGGGTAGGGG;ID=LOC_Os01g13520
Chr1	.	G_quartet	7548059	7548089	1.45161	+	.	sequence=GGTGTGTGAAAAAAGGGGGAGTGATTTGGGG;ID=LOC_Os01g13520
Chr1	.	G_quartet	7571516	7571580	1.35385	+	.	sequence=GCCGGGCGCGGGGGAAGGAGGAGGAGGAGGAATCGGCGGCGGGGGTGGGGATTTGTGGCCGTTCG;ID=LOC_Os01g13540
Chr1	.	G_quartet	7582390	7582489	1.46	-	.	sequence=CCCCGCCCAGTCGTACACCCCGGGCCCCTGCCGCTCCACGACCCCCCACCACAGCTCGACCGCCACCCCGGCCACCCCTGCCCCCGCCAGCGCCGCGAGC;ID=LOC_Os01g13550
Chr1	.	G_quartet	7582497	7582546	1.3	-	.	sequence=CCATGGCGCGCCGCCGCGCCACCCCGCCCCCCGGCCCCACGGCGTCCGCC;ID=LOC_Os01g13550
Chr1	.	G_quartet	7582608	7582647	1.6	-	.	sequence=CGTAGTGGATCTCTCCCCCGCCTCCCCCTCCGCTTCCCCC;ID=LOC_Os01g13550
Chr1	.	G_quartet	7620455	7620497	1.34884	-	.	sequence=CACCTCGTCCTCCCCGCCCTATCTTATCCCTTCTCCTTCCCAC;ID=LOC_Os01g13610
Chr1	.	G_quartet	7620528	7620609	1.70732	-	.	sequence=CTCCTCCTCTCCTCTCAACCCTCTCCTCCCCCTCATTCTCTCCCCCCTCCCCTCCCCTCCCCTCCGGCTCCCCTCCGGCGGC;ID=LOC_Os01g13610
Chr1	.	G_quartet	7635932	7635965	1.47059	+	.	sequence=GTGGCGGAAGGGGGGGGACAACTGGGTCATGGCG;ID=LOC_Os01g13620
Chr1	.	G_quartet	7637023	7637066	1.29545	+	.	sequence=GAAGCGTGTCCTGGTCGACGGGGGGGGGGGGGGGCCAGCCTGAG;ID=LOC_Os01g13620
Chr1	.	G_quartet	7648699	7648734	1.33333	+	.	sequence=GAGAGTGGGAGAAGAGAGCGGGGAAGTGGGGCGACG;ID=LOC_Os01g13640
Chr1	.	G_quartet	7648960	7649009	1.4	+	.	sequence=GAAATGGGGAGCGGCACGGGGAGCACGGGAGAGGATGCAGGGGGCTCAGG;ID=LOC_Os01g13640
Chr1	.	G_quartet	7649101	7649141	1.36585	+	.	sequence=GGATGGAGTAGGGGACGAGAGCGGGGACATGGGGCTACGCG;ID=LOC_Os01g13640
Chr1	.	G_quartet	7649254	7649299	1.3913	+	.	sequence=GGCCGGTGGAGTGGGGTGGCGTCGTGGGGAGAGGGGAGTTGCAGCG;ID=LOC_Os01g13640
Chr1	.	G_quartet	7649350	7649394	1.26667	+	.	sequence=GGGTGCGAGAGCATGGGGTGGAGGAGGAGGACGGGCGCCTGGGTG;ID=LOC_Os01g13640
Chr1	.	G_quartet	7649631	7649651	1.66667	+	.	sequence=GAGAGGGAGGTGCGGGGATGG;ID=LOC_Os01g13640
Chr1	.	G_quartet	7649761	7649791	1.51613	+	.	sequence=GGGAGTGTGGGAGGAGAGTGAGGACGTGGGG;ID=LOC_Os01g13640
Chr1	.	G_quartet	7649806	7649839	1.64706	+	.	sequence=GGGCGGGGGCGAGAGCACGGGGCAGAGGAGGTGG;ID=LOC_Os01g13640
Chr1	.	G_quartet	7655718	7655745	1.35714	-	.	sequence=CAGCTTTCCCCATTCCCCACGCCGCAAC;ID=LOC_Os01g13660
Chr1	.	G_quartet	7656144	7656172	1.58621	-	.	sequence=CCCCATCACCCAGACGCCCGCGGCGCCCC;ID=LOC_Os01g13660
Chr1	.	G_quartet	7656606	7656630	1.44	-	.	sequence=CTACTACTCCCCATTCCCCAACAGC;ID=LOC_Os01g13660
Chr1	.	G_quartet	7674100	7674130	1.41935	+	.	sequence=GTGGTTCTACACGGGGGGAGACGGGTGCGGG;ID=LOC_Os01g13710
Chr1	.	G_quartet	7675839	7675896	1.53448	+	.	sequence=GGACACGGCGGGGGCGGCGGCGAGGGCGGCGCGGTGGAGGGTGGGGGGCTGGGTGCCG;ID=LOC_Os01g13710
Chr1	.	G_quartet	7712442	7712488	1.25532	+	.	sequence=GCGGCGGCGGAGCGAGGGGGACGAGGCGGGGGACAGCACAAGGCAGG;ID=LOC_Os01g13760
Chr1	.	G_quartet	7712624	7712655	1.4375	+	.	sequence=GCGGGGGGAGATGGGGGTCGACTACTACAAGG;ID=LOC_Os01g13760
Chr1	.	G_quartet	7713774	7713806	1.33333	+	.	sequence=GATCAGGTAGGGGAAGAAGGGCTCAAGGGGCAG;ID=LOC_Os01g13760
Chr1	.	G_quartet	7715554	7715584	1.3871	+	.	sequence=GTCTAAAGAGGGAGTGGGGTGGCATGGTGGG;ID=LOC_Os01g13760
Chr1	.	G_quartet	7724335	7724377	1.46512	+	.	sequence=GACGGGTGGGGAGGAGACCGACGGGGCGAGGCGGGAGAGGAGG;ID=LOC_Os01g13780
Chr1	.	G_quartet	7741393	7741435	1.55814	+	.	sequence=GGGGGTTAAAGAAGGGGACGGATGTTGAGAACGGGGGTGAAGG;ID=LOC_Os01g13800
Chr1	.	G_quartet	7749539	7749567	1.62069	-	.	sequence=CCCCTCCCCTTGAGACAAGGCTTGCCCCC;ID=LOC_Os01g13820
Chr1	.	G_quartet	7751332	7751352	1.80952	-	.	sequence=CTACCCCAATGCCCCCATCAC;ID=LOC_Os01g13820
Chr1	.	G_quartet	7756993	7757018	1.42308	+	.	sequence=GCAAAGGGGTATGGGGATTGGATTTG;ID=LOC_Os01g13830
Chr1	.	G_quartet	7765359	7765378	1.8	-	.	sequence=CCCTTGCACCGACGCCCCCC;ID=LOC_Os01g13840
Chr1	.	G_quartet	7767676	7767706	1.45161	+	.	sequence=GGGGAGGTCGCGGAGCGGAGGCGGCGGCGGG;ID=LOC_Os01g13850
Chr1	.	G_quartet	7783721	7783750	1.4	+	.	sequence=GGGCGGCGGGACGGGAGGAGGAAGAAGAGG;ID=LOC_Os01g13890
Chr1	.	G_quartet	7789702	7789731	1.5	-	.	sequence=CCGCCCGCCCCAGAGGCCCGCCTGCCGCCC;ID=LOC_Os01g13900
Chr1	.	G_quartet	7804289	7804323	1.42857	+	.	sequence=GACGGGGCATGGCGGCGGCGGCGGCGAGGGGACGG;ID=LOC_Os01g13930
Chr1	.	G_quartet	7804383	7804418	1.5	+	.	sequence=GGGAGGCATGGCGGCGGCGGCGGCGGCGGGGGTAGG;ID=LOC_Os01g13930
Chr1	.	G_quartet	7804448	7804502	1.34545	+	.	sequence=GGTGAGTGGTGGTGGTGGGCGGCCGGGGAAAGGTGTGGAGGCGGTGGGGACGTCG;ID=LOC_Os01g13930
Chr1	.	G_quartet	7810616	7810646	1.6129	-	.	sequence=CCCCCGCAACCAGCGAAATCACACCCACCCC;ID=LOC_Os01g13940
Chr1	.	G_quartet	7817833	7817865	1.33333	+	.	sequence=GAGGAGAGGGAGGTGCGGAGGGCGGTGGAGGAG;ID=LOC_Os01g13950
Chr1	.	G_quartet	7817871	7817897	1.51852	+	.	sequence=GGTTGTGGTGGTGGGGCGGCGCGGGTG;ID=LOC_Os01g13950
Chr1	.	G_quartet	7818097	7818117	1.71429	+	.	sequence=GGCGGGAGGCTGGTGGGCGGG;ID=LOC_Os01g13950
Chr1	.	G_quartet	7848852	7848887	1.38889	+	.	sequence=GCCGGGTCGGGTGGGCCGGGGATGGCGGGCATGCGG;ID=LOC_Os01g14010
Chr1	.	G_quartet	7848950	7848994	1.08889	+	.	sequence=GCTCGGTCCGGCGGCGGGGGGCGTCGGTGGGGACCTGTGCGACGG;ID=LOC_Os01g14010
Chr1	.	G_quartet	7853044	7853064	1.7619	+	.	sequence=GGGAAGGGGATCTGGTTAGGG;ID=LOC_Os01g14020
Chr1	.	G_quartet	7859748	7859795	1.20833	-	.	sequence=CCAATCGCCGACACCACCCGCCCCTCCACCTGCAACCAAAAAACCCAC;ID=LOC_Os01g14040
Chr1	.	G_quartet	7867581	7867605	1.6	-	.	sequence=CGTCCATCTCCCCTCCCCAGCCGAC;ID=LOC_Os01g14050
Chr1	.	G_quartet	7871976	7872079	1.42308	+	.	sequence=GCGGTGCGCGGGGGTGGACGGGCGGCGGCGGTGCGCGGGGGCGGACGGTCGGTGGGCGGCGGTGGCGGAGGTGGGGGCTGAGGGCGGCGGCGCGGAGGCGGCGG;ID=LOC_Os01g14060
Chr1	.	G_quartet	7882382	7882420	1.23077	-	.	sequence=CCGTTGCTCCCCATCGTCGATCCCCTCCGCCCGTCGCTC;ID=LOC_Os01g14080
Chr1	.	G_quartet	7897701	7897737	1.59459	-	.	sequence=CATATCCCCCCAATAAGCTCCCAAAAATCCCCCCTAC;ID=LOC_Os01g14100
Chr1	.	G_quartet	7900364	7900397	1.55882	-	.	sequence=CGCCCCGAACGCCGCCGCCATCCGCCCCGCCCAC;ID=LOC_Os01g14100
Chr1	.	G_quartet	7904296	7904342	1.34043	-	.	sequence=CGGCGGCGCGCCCCCGCCCCCGCCTGCAGCCCCGTCCCGCGTGGCCC;ID=LOC_Os01g14110
Chr1	.	G_quartet	7926935	7926958	1.66667	-	.	sequence=CACCCCGGTGCCCTTCTCCCTCCC;ID=LOC_Os01g14130
Chr1	.	G_quartet	7936270	7936303	1.64706	+	.	sequence=GAAAAGAGGGGAAAGGGAGAGGAGACGGAGGGGG;ID=LOC_Os01g14160
Chr1	.	G_quartet	7936343	7936381	1.30769	+	.	sequence=GGCGGTCGGCGGAGCTCGGGCGGAGAGGGGGCGGCGGCG;ID=LOC_Os01g14160
Chr1	.	G_quartet	7936534	7936564	1.3871	+	.	sequence=GTGGGGCAAATGGCGTTCCGGCGGGGGATGG;ID=LOC_Os01g14160
Chr1	.	G_quartet	7937171	7937222	1.42308	+	.	sequence=GGGCTCGCGTGGGGAGCACGGGAGAGGGCGCGAGGAGCTCGGGGAGGAAGGG;ID=LOC_Os01g14160
Chr1	.	G_quartet	7937259	7937293	1.31429	+	.	sequence=GCGCGAGGGAGCAACGGGGAGGCCGGGGAGTGGCG;ID=LOC_Os01g14160
Chr1	.	G_quartet	7937368	7937405	1.60526	+	.	sequence=GGGGGAAACGTGGGGAGAGTGTAGAGCAAGTGGAGGGG;ID=LOC_Os01g14160
Chr1	.	G_quartet	7937512	7937535	1.70833	+	.	sequence=GGGATGGAGGAAGGTTGGGGATGG;ID=LOC_Os01g14160
Chr1	.	G_quartet	7946664	7946708	1.02222	-	.	sequence=CGCCCGCAGGGATCCCGCCCCCGGCCCCCTTCTCGTCGGCGCCGC;ID=LOC_Os01g14180
Chr1	.	G_quartet	7970450	7970516	1.40299	+	.	sequence=GAGGCAGGCGTTGCCGGGGTGGAGGATGGGGAGGCCGGGGTCGGGGAGGCGGGTGGACTTGTGCGTG;ID=LOC_Os01g14210
Chr1	.	G_quartet	7988978	7989013	1.33333	-	.	sequence=CCGCACCGCCCCTTCTTCTTCTCCCTCCCACGCGCC;ID=LOC_Os01g14250
Chr1	.	G_quartet	7989040	7989075	1.47222	-	.	sequence=CCTCCTCCCCGTTGACCTCGCCGCCTCCTCCCCGTC;ID=LOC_Os01g14250
Chr1	.	G_quartet	7993834	7993850	2.35294	+	.	sequence=GAGGGGCGGTGGTGGGG;ID=LOC_Os01g14260
Chr1	.	G_quartet	7999103	7999131	1.51724	-	.	sequence=CCCCCCGCACAGTGTTAAACCGCCCTCCC;ID=LOC_Os01g14270
Chr1	.	G_quartet	8000364	8000405	1.33333	-	.	sequence=CCTCCTCACCGACTTCCTCCCCACCCGCCGGCCGACCTGCCC;ID=LOC_Os01g14270
Chr1	.	G_quartet	8007324	8007343	1.8	+	.	sequence=GGGCATGGCGGATGAGGGGG;ID=LOC_Os01g14290
Chr1	.	G_quartet	8007684	8007726	1.48837	+	.	sequence=GGGGCACATTAGGGCGCAGGGTAGGAGGGACAGGGGTAAGAGG;ID=LOC_Os01g14290
Chr1	.	G_quartet	8024864	8024897	1.41176	-	.	sequence=CACCCACCACCCCTTCGCCGCCTCCCTCATCTGC;ID=LOC_Os01g14320
Chr1	.	G_quartet	8055490	8055524	1.22857	-	.	sequence=CGACGGCGCCCCTCCCTCCCCGGCCTCTGCTCGCC;ID=LOC_Os01g14370
Chr1	.	G_quartet	8055540	8055558	1.78947	-	.	sequence=CCCCAACCCTAACCCTTGC;ID=LOC_Os01g14370
Chr1	.	G_quartet	8060605	8060639	1.48571	-	.	sequence=CAGCCCCCTCTTCCTCCCAAGTCACAACCCAGCCC;ID=LOC_Os01g14400
Chr1	.	G_quartet	8068546	8068591	1.1087	-	.	sequence=CAAACACCTGCAAATCCCCCCCCCACCCAAAAGTTCGTTCAGCTGC;ID=LOC_Os01g14420
Chr1	.	G_quartet	8119807	8119841	1.34286	-	.	sequence=CTTCCCTCTCCACCCTCTCATACTCCTCCCCTAGC;ID=LOC_Os01g14490
Chr1	.	G_quartet	8120087	8120120	1.44118	-	.	sequence=CTCCACCTCCTCCCCATTCTCATCAACCCCTTTC;ID=LOC_Os01g14490
Chr1	.	G_quartet	8127014	8127097	1.2381	-	.	sequence=CAGGTACGCGAGCCCCCTCGCCACCCCCGCCGCGATCTTGTGCCTCGCCTCCCACCCCAGCGCCCTCCTCGTCTCCTCCTTCCC;ID=LOC_Os01g14510
Chr1	.	G_quartet	8130568	8130604	1.54054	+	.	sequence=GGAGAGGGGGCCGGGCTAGGGTGCGGAGGCAGGGCGG;ID=LOC_Os01g14514
Chr1	.	G_quartet	8133774	8133801	1.71429	-	.	sequence=CGCATCCCCCACTTCTCTTCCCCCATCC;ID=LOC_Os01g14520
Chr1	.	G_quartet	8134763	8134801	1.30769	-	.	sequence=CCCTCGTGCCACCCCATCCTCGCCGCCGCCCTCGCCGTC;ID=LOC_Os01g14520
Chr1	.	G_quartet	8164708	8164727	2	-	.	sequence=CCCCCAGGCCCCCGCCAATC;ID=LOC_Os01g14570
Chr1	.	G_quartet	8165029	8165058	1.56667	-	.	sequence=CCGATTCCCCCCCGGAGTTCACCACGCCCC;ID=LOC_Os01g14570
Chr1	.	G_quartet	8165287	8165318	1.5	-	.	sequence=CCCGAGCCCAAGACCTGACACCCGACCCCCAC;ID=LOC_Os01g14570
Chr1	.	G_quartet	8166874	8166893	1.7	-	.	sequence=CCCTCTCAAGCGCCTCCCCC;ID=LOC_Os01g14570
Chr1	.	G_quartet	8170465	8170502	1.13158	+	.	sequence=GCGAGCGGAGAAGCGCGGAGGGGAGGGGGCGCGCGCCG;ID=LOC_Os01g14580
Chr1	.	G_quartet	8176688	8176704	2.29412	-	.	sequence=CCCCTCCATGTACCCCC;ID=LOC_Os01g14590
Chr1	.	G_quartet	8196374	8196415	1.21429	-	.	sequence=CTCATCGCCATCCACCCCGTCCCGGACCCCTTGATCCACATC;ID=LOC_Os01g14650
Chr1	.	G_quartet	8214849	8214876	1.46429	-	.	sequence=CGCCGCCCGGCCCTCCCCCCTGTTCGTC;ID=LOC_Os01g14690
Chr1	.	G_quartet	8235367	8235405	1.15385	-	.	sequence=CTCCGCCGGACGCGCCGCCCTCCCCTGCCCCTCGGCGTC;ID=LOC_Os01g14720
Chr1	.	G_quartet	8242695	8242731	1.21622	-	.	sequence=CAGCCGCCTCGAGTCCTCCGCCCCCGCCCCAGGCTGC;ID=LOC_Os01g14750
Chr1	.	G_quartet	8268184	8268214	1.51613	+	.	sequence=GGGGGAGAGAGATAGGGAGAGAAAGGGAAGG;ID=LOC_Os01g14780
Chr1	.	G_quartet	8271946	8271965	1.85	+	.	sequence=GGGATGGTCAGAGGGGGAGG;ID=LOC_Os01g14790
Chr1	.	G_quartet	8273668	8273693	1.53846	+	.	sequence=GCGGGGGCTGGCCAGAGGGGACGAGG;ID=LOC_Os01g14800
Chr1	.	G_quartet	8273728	8273771	1.15909	+	.	sequence=GGAGCTGACGACGAGGGGGGCGCCGGGGGTTAGGGACGACGCCG;ID=LOC_Os01g14800
Chr1	.	G_quartet	8275733	8275773	1.29268	+	.	sequence=GGTCGCGGTGGAGGGGGGCCTGGGAGACGAGGAGGACGAGG;ID=LOC_Os01g14810
Chr1	.	G_quartet	8284531	8284576	1.21739	+	.	sequence=GCGATGGATGGCGGACGGGGACGGGCGGTGGGAGCTGGACGTGGAG;ID=LOC_Os01g14820
Chr1	.	G_quartet	8285743	8285765	1.6087	+	.	sequence=GAAGAAGGGGGATCGGGGCAAAG;ID=LOC_Os01g14820
Chr1	.	G_quartet	8291530	8291600	1.61972	+	.	sequence=GGGGGCGGCGGCGGCGGCGGCGAGGGATCGGGAGGGGGACGGATCATAGAGGCTCGGGCGGGGGTGATGGG;ID=LOC_Os01g14830
Chr1	.	G_quartet	8298156	8298185	1.43333	+	.	sequence=GGCGGCGAGGGGAAGGCCGGGGAGTACTGG;ID=LOC_Os01g14840
Chr1	.	G_quartet	8301753	8301789	1.13514	+	.	sequence=GGCAATCAGAATAAGAAGGGGAAGGGGGGAGTTCCTG;ID=LOC_Os01g14840
Chr1	.	G_quartet	8329877	8329912	1.33333	+	.	sequence=GAGGAGGGAGGGAGGAAGGAGGCGTTGGAGGAGGAG;ID=LOC_Os01g14860
Chr1	.	G_quartet	8330106	8330143	1.21053	+	.	sequence=GGTTTCGGTGGATTTTGCGGGGGTTTCGGGGATTCTTG;ID=LOC_Os01g14860
Chr1	.	G_quartet	8334550	8334589	1.55	+	.	sequence=GCGGAAGGGGGAAAAAAGGGAGGCGGCGGAAGGGGATCGG;ID=LOC_Os01g14870
Chr1	.	G_quartet	8338401	8338420	1.7	+	.	sequence=GGTCTCGGGCGGGGGCGAGG;ID=LOC_Os01g14870
Chr1	.	G_quartet	8348279	8348323	1.46667	+	.	sequence=GGTGGCGCTGGTGGGGCTGGAGGAGAGGGAGGTGGCCAGGGTGGG;ID=LOC_Os01g14900
Chr1	.	G_quartet	8348622	8348653	1.53125	+	.	sequence=GTGGGGCTCGTCGGAGAGGGGAGGAGTGGTGG;ID=LOC_Os01g14900
Chr1	.	G_quartet	8350201	8350218	2.05556	+	.	sequence=GGCGGCGGCGGGGGGAGG;ID=LOC_Os01g14900
Chr1	.	G_quartet	8361936	8361984	1.30612	-	.	sequence=CCAATCCGCCTCGCCCTACCCCCTCTCTACCCCTAAGAGCCGCATCCGC;ID=LOC_Os01g14920
Chr1	.	G_quartet	8362071	8362111	1.4878	-	.	sequence=CGCCCACCACCACCACCACCACCACCACCCCCAAACTGACC;ID=LOC_Os01g14920
Chr1	.	G_quartet	8374782	8374818	1.43243	-	.	sequence=CCTGGAACAAACCCGCCAACCCCCCCACCGCCACCAC;ID=LOC_Os01g14932
Chr1	.	G_quartet	8374839	8374883	1.28889	-	.	sequence=CACGCACCTTCTCCCCTCAAGCCCAACCCCTCGCCGCATCACCTC;ID=LOC_Os01g14932
Chr1	.	G_quartet	8375375	8375396	1.63636	-	.	sequence=CGCCCCCCTCTCCTCTCTCCTC;ID=LOC_Os01g14932
Chr1	.	G_quartet	8382237	8382259	1.73913	+	.	sequence=GCGAGGAGAGGAGGGGGGGAGAG;ID=LOC_Os01g14950
Chr1	.	G_quartet	8385914	8385965	1.25	+	.	sequence=GCTGGGACCTGGGGTCCTAGAAGGGGAGGGGATGGGAGCATATGGATGATTG;ID=LOC_Os01g14950
Chr1	.	G_quartet	8394911	8394943	1.39394	+	.	sequence=GGAGGAGGCGGGCTTCGGGGAGCAGGAGGAAGG;ID=LOC_Os01g14970
Chr1	.	G_quartet	8401845	8401875	1.3871	-	.	sequence=CGCGCCCTCCGGCCCCAGCCTGTACTGCCCC;ID=LOC_Os01g14990
Chr1	.	G_quartet	8404746	8404806	1.36066	+	.	sequence=GGCGGAGGAGGAGGAGGAGGAGGAGGAGGAGGGGAGAGGGTCGGTGCGGTCGGTGGTGCGG;ID=LOC_Os01g15000
Chr1	.	G_quartet	8407883	8407911	1.55172	+	.	sequence=GGGAGACGCGGCGGGGGCGGTGGCGGCGG;ID=LOC_Os01g15000
Chr1	.	G_quartet	8407983	8408002	1.7	+	.	sequence=GGAGGGCGGGAGGGAGACGG;ID=LOC_Os01g15000
Chr1	.	G_quartet	8418813	8418841	1.31034	-	.	sequence=CTCCGGCGATCCCCCTCCCCGCACAGATC;ID=LOC_Os01g15010
Chr1	.	G_quartet	8429515	8429536	1.86364	-	.	sequence=CCATGACCAGAGCCCCTCCCCC;ID=LOC_Os01g15020
Chr1	.	G_quartet	8430008	8430052	1.55556	-	.	sequence=CGCCGCCCCCCCGCCGCCGCTGAAACCCCCCTCCCGGCTCCGATC;ID=LOC_Os01g15020
Chr1	.	G_quartet	8430099	8430124	1.73077	-	.	sequence=CCCCGTCGCCGCCGCCGCCTCCCCTC;ID=LOC_Os01g15020
Chr1	.	G_quartet	8446412	8446442	1.32258	-	.	sequence=CAGCGAAGCCCCCCCAAACCCAAAACAATCC;ID=LOC_Os01g15029
Chr1	.	G_quartet	8446525	8446580	1.57143	-	.	sequence=CAGATCCTCTCACCACTCCCCCCCCCCCCATGATCCACCATCCCCCCTCGAGGCTC;ID=LOC_Os01g15029
Chr1	.	G_quartet	8446675	8446708	1.29412	-	.	sequence=CGAACCCCCTCACATCACCACCACCACCACCAAC;ID=LOC_Os01g15029
Chr1	.	G_quartet	8448411	8448448	1.21053	-	.	sequence=CCCGTGCGATGAACCCCGCCCCCGACACCGCTGCACGC;ID=LOC_Os01g15039
Chr1	.	G_quartet	8450394	8450424	1.3871	-	.	sequence=CCGTCTCCCCCATCCCCTCGCCGACGATGAC;ID=LOC_Os01g15039
Chr1	.	G_quartet	8451277	8451325	1.28571	-	.	sequence=CACGCAGCCGCCCTCGCCCCCACCTCCACCTCCGCCTCCACCGAACGCC;ID=LOC_Os01g15039
Chr1	.	G_quartet	8478930	8479015	1.31395	-	.	sequence=CCCCGGATCGCAAAATCCCCCAATCCCCCGCTCCAAATCGAACCAAAATCGATCCCCCGACCCCCGCTCCAAATCAAACCAAAACC;ID=LOC_Os01g15110
Chr1	.	G_quartet	8479152	8479230	1.20253	-	.	sequence=CACCCCCGACGCCACGGCCTGCGACGCCCCCGCCCCGGCGGCCGCGGCGCCCGCCCTGCCGCCACCGCCCCTCCGCGGC;ID=LOC_Os01g15110
Chr1	.	G_quartet	8479267	8479307	1.39024	-	.	sequence=CTCATCCTCCTCCTCCCTCCCCGCCGCCTCCTCCTCCGATC;ID=LOC_Os01g15110
Chr1	.	G_quartet	8540840	8540881	1.42857	+	.	sequence=GGCGCTTGGCCGGGGGCGGCGGGGGCGGCGCGGCGCTGAGGG;ID=LOC_Os01g15260
Chr1	.	G_quartet	8542809	8542852	1.13636	+	.	sequence=GGTTTGCTTATGGTGAGTGGGTAGTGGGGGGTTAAAGTAGGTAG;ID=LOC_Os01g15260
Chr1	.	G_quartet	8546611	8546654	1.40909	-	.	sequence=CATCCCCGCAGCGCCCTTCCCTTCCACCGCCGCCGCCGCCCGCC;ID=LOC_Os01g15270
Chr1	.	G_quartet	8550886	8550919	1.23529	-	.	sequence=CGATCCACCCCAAATCCTACCCCACTGTATCTTC;ID=LOC_Os01g15280
Chr1	.	G_quartet	8556515	8556548	1.5	-	.	sequence=CTCCCATCGCCCCCCATGGATTCTCCATCCCCGC;ID=LOC_Os01g15290
Chr1	.	G_quartet	8569115	8569165	1.47059	-	.	sequence=CCAATCCAAAACTGAAACCACCCCCCCCCCCCAATACCATGCCATCCTACC;ID=LOC_Os01g15300
Chr1	.	G_quartet	8569272	8569317	1.15217	-	.	sequence=CCAAACGCGAAAACCTCCCCCCAAACCCCCACCGACCATGGGAGCC;ID=LOC_Os01g15300
Chr1	.	G_quartet	8569439	8569467	1.62069	-	.	sequence=CCCCTTCACCTTCTCCACGATCTTCCCCC;ID=LOC_Os01g15300
Chr1	.	G_quartet	8569483	8569535	1.43396	-	.	sequence=CGAGCGGCGCCCGCGCCTCCCCCACCCCCACCCGCTTCTCCTCCGCCTCCGCC;ID=LOC_Os01g15300
Chr1	.	G_quartet	8571130	8571162	1.45455	-	.	sequence=CCTTCCCTCTCACCCACGTCCGCGGCCCCCACC;ID=LOC_Os01g15310
Chr1	.	G_quartet	8577627	8577663	1.37838	-	.	sequence=CCCGATGTACCCCGACCCGCCCTGCAGCACCCGCCGC;ID=LOC_Os01g15320
Chr1	.	G_quartet	8577748	8577810	1.34921	-	.	sequence=CACGTCCTCCCTCCCCGCCTCATCACCACCGCCGCGCGCCCCACCACGCCGCCCTCCACCAGC;ID=LOC_Os01g15320
Chr1	.	G_quartet	8584837	8584870	1.32353	-	.	sequence=CTTCTTCCCCCTCTCTCTTTCTCTCTTCCCCATC;ID=LOC_Os01g15330
Chr1	.	G_quartet	8585105	8585135	1.35484	-	.	sequence=CACAAATCCCCTAGCCCCCGGTAAGACCCAC;ID=LOC_Os01g15330
Chr1	.	G_quartet	8585293	8585344	1.26923	-	.	sequence=CCTTCGCGCGCCCCTCCAGCTTCTCCCCCACCAGCCACACCCGCACCGCAGC;ID=LOC_Os01g15330
Chr1	.	G_quartet	8586748	8586790	1.4186	-	.	sequence=CGCCTTCCTCCTCCCTCCCGCCACCGCCGTCCCCGCCGTCGCC;ID=LOC_Os01g15340
Chr1	.	G_quartet	8586809	8586844	1.30556	-	.	sequence=CTCACCACCCCGTTCTTGAACACCCAAACCCCTGAC;ID=LOC_Os01g15340
Chr1	.	G_quartet	8598797	8598816	1.85	-	.	sequence=CCCCGTAGCCGCAAGCCCCC;ID=LOC_Os01g15350
Chr1	.	G_quartet	8598861	8598927	1.61194	-	.	sequence=CAGCCTCCCTGCCGCCACCGCCTCCCCTCCGCCACCCCCGCCGCCGCCCAGCCCCATCCTCCACATC;ID=LOC_Os01g15350
Chr1	.	G_quartet	8598996	8599041	1.6087	-	.	sequence=CCAAAACCCTAGCACCCCCCCAAACCCAAACCCCAACCAAAACCGC;ID=LOC_Os01g15350
Chr1	.	G_quartet	8599100	8599144	1.37778	-	.	sequence=CTGCCTCCACCTCCTCCTCCTCCTCCCCCCTCCGCCGCCGCGTAC;ID=LOC_Os01g15350
Chr1	.	G_quartet	8599147	8599212	1.42424	-	.	sequence=CTCCATCACCACCACCACCCCAAACCTCTCCGCCCTCCCCCCGCCGCCGCTCCTCCCGCGACCGGC;ID=LOC_Os01g15350
Chr1	.	G_quartet	8599246	8599277	1.5	-	.	sequence=CCCGCCTCCTCTTCCCTCCCCACCAAAATCTC;ID=LOC_Os01g15350
Chr1	.	G_quartet	8612717	8612755	1.30769	+	.	sequence=GAGGGCAGGACAAGAGATAGGGGAGGCGGGAAGGAGGAG;ID=LOC_Os01g15370
Chr1	.	G_quartet	8613692	8613746	1.32727	+	.	sequence=GGTGGTGGAGTGAGTGGAACTAGGGAGGGGAAAGTGGGGGATCAGACTTAGAGGG;ID=LOC_Os01g15370
Chr1	.	G_quartet	8639158	8639210	1.56604	+	.	sequence=GTGGGTGGCGGCGGCACACGGGGAATCGGGGAAGGAGAGGAAAGGGGAGGGAG;ID=LOC_Os01g15420
Chr1	.	G_quartet	8639424	8639455	1.46875	+	.	sequence=GACGAAGGAGGGGTGGACGGGGTGGATCTTGG;ID=LOC_Os01g15420
Chr1	.	G_quartet	8664303	8664398	1.58333	-	.	sequence=CCGCTCCGGCAGCCTCCCCGCCGCGTCCCCATCCCCTCCTCCTCCACCTCCACCTCCCCCGCCTCCTCCTCCCAGCCCCATCCTCCACATCGGCCC;ID=LOC_Os01g15460
Chr1	.	G_quartet	8664439	8664483	1.46667	-	.	sequence=CTCATCCACCACCCCCGCCACACAGATCCCGCGCCACCCCCGTAC;ID=LOC_Os01g15460
Chr1	.	G_quartet	8664567	8664612	1.02174	-	.	sequence=CGGGGCTAGCCCCGCCCTCCCCCTCCCCTCCACCAGCTGCGGCGGC;ID=LOC_Os01g15460
Chr1	.	G_quartet	8708297	8708364	1.41176	-	.	sequence=CCCCCGCACCGCCCGGTCGATCTCCATCCCCACACCTTACTCCTCCCTCCTCCTCCTCCTCCTCCTCC;ID=LOC_Os01g15490
Chr1	.	G_quartet	8732673	8732709	1.05405	+	.	sequence=GCGCGGCTCCGCGGCCGGGGCGGGGGAGGGCTCGCCG;ID=LOC_Os01g15530
Chr1	.	G_quartet	8733026	8733056	1.41935	+	.	sequence=GGTGGAGGGGATCGAACCGGATGGGGTGGCG;ID=LOC_Os01g15530
Chr1	.	G_quartet	8745892	8745929	1.52632	-	.	sequence=CCCCAGCCATCTTCCGCACCCCTGCCCATCCCACTGAC;ID=LOC_Os01g15550
Chr1	.	G_quartet	8746029	8746082	1.46296	-	.	sequence=CTCCTCCTCCTCTCTCCCCGTCCTCCTCCCCCTCCGCTTCCTTCCGCCGCCGCC;ID=LOC_Os01g15550
Chr1	.	G_quartet	8746109	8746133	1.6	-	.	sequence=CCCCGCTCGCCTTCCTCCTCCCGCC;ID=LOC_Os01g15550
Chr1	.	G_quartet	8746145	8746185	1.2439	-	.	sequence=CGGCGCCGCCCCTCCGTTGCCCTCCTCCCCTGACCGGCACC;ID=LOC_Os01g15550
Chr1	.	G_quartet	8752039	8752057	1.78947	+	.	sequence=GGGGCGGCAAGCGGGGCAG;ID=LOC_Os01g15580
Chr1	.	G_quartet	8759473	8759593	1.5124	+	.	sequence=GGCGGCGGCGGCGATGGACGGCGGCGGGGGAGGAGGAGGAGGCGGGGGCGTCATGGCGGGGCCCGGTGTCGCGGGAGGGGGAGGAGGAGGAGGGGGAGGCGGCGTTGGGGGCGACGTGGAG;ID=LOC_Os01g15600
Chr1	.	G_quartet	8775862	8775891	1.4	+	.	sequence=GGGCATGGCGGATGAGGGGGAGAGAGTCGG;ID=LOC_Os01g15620
Chr1	.	G_quartet	8786860	8786888	1.51724	+	.	sequence=GGGGGTGGGTGGGAGAGGGCGCCGCTCTG;ID=LOC_Os01g15630
Chr1	.	G_quartet	8786918	8787084	1.54491	+	.	sequence=GGTAATTCGTGTGGGGGTGGAGGGGTTGGGGTTGGGGTTGGGTGGGTGGGTTCCGCTGCGGTTGGTGGGGGGAAACGGGGGGAATTGCGGGTGCGGGTGAGGCCGTGGCTTGCGTAGGTGGGGTAGCTGGGGGAACTGTGGTCTGTGTGGGGGGTTTTGATCGGGTG;ID=LOC_Os01g15630
Chr1	.	G_quartet	8796747	8796790	1.34091	-	.	sequence=CGTCTCGAATCCCCCAAGAATCTGCCCCCCGAATCGAAAACCCC;ID=LOC_Os01g15640
Chr1	.	G_quartet	8796883	8796923	1.07317	-	.	sequence=CGAAGAATCACCCTAAAACCCCCCACCTCCCGAGACGAGAC;ID=LOC_Os01g15640
Chr1	.	G_quartet	8796970	8797000	1.58065	-	.	sequence=CCCCCGCACCAAGACGAAACCCCCCAACAAC;ID=LOC_Os01g15640
Chr1	.	G_quartet	8797149	8797192	1.13636	-	.	sequence=CGCGACGGCTCCCCGGTGCACCCCCTTCCCCCCCGGGCACGAGC;ID=LOC_Os01g15640
Chr1	.	G_quartet	8808039	8808068	1.4	-	.	sequence=CCGACTCTCTCCCCCTCATCCGCCATGCCC;ID=LOC_Os01g15650
Chr1	.	G_quartet	8823679	8823701	1.6087	-	.	sequence=CTCCTTCCCCTCCACTCTCCCTC;ID=LOC_Os01g15690
Chr1	.	G_quartet	8825129	8825158	1.46667	-	.	sequence=CATACACCGCCGCCACAACCGCCTCCCCCC;ID=LOC_Os01g15690
Chr1	.	G_quartet	8827177	8827196	1.7	-	.	sequence=CCATTCCCCCCGCCGCTGCC;ID=LOC_Os01g15690
Chr1	.	G_quartet	8827213	8827253	1.17073	-	.	sequence=CCGTTGCCGCTCCCCCCGCCGCCACCGCCACCACGACGGCC;ID=LOC_Os01g15690
Chr1	.	G_quartet	8856800	8856900	1.37624	+	.	sequence=GGGGCAAAGGGCGCCTAGCTGAGGGGTAGGGGAGCGGCGTCACCAGTGTGGGGAGGAGGAGGGGGAGTAACGCCGCTGGTAGGGGGAGAGGGAGGGTGTCG;ID=LOC_Os01g15740
Chr1	.	G_quartet	8865209	8865236	1.5	+	.	sequence=GATGGCGCGGGCGGGAGCCGCAGGGGGG;ID=LOC_Os01g15750
Chr1	.	G_quartet	8865362	8865380	2.10526	+	.	sequence=GGGGGTGGGGCGGCGCGTG;ID=LOC_Os01g15750
Chr1	.	G_quartet	8866406	8866431	1.69231	+	.	sequence=GGAGGTGGAGGAGGAGCGGGGGGCTG;ID=LOC_Os01g15750
Chr1	.	G_quartet	8874142	8874177	1.55556	-	.	sequence=CGACGCTCCCCATCTCGCCGCCCTTCCCCATCACCC;ID=LOC_Os01g15760
Chr1	.	G_quartet	8883442	8883516	1.37333	+	.	sequence=GGAGGAGAGATGGAGGTGGAGGTGGTGGAGGGGACGACGATGGTGGGGTGGGTGGTGTCCGGGGTGGCGTTCTGG;ID=LOC_Os01g15770
Chr1	.	G_quartet	8897461	8897500	1.375	+	.	sequence=GTCATTGTGGGAACTTTTGGGGGGGGGGGATGATTAAATG;ID=LOC_Os01g15790
Chr1	.	G_quartet	8901600	8901645	1.34783	+	.	sequence=GGAAGGAAGAGGAGGAGGAGGAGGATGGGGCGGCTCGTCGTCGGGG;ID=LOC_Os01g15800
Chr1	.	G_quartet	8901664	8901698	1.74286	+	.	sequence=GAGGAGGAGGAGGAGGAGGAGGAGGAGGAGGGGGG;ID=LOC_Os01g15800
Chr1	.	G_quartet	8924148	8924185	1.39474	-	.	sequence=CATCACCAACCAACCCCTTCCCTTCCATCTCCCTTACC;ID=LOC_Os01g15840
Chr1	.	G_quartet	8924301	8924326	1.65385	-	.	sequence=CCAGCCCATCCCCAGCCTTCCCGACC;ID=LOC_Os01g15840
Chr1	.	G_quartet	8925118	8925187	1.35714	+	.	sequence=GGTGGCGGCGGCGGCGGCGGCGGCGGCGGGGGCGACGGGGCACCAGCACGAGGGGGCGAGGGGTGACGCG;ID=LOC_Os01g15850
Chr1	.	G_quartet	8925205	8925248	1.22727	+	.	sequence=GCAGGCGATGGAGCGGCTGGGGCGGGCGGGGCGGCTCATCGCGG;ID=LOC_Os01g15850
Chr1	.	G_quartet	8925301	8925323	1.56522	-	.	sequence=CGCGCCCCCGCACAGCGCCCCGC;ID=LOC_Os01g15840
Chr1	.	G_quartet	8940349	8940378	1.4	+	.	sequence=GGGGCGTGGTGGTGGTGGCGGCGCAGGTGG;ID=LOC_Os01g15880
Chr1	.	G_quartet	8941827	8941856	1.4	+	.	sequence=GGGCTTGGGAGATGGAGCGGCGGGCTTGGG;ID=LOC_Os01g15880
Chr1	.	G_quartet	8942230	8942259	1.56667	+	.	sequence=GGGGCGGCATGACACTTGAGGGCGGGGGAG;ID=LOC_Os01g15880
Chr1	.	G_quartet	8945489	8945519	1.74194	-	.	sequence=CCCACTTGACCACCCCGCCCCGTACCCTCTC;ID=LOC_Os01g15890
Chr1	.	G_quartet	8947137	8947175	1.41026	-	.	sequence=CATGCGGTTGTGCCGCACGCCCCTCCCCCCCCCCTGCGC;ID=LOC_Os01g15890
Chr1	.	G_quartet	8952497	8952543	1.34043	-	.	sequence=CACACATCCTCGATCCCCCCTCACCCACCAACAACCCGACAACCACC;ID=LOC_Os01g15900
Chr1	.	G_quartet	8959342	8959383	1.45238	+	.	sequence=GCGGGGAGGAGTGGCGGCGGCCGGAGTGGGGCAGGGAAGGAG;ID=LOC_Os01g15910
Chr1	.	G_quartet	8959388	8959417	1.5	+	.	sequence=GGCGGCCGGAGTGGGGCGGGAAGGAGCGGG;ID=LOC_Os01g15910
Chr1	.	G_quartet	8964912	8964939	1.75	+	.	sequence=GGGGGGGGGGGTGGCCTTCAGGTAGATG;ID=LOC_Os01g15910
Chr1	.	G_quartet	8966930	8966949	1.7	+	.	sequence=GGGGTGAGAGGAGGAGGAGG;ID=LOC_Os01g15910
Chr1	.	G_quartet	8978032	8978079	1.5	-	.	sequence=CCATGCTCCCTTCCGCCCCTCCATGCCCGTCGCCTACCTCCACCCCTC;ID=LOC_Os01g15934
Chr1	.	G_quartet	9006592	9006641	2.04	-	.	sequence=CCCACCTTACTCCCAACTACTCTTCCACCCCCCCCCCCCAACCATCCCCC;ID=LOC_Os01g16000
Chr1	.	G_quartet	9007895	9007931	1.2973	-	.	sequence=CCAACCTGGATCGATGCACCCCCAGCCCCCAACAACC;ID=LOC_Os01g16000
Chr1	.	G_quartet	9013487	9013522	1.33333	+	.	sequence=GAAACGGGTTAGAGGCTGGGGGGTGTATAGGGTTAG;ID=LOC_Os01g16010
Chr1	.	G_quartet	9023916	9023945	1.6	-	.	sequence=CGCCACCGCATCCCTCCCCAGCAATGCCCC;ID=LOC_Os01g16030
Chr1	.	G_quartet	9028194	9028215	1.63636	-	.	sequence=CTCTCCCCCACCACCCGCACGC;ID=LOC_Os01g16040
Chr1	.	G_quartet	9028402	9028426	1.56	-	.	sequence=CGGCCCCCGCGGCCGCCCCCGCCGC;ID=LOC_Os01g16040
Chr1	.	G_quartet	9028499	9028611	1.71681	-	.	sequence=CAGCTGCTGCTGCTTCCCCTTCCCCTCCCCCACCTCCCCCTCCTCCCCTCCCCCTCCCCCCTCCCGCACGGTGAGCGACGCGAACGCCGGGCCACCCCCACCCCCACCCACGC;ID=LOC_Os01g16040
Chr1	.	G_quartet	9030196	9030241	1.45652	-	.	sequence=CTTGCTCGCCCTCCTCGTCACCCACCTCCCCTTCTTCATCCCCCTC;ID=LOC_Os01g16050
Chr1	.	G_quartet	9031895	9031925	1.3871	-	.	sequence=CTCCTCGACCCTCTCCCTCCAGTTCCCCGAC;ID=LOC_Os01g16050
Chr1	.	G_quartet	9032779	9032823	1.2	-	.	sequence=CCCACCTGTGTGCTACCCTCACCACCTCCCCCCGTCCTACGGCGC;ID=LOC_Os01g16050
Chr1	.	G_quartet	9033283	9033309	1.51852	-	.	sequence=CGTCCACCCCATTGAACCCCAGCCGCC;ID=LOC_Os01g16050
Chr1	.	G_quartet	9053752	9053784	1.39394	+	.	sequence=GGCGGAGGGAGGCCGGCGCGAAGAAGGGGGGAG;ID=LOC_Os01g16070
Chr1	.	G_quartet	9053798	9053856	1.42373	+	.	sequence=GGGATGGAGGTGGTTGTGAGGTGAGCGGGGGCGGGGAGATCGGTGAGGCAGAGGGACGG;ID=LOC_Os01g16070
Chr1	.	G_quartet	9060934	9060954	1.71429	-	.	sequence=CCGCCTCCGATCTCTCCCCCC;ID=LOC_Os01g16080
Chr1	.	G_quartet	9060996	9061047	1.26923	-	.	sequence=CTCCGGCCGGCGTCCCGCCCTCCCCTCCCCTTCCCTTCTCTCTCTCTCTATC;ID=LOC_Os01g16080
Chr1	.	G_quartet	9065253	9065296	1.36364	-	.	sequence=CTGCCATACCCACCACCACCCCCATAGCCGCCCAAATAACCACC;ID=LOC_Os01g16090
Chr1	.	G_quartet	9066352	9066416	1.66154	-	.	sequence=CCCTCTCCGCCGCCTCCTCCTCCTCCTCCCCCTCCCCCTCCCCATCCTCGTCCTCGTCGACCTCC;ID=LOC_Os01g16090
Chr1	.	G_quartet	9066482	9066504	1.52174	-	.	sequence=CATCCTCTCCCCCGCGCCCTCGC;ID=LOC_Os01g16090
Chr1	.	G_quartet	9068238	9068286	1.36735	-	.	sequence=CAACTACAGTCTAACATGCACCCCCCCCACCCCCCCTGCAATCATTCAC;ID=LOC_Os01g16100
Chr1	.	G_quartet	9074879	9074931	1.33962	+	.	sequence=GGCGGCGCGGCGGCTGGTGGTGGTGGGCGGGGGAGGCGGCGGTAGAGCGGTGG;ID=LOC_Os01g16110
Chr1	.	G_quartet	9074937	9074966	1.43333	+	.	sequence=GGGCGTTTTGTGGCGGGGGCGGCTCGGGCG;ID=LOC_Os01g16110
Chr1	.	G_quartet	9074984	9075027	1.45455	+	.	sequence=GAATGTGGGCGGAGGGGCGGCGGCGGTGGTGGCGCCTGAGGGGG;ID=LOC_Os01g16110
Chr1	.	G_quartet	9075102	9075129	1.57143	+	.	sequence=GTGGCGGGTGAGGCGGTGGTCATGGGGG;ID=LOC_Os01g16110
Chr1	.	G_quartet	9078011	9078052	1.30952	+	.	sequence=GGTTGCAGGAGGGAGAGGGGAGAGAAATAAGAGGGGATGAAG;ID=LOC_Os01g16110
Chr1	.	G_quartet	9098440	9098453	2.85714	+	.	sequence=GGGGGGGGGGCAAG;ID=LOC_Os01g16124
Chr1	.	G_quartet	9114976	9114992	2.11765	-	.	sequence=CCCCAGCTTTCCACCCC;ID=LOC_Os01g16146
Chr1	.	G_quartet	9161022	9161050	1.44828	+	.	sequence=GGGTTTCGGCTAGCGGGGTGTGAGGTGGG;ID=LOC_Os01g16180
Chr1	.	G_quartet	9166465	9166508	1.04545	+	.	sequence=GCAGCGGATCTTCGGGGCGTCGGGGATGGGGCAGCCGCCGACGG;ID=LOC_Os01g16190
Chr1	.	G_quartet	9175740	9175776	1.24324	-	.	sequence=CCGCGTCGCCTCTCCCCCCCCAAACCTGCTCGCTCGC;ID=LOC_Os01g16210
Chr1	.	G_quartet	9192263	9192297	1.22857	+	.	sequence=GTTCGAGGAGGTGGAGGCGGCGACGGGGGGATTCG;ID=LOC_Os01g16230
Chr1	.	G_quartet	9192468	9192558	1.31868	+	.	sequence=GTGCTCGCGGCGGCGGGGGAGGTGGCGGGGGTGGTCAACCTCGTCGGCGTGGCGGCGGGGAGGAGGGAGGGGGAGAGGATGCTCGTGATGG;ID=LOC_Os01g16230
Chr1	.	G_quartet	9198559	9198639	1.98765	-	.	sequence=CCCCCCGACACACTACCGCTCGGACCCCGCCCCCAACCCACCCCCCCCCCCCCCCCCCGGCGACCGGATCCCCACCTTCTC;ID=LOC_Os01g16240
Chr1	.	G_quartet	9203121	9203145	1.6	+	.	sequence=GGGCGGCTGGGGTACTTGGGTGGTG;ID=LOC_Os01g16250
Chr1	.	G_quartet	9203302	9203335	1.38235	+	.	sequence=GATGTGTGTGGGGGCAGGGCCTACGGTGGGGCAG;ID=LOC_Os01g16250
Chr1	.	G_quartet	9211461	9211492	1.6875	-	.	sequence=CCCCTCCCTCTCCTCCTTCCTCCTGTCCACCC;ID=LOC_Os01g16260
Chr1	.	G_quartet	9211518	9211560	1.51163	-	.	sequence=CCCCCACGCCCTCCTCAGCGGCTCGCCCGCCCCGCCGCCAACC;ID=LOC_Os01g16260
Chr1	.	G_quartet	9211604	9211643	1.375	-	.	sequence=CCGCCAGCTCTAGCTCTTCACCACCCCCCCCCCCTGGATC;ID=LOC_Os01g16260
Chr1	.	G_quartet	9218493	9218523	1.3871	+	.	sequence=GCTATGGTGGGGGAGAAGGGGTGATCTTGTG;ID=LOC_Os01g16270
Chr1	.	G_quartet	9221243	9221288	1.23913	-	.	sequence=CTACCGCTCTCGATCCCCTTCCCGCCACTCCCCGCGCCGCCGAATC;ID=LOC_Os01g16280
Chr1	.	G_quartet	9221399	9221421	1.52174	-	.	sequence=CGCCTCCTCCCCACCGCCTCCGC;ID=LOC_Os01g16280
Chr1	.	G_quartet	9221461	9221502	1.47619	-	.	sequence=CTCCCCACCGCCTTCATGTCCTTCTCCTCCCCATCACCCGCC;ID=LOC_Os01g16280
Chr1	.	G_quartet	9225503	9225533	1.54839	+	.	sequence=GGGTTGGGGGGTTCTCTCTCTTCAATGGGGG;ID=LOC_Os01g16290
Chr1	.	G_quartet	9246677	9246708	1.40625	+	.	sequence=GTTGGTCCAGGAGCAGGGGATCGGGAGGGGCG;ID=LOC_Os01g16310
Chr1	.	G_quartet	9247396	9247411	2.125	+	.	sequence=GGGGAGGGGTGAAAAG;ID=LOC_Os01g16310
Chr1	.	G_quartet	9251715	9251748	1.35294	+	.	sequence=GCGGGCGGGGTTCAGGGAGAGCTCGAGGTGGGCG;ID=LOC_Os01g16310
Chr1	.	G_quartet	9253042	9253082	1.31707	+	.	sequence=GTACGAGTAGAGGGGGTGTAGGAGAGGGGATGTCGCATGGG;ID=LOC_Os01g16310
Chr1	.	G_quartet	9256065	9256102	1.23684	-	.	sequence=CCACCAAAATCCCTAGGTACACCCCCCCACATGTCACC;ID=LOC_Os01g16320
Chr1	.	G_quartet	9262872	9262917	1.91304	+	.	sequence=GTTTATTGTTTTGGGGTGGGGGTTGGGGGTGGGTGGGGCAGGAGAG;ID=LOC_Os01g16330
Chr1	.	G_quartet	9266235	9266265	1.41935	+	.	sequence=GGGGGGTCATATAGGGATGGTGGAGTACAGG;ID=LOC_Os01g16340
Chr1	.	G_quartet	9316501	9316530	1.53333	+	.	sequence=GAGGGGTTCGTTGGCGGTGGGCGGGAGTGG;ID=LOC_Os01g16400
Chr1	.	G_quartet	9328538	9328582	1.17778	-	.	sequence=CCTCGTCATCACCACCCATGCCCAATCCCCTCCCTTCGCAGAATC;ID=LOC_Os01g16430
Chr1	.	G_quartet	9335101	9335143	1.34884	-	.	sequence=CGTCCTCGAGCCCCCTCCGCCACCCGCCATTGGCTCCGTCCCC;ID=LOC_Os01g16440
Chr1	.	G_quartet	9347193	9347247	1.43636	-	.	sequence=CCCTGCTTGCCGGCCTCCCCATCTCCTTCCCCTCCACTCCTCGCGCCTCTTCCCC;ID=LOC_Os01g16460
Chr1	.	G_quartet	9356131	9356163	1.54545	+	.	sequence=GAGGCAAGGGTGGGCGTGATGGAGCGGGGCGGG;ID=LOC_Os01g16480
Chr1	.	G_quartet	9356227	9356259	1.30303	+	.	sequence=GCTGGGGACGGGGGTGAAACCTGAGGTGTGGTG;ID=LOC_Os01g16480
Chr1	.	G_quartet	9357249	9357270	1.77273	+	.	sequence=GTTGCGGGTGCGGGTATGGGGG;ID=LOC_Os01g16480
Chr1	.	G_quartet	9357326	9357346	1.85714	+	.	sequence=GGGTGTGGGTACGGGGAGTGG;ID=LOC_Os01g16480
Chr1	.	G_quartet	9362082	9362101	1.7	-	.	sequence=CCCCCCACGCAGATCTTCCC;ID=LOC_Os01g16490
Chr1	.	G_quartet	9362403	9362432	1.43333	-	.	sequence=CTCCCCATCTCGCCGCCCTTCTCCACCTCC;ID=LOC_Os01g16490
Chr1	.	G_quartet	9370936	9370980	1.44444	+	.	sequence=GGGTGTGGGCGATGATGCAGGAGGACGGGGAGGTGGAGGAGGGTG;ID=LOC_Os01g16510
Chr1	.	G_quartet	9371003	9371023	1.66667	+	.	sequence=GTTGGGGACGGCGAACTGGGG;ID=LOC_Os01g16510
Chr1	.	G_quartet	9377937	9377956	1.9	-	.	sequence=CCCCTATACCCCGCGCCGCC;ID=LOC_Os01g16520
Chr1	.	G_quartet	9386505	9386546	1.40476	+	.	sequence=GTGGAGGTGCTGGTGGTGGGCGCGGGCGGGCTGGGGTGCGAG;ID=LOC_Os01g16540
Chr1	.	G_quartet	9396096	9396119	1.66667	-	.	sequence=CCCCCAATCTCCAAATGCTGCCCC;ID=LOC_Os01g16550
Chr1	.	G_quartet	9396416	9396434	1.78947	-	.	sequence=CTTCTTCTTCCCCTGCCCC;ID=LOC_Os01g16550
Chr1	.	G_quartet	9402928	9402957	1.46667	-	.	sequence=CCCGCCGTCCCCACCGTCGCCGCCGTGCCC;ID=LOC_Os01g16560
Chr1	.	G_quartet	9402964	9403005	1.47619	-	.	sequence=CCCGCCTGCCCCGCCGGGCCCGCCGTCCCCGCCCCGTTGGCC;ID=LOC_Os01g16560
Chr1	.	G_quartet	9403195	9403242	1.16667	-	.	sequence=CTCGCCCGGCTGTCCTCCTCCCCTCCCGCCGCGTCCTCTCCTGCCGCC;ID=LOC_Os01g16560
Chr1	.	G_quartet	9403268	9403297	1.4	-	.	sequence=CCTCGTCCTGCCCTGCCGCCGCCCCGGCCC;ID=LOC_Os01g16560
Chr1	.	G_quartet	9419730	9419789	1.41667	-	.	sequence=CGCTGTCCCCACCCACCTCCTCCCTGTTTCCTCCTCCCCCTTTCACCTTTTCCCTTTCTC;ID=LOC_Os01g16590
Chr1	.	G_quartet	9424678	9424711	1.35294	+	.	sequence=GGCGGCGGTGCTGGTGGTGGTAGCGGTGGGGGCG;ID=LOC_Os01g16600
Chr1	.	G_quartet	9424749	9424804	1.32143	+	.	sequence=GGGGTGGCGGCGGCGCGGCCACCGGGGCGGGGAGGGAGAGGGACCCGGTGGTGGCG;ID=LOC_Os01g16600
Chr1	.	G_quartet	9424810	9424858	1.63265	+	.	sequence=GGGGTGGATGCGGGCGGCTGGGTCGGCGGGCGGGGGGCGGCGGCGGCCG;ID=LOC_Os01g16600
Chr1	.	G_quartet	9435607	9435631	1.52	-	.	sequence=CGAACCCCTCCCTCGCCGCCCTCGC;ID=LOC_Os01g16620
Chr1	.	G_quartet	9435637	9435662	1.42308	-	.	sequence=CGGTCGACACCCCCGCCCCCTCGAGC;ID=LOC_Os01g16620
Chr1	.	G_quartet	9435766	9435800	1.4	-	.	sequence=CGCTCCCCCGCCGCCATCGCCCCCGCCGGTGCCGC;ID=LOC_Os01g16620
Chr1	.	G_quartet	9438912	9438952	1.2439	+	.	sequence=GAGGGAGCAGCAGAGGTGATGGGGGAGAGGGAAGTTCGGTG;ID=LOC_Os01g16630
Chr1	.	G_quartet	9445749	9445780	1.40625	+	.	sequence=GGCAAGGAGGGAGGAGGATGGCGAGGGGCGAG;ID=LOC_Os01g16650
Chr1	.	G_quartet	9445861	9445918	1.46552	+	.	sequence=GTCCGGGAAGCAGCAGGCGCGGGGGGCGGGGGCGGAGGGGCAGTCGGTGGTGCGGCGG;ID=LOC_Os01g16650
Chr1	.	G_quartet	9455111	9455199	1.37079	+	.	sequence=GACGAGCACGAGGAGGAGCGGGGAGAGGGGGAGGAAGCCGCGGCGGAGCAGGGGGAGGAGGGGGAGGCGGAGTCCGGCGGCGGGTGGAG;ID=LOC_Os01g16670
Chr1	.	G_quartet	9455252	9455328	1.50649	+	.	sequence=GACGAGCAGGAGGCGGAGGAGGGCGGGGAGGAGGTGGCGGAGGGGAAGGGGGAGGTCGAGGAGGAGGCTGATGCGGG;ID=LOC_Os01g16670
Chr1	.	G_quartet	9455450	9455520	1.38028	+	.	sequence=GCGGCGGCGGCGGAAGAGGAGGGAGGGGAAACCGCGGGTTCGGGCGACGGCGGGGAGTGGAGCTTCGGGGG;ID=LOC_Os01g16670
Chr1	.	G_quartet	9486024	9486048	1.76	-	.	sequence=CATCCAAGATTCCCCATTTCCCCCC;ID=LOC_Os01g16700
Chr1	.	G_quartet	9488882	9488936	1.2	+	.	sequence=GGAGGAGGAGGTGATCATCGTCGGGGCGGGGCCGTCGGGGCTCGCGGCGGCGGCG;ID=LOC_Os01g16714
Chr1	.	G_quartet	9489373	9489395	1.56522	+	.	sequence=GCGCGGAGGGGTTCAAGGGGAAG;ID=LOC_Os01g16714
Chr1	.	G_quartet	9492326	9492360	1.25714	+	.	sequence=GTTAGGAGTTGGTGGGGGGTCGGTGGCGGAACAAG;ID=LOC_Os01g16714
Chr1	.	G_quartet	9493695	9493711	2	+	.	sequence=GGGATGGTGAGGAGGGG;ID=LOC_Os01g16714
Chr1	.	G_quartet	9495132	9495203	1.52778	+	.	sequence=GTGTGGGGGATTTTCGCTGTTGATTGGGGGGGGAGAGGTGGGTGGGGGTGGGAAGGGTTGTTGCTGCTGTTG;ID=LOC_Os01g16730
Chr1	.	G_quartet	9495258	9495327	1.5	+	.	sequence=GTGTGGGGGATTTTTGCTGTTGATTGGGGGGGAGAGGTGGGTGGGGCGGTGGGAAGGGTTGTTGCTGCTG;ID=LOC_Os01g16730
Chr1	.	G_quartet	9495360	9495415	1.23214	+	.	sequence=GAGTGGGGGATTTTTGCTGTTGATTGGGGGGAGAGGTGGGTGGTTGTTTGCTGTTG;ID=LOC_Os01g16730
Chr1	.	G_quartet	9496447	9496488	1.5	+	.	sequence=GTGTTTATTTTGGGGGGGGGGGGGGCTGTGTGAGTGTGACAG;ID=LOC_Os01g16730
Chr1	.	G_quartet	9514971	9514987	2	+	.	sequence=GGGATGGTGAGGAGGGG;ID=LOC_Os01g16750
Chr1	.	G_quartet	9526723	9526760	1.39474	+	.	sequence=GGCGGTGTCGGTGAAGGGGTCGCGGTCGGGGTGGCAGG;ID=LOC_Os01g16770
Chr1	.	G_quartet	9533909	9533929	1.90476	+	.	sequence=GGGGGGTCAAATGGGACTGGG;ID=LOC_Os01g16780
Chr1	.	G_quartet	9534100	9534128	1.55172	+	.	sequence=GATGGCTCGGGCGGGAGCCGCAGGGGGGG;ID=LOC_Os01g16780
Chr1	.	G_quartet	9534168	9534192	1.64	+	.	sequence=GTGATGGGGGCTCGGGGGGCAGCCG;ID=LOC_Os01g16780
Chr1	.	G_quartet	9534252	9534270	2.05263	+	.	sequence=GAGGGGGCGGGGCGGCGCG;ID=LOC_Os01g16780
Chr1	.	G_quartet	9535298	9535323	1.57692	+	.	sequence=GGAGGTAGAGGAGGAGCGGGGGGCTG;ID=LOC_Os01g16780
Chr1	.	G_quartet	9543034	9543069	1.55556	-	.	sequence=CGACGCTCCCCATCTCGCCGCCCTTCCCCATCACCC;ID=LOC_Os01g16790
Chr1	.	G_quartet	9576821	9576837	2.05882	+	.	sequence=GGCATGGTGGGGGGAGG;ID=LOC_Os01g16820
Chr1	.	G_quartet	9577902	9577917	2.1875	+	.	sequence=GGTGGGGGTGAGGGAG;ID=LOC_Os01g16820
Chr1	.	G_quartet	9621355	9621374	1.75	-	.	sequence=CCTACTCCCCCAGCTCCCTC;ID=LOC_Os01g16850
Chr1	.	G_quartet	9621428	9621461	1.38235	-	.	sequence=CCACCGCCTTGTCCCATACCCACCCTCGCCCTTC;ID=LOC_Os01g16850
Chr1	.	G_quartet	9621725	9621766	1.28571	-	.	sequence=CCGTCACCACCGCCTCCCCCCAGAAGATGGCCGGCATCCCCC;ID=LOC_Os01g16850
Chr1	.	G_quartet	9623082	9623102	1.80952	-	.	sequence=CTCCCCCTTCCTCCCGTCACC;ID=LOC_Os01g16850
Chr1	.	G_quartet	9636128	9636154	1.62963	-	.	sequence=CCCCTACAGCCCATCACACCACCACCC;ID=LOC_Os01g16870
Chr1	.	G_quartet	9638198	9638216	1.78947	-	.	sequence=CCCAAAAACCCCTAAACCC;ID=LOC_Os01g16870
Chr1	.	G_quartet	9638595	9638650	1.42857	-	.	sequence=CCCCACGGAATCCGCCCTCCTCTCCTCCCCGAAAAACCCCACCACCACCAAGAACC;ID=LOC_Os01g16870
Chr1	.	G_quartet	9638703	9638743	1.4878	-	.	sequence=CAAAAACCCCCCCGCCAAGAACCCTAGATTTCCCTCCACCC;ID=LOC_Os01g16870
Chr1	.	G_quartet	9638821	9638860	1.3	-	.	sequence=CGCTCCTCCTCCTTGTCCCCCCTCCCTCCTCTCGAAACTC;ID=LOC_Os01g16870
Chr1	.	G_quartet	9665643	9665669	1.55556	+	.	sequence=GCTCCATCGGGGGGGATTGGGTGGGTG;ID=LOC_Os01g16900
Chr1	.	G_quartet	9665729	9665752	1.58333	+	.	sequence=GTGTTGGGGTTGGGGTTGGACTAG;ID=LOC_Os01g16900
Chr1	.	G_quartet	9665819	9665866	1.33333	+	.	sequence=GGGTAGCAGCAGGAAGAGGGAGGAAGGGGGGGCATGGCGCTACGGAGG;ID=LOC_Os01g16900
Chr1	.	G_quartet	9680130	9680158	1.48276	+	.	sequence=GGGGAGGGGAAGGCCGCCGAGGCGAAGGG;ID=LOC_Os01g16920
Chr1	.	G_quartet	9680605	9680634	1.4	+	.	sequence=GGCGGGGAGGCGGCGGCGGAGGAGGTGATG;ID=LOC_Os01g16920
Chr1	.	G_quartet	9680680	9680705	1.65385	+	.	sequence=GACGTGGGCAAGATGGGGGAGGAGGG;ID=LOC_Os01g16920
Chr1	.	G_quartet	9690945	9690971	1.59259	+	.	sequence=GTGGCGGCGGCGGAGGGGGAGGTGGAG;ID=LOC_Os01g16950
Chr1	.	G_quartet	9691405	9691435	1.51613	+	.	sequence=GGGTGGGCGACGGCGACGCGGGGCGGCAGGG;ID=LOC_Os01g16950
Chr1	.	G_quartet	9709334	9709378	1.04444	-	.	sequence=CAGTGCAGTGCAGCCAGCCACCCCCGCCCCCACAGGCACCAAATC;ID=LOC_Os01g16970
Chr1	.	G_quartet	9709607	9709630	1.75	-	.	sequence=CTCTCCCCTCCTCCTCCGCCTCCC;ID=LOC_Os01g16970
Chr1	.	G_quartet	9711978	9712007	1.4	-	.	sequence=CCCTCTACTCCGGCCATCCCCACCACCGCC;ID=LOC_Os01g16980
Chr1	.	G_quartet	9744516	9744561	1.47826	-	.	sequence=CTCCTCCTCGCCGCCCCCCTCCTCCTCCCCCCGCTGCGACGCGGCC;ID=LOC_Os01g17010
Chr1	.	G_quartet	9750488	9750512	1.6	+	.	sequence=GGGGTCAGTGGTGAGGGGGCACGCG;ID=LOC_Os01g17020
Chr1	.	G_quartet	9795484	9795539	1.16071	-	.	sequence=CCACTGCAGCTAGCCAGTGATCCCCCCCCCCCTCCATCTCTCGCTGCTCCACCAGC;ID=LOC_Os01g17060
Chr1	.	G_quartet	9810184	9810246	1.7619	-	.	sequence=CGCCACCGCAAGATCCCCCTAACCCCCCCCCCCCCACCCCACACACACACACACACACCATCC;ID=LOC_Os01g17065
Chr1	.	G_quartet	9810389	9810420	1.46875	-	.	sequence=CGGCGTCGGCCTCCCCCACCCCAAACCTTCCC;ID=LOC_Os01g17065
Chr1	.	G_quartet	9816990	9817021	1.3125	+	.	sequence=GAGGAGGAGCCGGGGCGGGGGAAGCGCCGGCG;ID=LOC_Os01g17070
Chr1	.	G_quartet	9818165	9818178	2.71429	+	.	sequence=GTGGGGAGGGGGTG;ID=LOC_Os01g17070
Chr1	.	G_quartet	9846194	9846239	1.30435	+	.	sequence=GGAGGGAGCAGAGATGGGTTAGGGGTGGGGTAAGTGACCACGGCGG;ID=LOC_Os01g17130
Chr1	.	G_quartet	9846489	9846548	1.35	+	.	sequence=GAGCGCGGAAAAAGGGAGAGGGGACTCGGGGGAGTGATTTATAGGACACGGGAGGGGCGG;ID=LOC_Os01g17130
Chr1	.	G_quartet	9846838	9846890	1.54717	+	.	sequence=GGAGAGAGGGAGGGAGGGAGGACTTCGGGAAGGGGAAGGGAGGAGCGGGCCGG;ID=LOC_Os01g17130
Chr1	.	G_quartet	9846900	9846924	1.6	+	.	sequence=GAGGGCGCGCGGGAGGGAGGTTGGG;ID=LOC_Os01g17130
Chr1	.	G_quartet	9895940	9896023	1.41667	-	.	sequence=CCCCGCGCCATCCTCTCCTCCTCCTCCGCCACGCCCACACCCTCCTCCGCCGCATCCCACTTCTTCCACCGCCGCCCCACGCCC;ID=LOC_Os01g17214
Chr1	.	G_quartet	9913462	9913498	1.18919	+	.	sequence=GCGCGCGGGGGGGAGAGCGCGAGGAGGAGGAGAAAAG;ID=LOC_Os01g17240
Chr1	.	G_quartet	9913754	9913798	1.42222	+	.	sequence=GGCGGCGGCCGGGGAGTTGGGGATGGGTTAGGCGGCGTCAGGGTG;ID=LOC_Os01g17240
Chr1	.	G_quartet	9913976	9914014	1.30769	+	.	sequence=GCGGCGGAGGGGGAGGCGGAGGAGGACGAGCAGGGTCAG;ID=LOC_Os01g17240
Chr1	.	G_quartet	9940199	9940234	1.58333	-	.	sequence=CCCAGCCCACATCCCCCTCGTCCCTCTCCTTTCCTC;ID=LOC_Os01g17279
Chr1	.	G_quartet	9940438	9940458	2.52381	-	.	sequence=CCCCCCCCCCCCCTAAAATTC;ID=LOC_Os01g17279
Chr1	.	G_quartet	9940888	9940922	1.34286	-	.	sequence=CGCTCCCTCAACCTCCCTGGCACCCTGCCCCTCTC;ID=LOC_Os01g17279
Chr1	.	G_quartet	9947773	9947802	1.3	-	.	sequence=CTCACCAGGATCCCCTCCCCTCCGCTGCTC;ID=LOC_Os01g17279
Chr1	.	G_quartet	9955487	9955521	1.4	+	.	sequence=GGCGGTGAGCGGAGTGGGAGGGGAGGCGTCGGTGG;ID=LOC_Os01g17300
Chr1	.	G_quartet	9955537	9955588	1.55769	+	.	sequence=GTCAGTGGGGAAAAGGAGGTGGGGAGGGGATGAGAGGGGAATAAGAAGGAAG;ID=LOC_Os01g17300
Chr1	.	G_quartet	9999016	9999036	1.95238	-	.	sequence=CACGCACCGCCCCGCCCCCTC;ID=LOC_Os01g17370
Chr1	.	G_quartet	9999096	9999120	1.4	-	.	sequence=CAGCTGCCCCCCGGGCCCCCGTCGC;ID=LOC_Os01g17370
Chr1	.	G_quartet	9999160	9999187	1.5	-	.	sequence=CCCCCCTGCGGCTCCCGCCCGCGCCATC;ID=LOC_Os01g17370
Chr1	.	G_quartet	10004020	10004054	1.31429	+	.	sequence=GAGAGAGGGAGGGAGGAGGGAGGCAATTGGTGAGG;ID=LOC_Os01g17390
Chr1	.	G_quartet	10006069	10006100	1.46875	+	.	sequence=GGAGGACGGGGTACACTGGGATAGGGTCAGGG;ID=LOC_Os01g17390
Chr1	.	G_quartet	10015094	10015137	1.25	-	.	sequence=CAGCAAGAAAACCCCCTCCCCATCGCGCCGCCGCCGCCGCCGCC;ID=LOC_Os01g17402
Chr1	.	G_quartet	10015335	10015373	1.41026	-	.	sequence=CACCACCACCCCCTTACACCTCACTCCGCCTCCTCCTCC;ID=LOC_Os01g17402
Chr1	.	G_quartet	10019739	10019759	1.71429	-	.	sequence=CCCCTCCTCCTCCTCCGCCAC;ID=LOC_Os01g17420
Chr1	.	G_quartet	10028691	10028737	1.12766	+	.	sequence=GGCAACCGCGGGAGAAGGGGTGGGATGGGCGCAGGAGACGGCGACGG;ID=LOC_Os01g17440
Chr1	.	G_quartet	10032876	10032904	1.65517	+	.	sequence=GCAAGAGGTCGGGGCGTCGGGGGAGCGGG;ID=LOC_Os01g17450
Chr1	.	G_quartet	10032919	10032946	1.5	+	.	sequence=GATGGCGCGGGCGGGAGCCGCAGGGGGG;ID=LOC_Os01g17450
Chr1	.	G_quartet	10032986	10033007	1.59091	+	.	sequence=GCGACGGGGGCCCGGGGGGCAG;ID=LOC_Os01g17450
Chr1	.	G_quartet	10033070	10033090	1.95238	+	.	sequence=GAGGGGGCGGGGCGGTGCGTG;ID=LOC_Os01g17450
Chr1	.	G_quartet	10034810	10034839	1.5	+	.	sequence=GGGCGGCAGGCGGGCCTCTGGGGCGGGCGG;ID=LOC_Os01g17450
Chr1	.	G_quartet	10041605	10041642	1.34211	-	.	sequence=CGACGCGCCCCGTCTCGCCGTCCTCCCCCGTCGCCCGC;ID=LOC_Os01g17460
Chr1	.	G_quartet	10041662	10041701	1.525	-	.	sequence=CCTCCGACCTCCCCGAGCGCCTCCCCCCGCCCAAGATTTC;ID=LOC_Os01g17460
Chr1	.	G_quartet	10059294	10059336	1.48837	-	.	sequence=CACTGCCGCCACCTACCCCTGCCGCCCCCAAAAATCCACACCC;ID=LOC_Os01g17980
Chr1	.	G_quartet	10059604	10059661	1.41379	-	.	sequence=CACAGCCGCCGGATCCGCCGCCCCCTCCCCTGTGCCACCGCCCCCTCCCTGAGCCGAC;ID=LOC_Os01g17980
Chr1	.	G_quartet	10059795	10059835	1.36585	-	.	sequence=CCGCCGCTCCCTTCCCCGCGCCGCCGCCACCTCCCTGAGCC;ID=LOC_Os01g17980
Chr1	.	G_quartet	10076090	10076118	1.51724	-	.	sequence=CGCGCCTCCCCCTTCCCCAGGCCGCAACC;ID=LOC_Os01g18000
Chr1	.	G_quartet	10076243	10076278	1.27778	-	.	sequence=CAAAACCCCCCTCTCCCGGCCGGCCGCCGAAAACCC;ID=LOC_Os01g18000
Chr1	.	G_quartet	10081893	10081917	1.52	-	.	sequence=CCTTTTTTTCCCATCCCCCCATTAC;ID=LOC_Os01g18020
Chr1	.	G_quartet	10088421	10088486	1.34848	+	.	sequence=GGAAAAAGGTGGAGGGGAGTGCGGGGAAGCTTTATTGGGGCTCGGGAGAGACGGACGTGGCCGGGG;ID=LOC_Os01g18030
Chr1	.	G_quartet	10088506	10088536	1.51613	+	.	sequence=GACGTGGGAGGTGGAGAGAGAGTGGGAGGGG;ID=LOC_Os01g18030
Chr1	.	G_quartet	10089174	10089193	1.85	+	.	sequence=GGGCGCGAAGGTGCGGGGGG;ID=LOC_Os01g18030
Chr1	.	G_quartet	10095756	10095775	1.85	-	.	sequence=CCCCTTTTCGCCTCCCGCCC;ID=LOC_Os01g18040
Chr1	.	G_quartet	10097029	10097053	1.52	-	.	sequence=CCTTTTTTTCCCATCCCCCCATTAC;ID=LOC_Os01g18040
Chr1	.	G_quartet	10098327	10098403	1.28571	-	.	sequence=CGCCCACCCCGCCGCTCGCTGGCACCCGCCCCGCTGCTCGCCGCCGCCCGCCGTTCGCCACAGCCCGCCTTCCCCGC;ID=LOC_Os01g18050
Chr1	.	G_quartet	10098439	10098478	1.15	-	.	sequence=CGCAAGCCGTTGCCCCGCCTCCACCAGCCCCGCCGTGGCC;ID=LOC_Os01g18050
Chr1	.	G_quartet	10098510	10098586	1.22078	-	.	sequence=CCGCAGTCGTCGCCCCGCCTCAGCCCGCCCCGCCTCTCGCTGAGCCGCCACCCGCCGCCTCGCCTCCGCCTCCGCCC;ID=LOC_Os01g18050
Chr1	.	G_quartet	10119377	10119405	1.44828	+	.	sequence=GGGTGGGGGAGGAGATGGCCGGCCTCGGG;ID=LOC_Os01g18070
Chr1	.	G_quartet	10119620	10119654	1.37143	+	.	sequence=GAATCGGGGGATTGCTGTGGGTAGGGTTTGGGACG;ID=LOC_Os01g18070
Chr1	.	G_quartet	10138070	10138102	1.39394	-	.	sequence=CTCCTCAACCGATGGCTCCCCATTCCCCCCAGC;ID=LOC_Os01g18100
Chr1	.	G_quartet	10149349	10149397	1.14286	+	.	sequence=GGTGTAGTGATCTGTGCGGGAGAGGGAGGGGGGAGGCGTCAGGTCAACG;ID=LOC_Os01g18120
Chr1	.	G_quartet	10176816	10176839	1.70833	+	.	sequence=GAAGGGAGACTACGGGGAAAGGGG;ID=LOC_Os01g18180
Chr1	.	G_quartet	10185235	10185255	1.85714	+	.	sequence=GGGGCGGACGGGAGCGGCGGG;ID=LOC_Os01g18200
Chr1	.	G_quartet	10185284	10185328	1.64444	+	.	sequence=GGGCGAGGCGGCGGGAGCGGCGGGAGGTAGGGGATGACGGGTGGG;ID=LOC_Os01g18200
Chr1	.	G_quartet	10185379	10185439	1.39344	+	.	sequence=GCGCGGGGAGGAGGCCGGATGGGCCGCGGGGGAGAGGAGAGAGAGGGAGGGAGGTGGGCCG;ID=LOC_Os01g18200
Chr1	.	G_quartet	10185444	10185484	1.12195	+	.	sequence=GGCCCAAGAGGGGGAGAGGGGGGAAAAAGGACTTTTTAGAG;ID=LOC_Os01g18200
Chr1	.	G_quartet	10203121	10203161	1.31707	-	.	sequence=CTCACCTCGTCCCCATCCTCCTCCTCCTCCTCCTCCTCGCC;ID=LOC_Os01g18220
Chr1	.	G_quartet	10235439	10235475	1.32432	-	.	sequence=CGTTCGTACCCCCGTCACCGCATCCGTCCCCGCCGCC;ID=LOC_Os01g18250
Chr1	.	G_quartet	10235933	10235952	1.75	-	.	sequence=CCCCAGCCGCCACCTCCCGC;ID=LOC_Os01g18250
Chr1	.	G_quartet	10235975	10236013	1.35897	-	.	sequence=CCTTCATTCCCCGCCGCCGACTGCCGCTCCCCCAGATCC;ID=LOC_Os01g18250
Chr1	.	G_quartet	10251591	10251673	1.25301	-	.	sequence=CCTCCTCCTCCTGGTTCCCCTCCACATCCCTTTCCACGTGCCCCTGCTGGTTCCCCTCCGCATCCCTCTCCACGTTCCCTTCC;ID=LOC_Os01g18260
Chr1	.	G_quartet	10260505	10260589	1.64706	-	.	sequence=CCGCCGGCCCGCCCCTCCATTTCCTCCACCTCCCCATCCACCTCCACTCCCCCCATCCCCTCTACCTCCCCTTGCCGACGCTTCC;ID=LOC_Os01g18270
Chr1	.	G_quartet	10263283	10263312	1.43333	+	.	sequence=GAGAGGGGGAAGGGAATGACAAGGAGGAGG;ID=LOC_Os01g18280
Chr1	.	G_quartet	10263470	10263499	1.43333	+	.	sequence=GAGAGGGGGAAGGGAATGACAAGGAGGAGG;ID=LOC_Os01g18280
Chr1	.	G_quartet	10264627	10264687	1.63934	+	.	sequence=GAAAGGGGAGAGTGGGAGGCGGCGGTGAGGGAGGAGGTGGGGGTCGGCGGGTGGTGGGACG;ID=LOC_Os01g18280
Chr1	.	G_quartet	10303800	10303871	1.26389	+	.	sequence=GCGGACGGGGATGGGAGGCGGCGGCGAGGTTGGCGGCATGCACGGCGCGGCGGGGCGGGGCGCAAGGAGGCG;ID=LOC_Os01g18340
Chr1	.	G_quartet	10303950	10304006	1.33333	+	.	sequence=GGCAGTGGCGGAGGAGGAGGAGGAGAGGGGTCGGGAGGAGCAAGGAGGAGGAGGAGG;ID=LOC_Os01g18340
Chr1	.	G_quartet	10308119	10308187	1.43478	+	.	sequence=GGAGGGGGAGCCGAGGACGGCGGCGGGCGGTGGCGGAGGGGGAGCTGAGGAAGGTGGCGAGCAGGGGCG;ID=LOC_Os01g18350
Chr1	.	G_quartet	10314339	10314367	1.48276	+	.	sequence=GGACGGGGACTGGATGATGGTTGGGGACG;ID=LOC_Os01g18360
Chr1	.	G_quartet	10318227	10318258	1.4375	-	.	sequence=CCCCACGACCACCCTAACTTGCCCTCACCGCC;ID=LOC_Os01g18370
Chr1	.	G_quartet	10337011	10337038	1.39286	-	.	sequence=CAATCCTTCTCCCCCTGCCCTATCCAAC;ID=LOC_Os01g18390
Chr1	.	G_quartet	10337318	10337367	1.54	-	.	sequence=CGTCCCCTCTCCCAATCTCCCGTCATCCACGCCCCCAAATCGCGCCCCTC;ID=LOC_Os01g18390
Chr1	.	G_quartet	10337466	10337487	1.54545	-	.	sequence=CGCCCCATCCATCCCTCCACGC;ID=LOC_Os01g18390
Chr1	.	G_quartet	10366539	10366584	1.13043	+	.	sequence=GTGCCTGGTGGTGTACGGGGAGGGGGACGCGGAGCCAGAGGTGTGG;ID=LOC_Os01g18440
Chr1	.	G_quartet	10381013	10381054	1.52381	-	.	sequence=CTGGTGCCCCCCTCCTCCCCCCATCGAAGCCCTTCTGCCTCC;ID=LOC_Os01g18470
Chr1	.	G_quartet	10381104	10381133	1.4	-	.	sequence=CACCGCCCTCCCGCCAGCCCGAAACCCTTC;ID=LOC_Os01g18470
Chr1	.	G_quartet	10381836	10381864	1.55172	-	.	sequence=CCGGCGCCTTCCCCTTTCCCCTCCCTTGC;ID=LOC_Os01g18470
Chr1	.	G_quartet	10395240	10395271	1.5625	+	.	sequence=GGGCGCAGGGTAGGAGGGACAGGGGTAAGAGG;ID=LOC_Os01g18480
Chr1	.	G_quartet	10396062	10396080	1.84211	+	.	sequence=GCGGAGGGCGGCAAGGGGG;ID=LOC_Os01g18480
Chr1	.	G_quartet	10396246	10396264	1.84211	+	.	sequence=GCGGAGGGCGGCAAGGGGG;ID=LOC_Os01g18480
Chr1	.	G_quartet	10403999	10404104	1.61321	-	.	sequence=CCGAATCTCTCTCGGCCCATCTCCCCCCTCCCTCCCCCGGCGCTCTCTCTCTCTCTCCCTCTCCCCCTCCCCCTCCCCCTCCCCCTCCGCTCCGCACGCGCGCCGC;ID=LOC_Os01g18500
Chr1	.	G_quartet	10404131	10404165	1.31429	-	.	sequence=CCGAGCGCCCTCCCTTCCCCTCGCTCTGCCCGCGC;ID=LOC_Os01g18500
Chr1	.	G_quartet	10404169	10404240	1.33333	-	.	sequence=CGCGAGTGCCGCGCCGAGCGCCCCCTCCCCCTCGCTCTCCTTCTCCCCATCCCAGGCAAGCTCCCCGCCCGC;ID=LOC_Os01g18500
Chr1	.	G_quartet	10405494	10405566	1.39726	-	.	sequence=CGACGAGGTCCCCTAGCCCTAACCCTGCCCCGCTGCCGCCCCGAGCCCCGTGCCGCCCCTGCCGCGCCGCGCC;ID=LOC_Os01g18500
Chr1	.	G_quartet	10405613	10405648	1.52778	-	.	sequence=CCCGAGCCCCGTGCCGCCGCCTCGCGCCCCGCGCCC;ID=LOC_Os01g18500
Chr1	.	G_quartet	10455340	10455386	1.34043	-	.	sequence=CCTCCTCCTCCTCGTTCCCCTCCGCATCCCTCTCCACGTTCCCTTCC;ID=LOC_Os01g18560
Chr1	.	G_quartet	10470629	10470657	1.48276	+	.	sequence=GGCGGGGAGGAGGAGGAGGAGGAGACTGG;ID=LOC_Os01g18584
Chr1	.	G_quartet	10470698	10470755	1.46552	+	.	sequence=GACGGGGAGGAGGAGGAGGAGAAGGGCGGCGGGAGGAGGGGCGAGATCAAGGAGGTGG;ID=LOC_Os01g18584
Chr1	.	G_quartet	10476556	10476588	1.33333	+	.	sequence=GCTGGGCAGGGGAGGTGGCGGCGATGGTTGAGG;ID=LOC_Os01g18584
Chr1	.	G_quartet	10481161	10481189	1.44828	+	.	sequence=GGGTCTGGTCGGGGAAGGGGCTCCGCTGG;ID=LOC_Os01g18610
Chr1	.	G_quartet	10489927	10489979	1.13208	-	.	sequence=CGGCCACGCCCACCGCGACGCCGCCCCCGCCCCCGCCGCCGACGAAGCGCGTC;ID=LOC_Os01g18620
Chr1	.	G_quartet	10490496	10490520	1.48	-	.	sequence=CGCCGCCCCGGTCCCCGCCGCCGAC;ID=LOC_Os01g18620
Chr1	.	G_quartet	10500537	10500600	1.34375	-	.	sequence=CCCGTTGCCGTTCCCCTTCCCGTTCCCGTACCCGTTCTCGGCCGCCCCCGCCGCCGCCGCCGCC;ID=LOC_Os01g18640
Chr1	.	G_quartet	10509485	10509504	1.7	+	.	sequence=GGGGGACTTCGCGCGCGGGG;ID=LOC_Os01g18660
Chr1	.	G_quartet	10519630	10519648	1.84211	-	.	sequence=CTTCCCTTATCCCCATCCC;ID=LOC_Os01g18670
Chr1	.	G_quartet	10521150	10521169	1.7	-	.	sequence=CCCGCTCTCCCCTCGCCACC;ID=LOC_Os01g18670
Chr1	.	G_quartet	10521179	10521208	1.46667	-	.	sequence=CCGCCGCCGCCACCGCCCTTGCCATTCCCC;ID=LOC_Os01g18670
Chr1	.	G_quartet	10543079	10543106	1.53571	-	.	sequence=CCCTTTCCGGCCCCGCCCTCAATCCCGC;ID=LOC_Os01g18690
Chr1	.	G_quartet	10545705	10545743	1.69231	-	.	sequence=CGCAAGCCCCCCCCCCCCCCCCCCGTCGAGTGTGGCGAC;ID=LOC_Os01g18700
Chr1	.	G_quartet	10546552	10546602	1.72549	-	.	sequence=CCATGACCCGGTCTCTTCCCCTCCCCCCCCCCCCCCGCCGCCACGATGATC;ID=LOC_Os01g18700
Chr1	.	G_quartet	10561723	10561753	1.6129	-	.	sequence=CCCCCACCCGTAGTCCGCCTCCAGGAACCCC;ID=LOC_Os01g18744
Chr1	.	G_quartet	10561861	10561936	1.34211	-	.	sequence=CGCCTTCGCCTCCCGTATCATCCCCACCACCCCGGCCACGTCCGCCGCCTCCACCGCCCCGCTCTCCGCCACCACC;ID=LOC_Os01g18744
Chr1	.	G_quartet	10578763	10578793	1.3871	-	.	sequence=CTCCCCGCTGCCCACTCCCCTGCACTGTTAC;ID=LOC_Os01g18780
Chr1	.	G_quartet	10578796	10578838	1.4186	-	.	sequence=CCGAGCGCCGCCCCCTCCCACACACGAGTGCCGCCACCACCCC;ID=LOC_Os01g18780
Chr1	.	G_quartet	10578953	10578997	1.11111	-	.	sequence=CGCCACTAGCGCCAAGCGCCGCCCCCTCCCCTGCACGAGCGCCAC;ID=LOC_Os01g18780
Chr1	.	G_quartet	10579065	10579112	1.08333	-	.	sequence=CACCGACGCAGCCGCTGCCCCCTCCCCGCACCGCTGCTGCCAAGTGCC;ID=LOC_Os01g18780
Chr1	.	G_quartet	10623115	10623150	1.5	+	.	sequence=GGCGGGCGTTTGTTGGGTGCGGCGGGCGGGGAGGAG;ID=LOC_Os01g18800
Chr1	.	G_quartet	10624546	10624609	1.59375	+	.	sequence=GAACAGTTAGAGGAGGTCAGGGTGGGGGGGGGGGGGGGGGAGGGACGCATGATGAATGGAGATG;ID=LOC_Os01g18800
Chr1	.	G_quartet	10641393	10641411	2	-	.	sequence=CCCCCACGCCCTCCACCTC;ID=LOC_Os01g18830
Chr1	.	G_quartet	10641455	10641500	1.32609	-	.	sequence=CCGGCCGCCTCCTCTCCCCCTCTCCCGCTTCTTCCCCGTGCGCCGC;ID=LOC_Os01g18830
Chr1	.	G_quartet	10642121	10642164	1.34091	-	.	sequence=CCACTCTCTTTCCCCTCTTCTCCCCCTTCCTCCTCTCTCGCGCC;ID=LOC_Os01g18830
Chr1	.	G_quartet	10665627	10665662	1.33333	-	.	sequence=CGTCCACCACGTCCCCCTGCATCTCCCTCCGCCGCC;ID=LOC_Os01g18870
Chr1	.	G_quartet	10681726	10681753	1.57143	-	.	sequence=CCACCACCCTGTCCCGCCTCCCCGTCGC;ID=LOC_Os01g18890
Chr1	.	G_quartet	10691412	10691457	1.32609	-	.	sequence=CGTTGCAGAACCCCCTGACCTCCCCCCGCGCCCCGGTGAGCACCTC;ID=LOC_Os01g18910
Chr1	.	G_quartet	10701650	10701683	1.17647	-	.	sequence=CTTGTTCCTGATCTCCCCCTTGCTCCCCGCCGGC;ID=LOC_Os01g18930
Chr1	.	G_quartet	10703948	10703983	1.38889	-	.	sequence=CAGCCCTAACCTTATCCTCCTCCTTCCCCCAACTCC;ID=LOC_Os01g18940
Chr1	.	G_quartet	10704002	10704052	1.11765	-	.	sequence=CCACTTCTCCACCGGACCAGCCTCCCCCCTCCCCGCACCTAGTGGCGTATC;ID=LOC_Os01g18940
Chr1	.	G_quartet	10704812	10704862	1.33333	-	.	sequence=CCGGCGCACCACCCTCCTCTCCCTCCGCCCCCCCAGCACCCGCGAAAAAAC;ID=LOC_Os01g18940
Chr1	.	G_quartet	10736087	10736116	1.43333	+	.	sequence=GTGGGGAGAAATCAGTTGGGGGTAGAAAGG;ID=LOC_Os01g19000
Chr1	.	G_quartet	10742779	10742823	1.4	-	.	sequence=CTCCCGCTCTCTCTCCCCACTCCATCCCCGGCAAGCTCCCCGCGC;ID=LOC_Os01g19010
Chr1	.	G_quartet	10743002	10743042	1.29268	-	.	sequence=CAGCGCCTCCCGCTCCCATCCCTCTTCCTCCCCAAACCGGC;ID=LOC_Os01g19010
Chr1	.	G_quartet	10743194	10743237	1.56818	-	.	sequence=CCTATCCCTTCCCCTCAAAGCTCCCTCGCCCCCTAGTGCCGCCC;ID=LOC_Os01g19010
Chr1	.	G_quartet	10743258	10743341	1.42857	-	.	sequence=CATTGCCGCCCTATATACCCGAGCCCCTCCCCAAACCAATCCTCCCCATTTTCGCCCTCACCATTGCCCCGCCCTGCCCTGTTC;ID=LOC_Os01g19010
Chr1	.	G_quartet	10743417	10743441	1.6	-	.	sequence=CCCTCTCCTTCCTCTTCCCCGGCCC;ID=LOC_Os01g19010
Chr1	.	G_quartet	10748917	10748952	1.22222	-	.	sequence=CACTTCTTCCTGATCTCCCCCTTGCTCCCCTCCGGC;ID=LOC_Os01g19020
Chr1	.	G_quartet	10781111	10781193	1.3012	+	.	sequence=GGAAGGGAACGTGGAGAGGGATGCGGAGGGGAACCAGGAGGGGCACGTGGAAAGGGATGTGGAGGGGAACCAGGAGGAGGAGG;ID=LOC_Os01g19070
Chr1	.	G_quartet	10782779	10782816	1.31579	-	.	sequence=CTCCTAGCCCTTCCCCCTCCTCTCTCACCACGGCGCCC;ID=LOC_Os01g19080
Chr1	.	G_quartet	10782924	10782981	1.36207	-	.	sequence=CACCATCACCGCTGCCGCGCCCCGCGCCCCTGCCCCGCTGCGCACCCGTCCCATCGCC;ID=LOC_Os01g19080
Chr1	.	G_quartet	10783078	10783128	1.27451	-	.	sequence=CCGCCGACGCCTTGAGCCCCGCCCCGCGCCACGCGCCCATCCCGTGCCGCC;ID=LOC_Os01g19080
Chr1	.	G_quartet	10806125	10806142	2.05556	-	.	sequence=CCCAATCCCCCAATGCCC;ID=LOC_Os01g19130
Chr1	.	G_quartet	10807773	10807826	1.35185	-	.	sequence=CCTCCGCCCCGGCCACCATCACCGCCTCCTCCCCCGAACCGCTCAACAACCCGC;ID=LOC_Os01g19130
Chr1	.	G_quartet	10807860	10807896	1.64865	-	.	sequence=CCACCCCCCACAAACCAAACCAAGAACTCCCCCAACC;ID=LOC_Os01g19130
Chr1	.	G_quartet	10822626	10822649	1.66667	+	.	sequence=GGGTTAGTGAGGTGAAGGGGGGCG;ID=LOC_Os01g19150
Chr1	.	G_quartet	10823361	10823398	1.31579	+	.	sequence=GTCGAATGTGAGGATGGGGGCGTCTGGGGGGTACTATG;ID=LOC_Os01g19150
Chr1	.	G_quartet	10854719	10854748	1.6	+	.	sequence=GGGCGGCGGGACAGGAGGAGGAAGAAGGGG;ID=LOC_Os01g19190
Chr1	.	G_quartet	10860432	10860461	1.5	-	.	sequence=CCGCCCGCCCCAGAGGCCCGCCTGCCGCCC;ID=LOC_Os01g19200
Chr1	.	G_quartet	10862211	10862231	1.95238	-	.	sequence=CACGCACCGCCCCGCCCCCTC;ID=LOC_Os01g19200
Chr1	.	G_quartet	10862294	10862315	1.63636	-	.	sequence=CTACCCCCCGGGCCCCCGTCGC;ID=LOC_Os01g19200
Chr1	.	G_quartet	10862355	10862379	1.6	-	.	sequence=CCCCCCTGCGGCTCCCGCCCGTGCC;ID=LOC_Os01g19200
Chr1	.	G_quartet	10862397	10862425	1.75862	-	.	sequence=CCCGCTCCCCCGACGCCCCGACCACCTGC;ID=LOC_Os01g19200
Chr1	.	G_quartet	10875826	10875856	1.48387	+	.	sequence=GCAGGCGGCGGTGGGGTGGTGGAGGAGGAGG;ID=LOC_Os01g19230
Chr1	.	G_quartet	10875930	10875958	1.44828	+	.	sequence=GCGGCGGTGGGGTGGCGGAGGAGGAGGCG;ID=LOC_Os01g19230
Chr1	.	G_quartet	10876025	10876071	1.44681	+	.	sequence=GGCAGGCGGCGGTGGGGTGGCGGAGGAGGAGGGGACCGGCGGTGGAG;ID=LOC_Os01g19230
Chr1	.	G_quartet	10876113	10876159	1.3617	+	.	sequence=GGCAGGCGGCAATGGGGTGGCGGAGGAGGAGGGGACCGGCGGTGGAG;ID=LOC_Os01g19230
Chr1	.	G_quartet	10876217	10876249	1.30303	+	.	sequence=GCAGGCGGCGGTGGGGTGGCGGAGGAGGAGTTG;ID=LOC_Os01g19230
Chr1	.	G_quartet	10881033	10881051	1.78947	+	.	sequence=GGGGGCGGCGGAGCGGAGG;ID=LOC_Os01g19240
Chr1	.	G_quartet	10881190	10881221	1.53125	+	.	sequence=GGGCAGGGGATCGTGGCGTCGGGGATGGTGTG;ID=LOC_Os01g19240
Chr1	.	G_quartet	10881526	10881562	1.16216	+	.	sequence=GTGCTCTGGGGCAAGGGGAGGGACTTGGACGGCGCCG;ID=LOC_Os01g19240
Chr1	.	G_quartet	10886025	10886068	1.34091	+	.	sequence=GGTGGTCGGGAAAAAGGGGAAAGGAAGAGGGAAAGGAGGGCTTG;ID=LOC_Os01g19250
Chr1	.	G_quartet	10886078	10886121	1.38636	+	.	sequence=GAAACGGGAAAAGGAGGAGGGAGAGGGGATTGAGACAGGGGATG;ID=LOC_Os01g19250
Chr1	.	G_quartet	10895786	10895843	1.31034	+	.	sequence=GGTAAGGGAGAGATAAGGAAGAGAGGGAGGGGGAACAAGGGAAGGAAAGGGAGAATGG;ID=LOC_Os01g19270
Chr1	.	G_quartet	10897034	10897063	1.4	+	.	sequence=GGCGGCGGCGGGGAGCAGCGGTGAGGGCGG;ID=LOC_Os01g19270
Chr1	.	G_quartet	10897214	10897243	1.4	+	.	sequence=GGCGGCGGCGGGGAGCAGCGGTGAGGGCGG;ID=LOC_Os01g19270
Chr1	.	G_quartet	10911482	10911507	1.53846	+	.	sequence=GAGAAGAGGGAGATGGGGAGGGAGAG;ID=LOC_Os01g19290
Chr1	.	G_quartet	10914035	10914053	1.89474	+	.	sequence=GGGCGTGGTCGGGTCGGGG;ID=LOC_Os01g19290
Chr1	.	G_quartet	10914227	10914260	1.38235	+	.	sequence=GGTGCTGTGGGGGAAGGCGAGGGAGATGGGCTCG;ID=LOC_Os01g19290
Chr1	.	G_quartet	10931707	10931754	1.41667	+	.	sequence=GGCTAGGGATGGCGGGAAGAAGAAGAGGGGAAAGGCGGCAGGGGCAGG;ID=LOC_Os01g19320
Chr1	.	G_quartet	10931822	10931872	1.52941	+	.	sequence=GGGGTCAACGCTGTGGAGGGGGCGGCAGATGCGGCGCAGGGGGGATTAGGG;ID=LOC_Os01g19320
Chr1	.	G_quartet	10932780	10932813	1.35294	+	.	sequence=GGTCCAGGGGCAGGGGAAGGAGCAAGGGTTGTTG;ID=LOC_Os01g19320
Chr1	.	G_quartet	10932979	10933024	1.28261	+	.	sequence=GGGTGCAGAACGGAGGGAATGGTAGAGGGGGGTACGGGAACGCCGG;ID=LOC_Os01g19320
Chr1	.	G_quartet	10935134	10935169	1.38889	+	.	sequence=GGCGCGGGCGGCGGGGCTGAGGCGCACGGGGAAGAG;ID=LOC_Os01g19330
Chr1	.	G_quartet	10945364	10945420	1.24561	+	.	sequence=GGCAGCGCTGGGGTCGACGGCGTGGTGGGGGAGCGACGCGGTGGGGGAGCGACAGCG;ID=LOC_Os01g19340
Chr1	.	G_quartet	10950738	10950778	1.46341	-	.	sequence=CCGCCCACCGCCCGCCGCCCGCCTCACTCTCCCCACCGTGC;ID=LOC_Os01g19350
Chr1	.	G_quartet	10965448	10965467	1.7	+	.	sequence=GGGGACAGGAGCGCACGGGG;ID=LOC_Os01g19380
Chr1	.	G_quartet	10972632	10972668	1.40541	-	.	sequence=CCCTGCTCACCCCTACCACACTTTTCACCCCTCTCAC;ID=LOC_Os01g19390
Chr1	.	G_quartet	10977407	10977453	1	+	.	sequence=GGTGGAGTTCCTCAACGGGGTCGGGAAGGGGGTGGAAACGCACGCCG;ID=LOC_Os01g19400
Chr1	.	G_quartet	10982635	10982658	1.58333	-	.	sequence=CCGTCCCATTATCGCCCCCCTCTC;ID=LOC_Os01g19410
Chr1	.	G_quartet	10991131	10991162	1.4375	-	.	sequence=CCCTTCAGCCCCAGCCTCCTCCCGGTCCCGAC;ID=LOC_Os01g19430
Chr1	.	G_quartet	10999141	10999205	1.36923	+	.	sequence=GCTGGAGATGGTGGAGTCGGGGTGCACGGGGCCGGGGTCGAACAGGACGGGGAGGGTGCCATGGG;ID=LOC_Os01g19440
Chr1	.	G_quartet	10999692	10999708	2.23529	-	.	sequence=CCCCATTCTTCTCCCCC;ID=LOC_Os01g19450
Chr1	.	G_quartet	11005578	11005661	1.77381	-	.	sequence=CCATTCCCTCCCCCCACACAGAATCCCAAACCCCCCCCCCCCCCAGCTTAACCACCTCCCCCACGATACGACCGAGATCCCCGC;ID=LOC_Os01g19450
Chr1	.	G_quartet	11061215	11061248	1.58824	+	.	sequence=GGTGGTGTTCGGCGGCAGCGGCGAGGGGGAGGGG;ID=LOC_Os01g19480
Chr1	.	G_quartet	11061468	11061525	1.32759	+	.	sequence=GTCCATGTCACGTATGTTGGGGGGGGGGGGGGGGGGGCAGATGCTGATGTTTCCGGTG;ID=LOC_Os01g19480
Chr1	.	G_quartet	11067224	11067274	1.31373	-	.	sequence=CCCCTCACATCTATGCACCATTCCATCCCCTTCCTTCCCCGCATCATTGCC;ID=LOC_Os01g19490
Chr1	.	G_quartet	11068264	11068283	1.7	-	.	sequence=CCAACTCCTATCCCCCCAAC;ID=LOC_Os01g19490
Chr1	.	G_quartet	11068454	11068476	1.69565	-	.	sequence=CCTCCCGCCCCTCGCGCACCCAC;ID=LOC_Os01g19490
Chr1	.	G_quartet	11068485	11068534	1.3	-	.	sequence=CACCCGCGACACGCTCCCTTCCCCCGCGCCCCCGAGCGCCGAGAGCCGCC;ID=LOC_Os01g19490
Chr1	.	G_quartet	11068553	11068578	1.57692	-	.	sequence=CCTTCTCCTCCCCCGCCGCCGCCGCC;ID=LOC_Os01g19490
Chr1	.	G_quartet	11078635	11078658	1.66667	-	.	sequence=CCCCTTTCCCCAAGTAATGCTCCC;ID=LOC_Os01g19529
Chr1	.	G_quartet	11080914	11080966	1.30189	-	.	sequence=CCCTAGCCGCCTGTGCCTACTCCCCCTCTCCCCCGCCTCGCCACCGCCGGAGC;ID=LOC_Os01g19529
Chr1	.	G_quartet	11082172	11082188	2.05882	-	.	sequence=CCTCCCTCCCCCTCTTC;ID=LOC_Os01g19529
Chr1	.	G_quartet	11083263	11083316	1.24074	-	.	sequence=CCAGCACCCGCGACACGCTCCCTTCCCCCGCCGCGTCCCCGAGCTCCAGCAGCC;ID=LOC_Os01g19529
Chr1	.	G_quartet	11094743	11094762	1.7	-	.	sequence=CCCCTTCGCATCCCTCCACC;ID=LOC_Os01g19570
Chr1	.	G_quartet	11096246	11096267	1.81818	+	.	sequence=GGGGTTGGGAGGTGGACGGTGG;ID=LOC_Os01g19580
Chr1	.	G_quartet	11096491	11096511	1.66667	+	.	sequence=GAGGTAAGGGGAAGGGTGGAG;ID=LOC_Os01g19580
Chr1	.	G_quartet	11096658	11096678	1.66667	+	.	sequence=GAGGTAAGGGGAAGGGTGGAG;ID=LOC_Os01g19580
Chr1	.	G_quartet	11096825	11096845	1.66667	+	.	sequence=GAGGTAAGGGGAAGGGTGGAG;ID=LOC_Os01g19580
Chr1	.	G_quartet	11096992	11097012	1.66667	+	.	sequence=GAGGTAAGGGGAAGGGTGGAG;ID=LOC_Os01g19580
Chr1	.	G_quartet	11112578	11112613	1.36111	-	.	sequence=CACCGCCGCCGCCTCGTCCTCCTCCTCCCCCTTGCC;ID=LOC_Os01g19610
Chr1	.	G_quartet	11124880	11124899	1.7	+	.	sequence=GGGGGAGGCGCTTGAGAGGG;ID=LOC_Os01g19620
Chr1	.	G_quartet	11126453	11126484	1.53125	+	.	sequence=GTGGGGGTCGGGTGTCAGGTTTTGGGCTCGGG;ID=LOC_Os01g19620
Chr1	.	G_quartet	11126708	11126737	1.56667	+	.	sequence=GGGGCGTGGTGAACTCCGGGGGGGAATCGG;ID=LOC_Os01g19620
Chr1	.	G_quartet	11127039	11127058	2	+	.	sequence=GATTGGCGGGGGCCTGGGGG;ID=LOC_Os01g19620
Chr1	.	G_quartet	11160541	11160560	1.7	+	.	sequence=GGGTAGGGAAAGACAAGGGG;ID=LOC_Os01g19680
Chr1	.	G_quartet	11162159	11162199	1.19512	+	.	sequence=GAGGAGAATAAGGGGATGGGAAGGACGGGAGAGAGAGAGAG;ID=LOC_Os01g19680
Chr1	.	G_quartet	11162259	11162306	1.5625	+	.	sequence=GGAGGAGGAGGAGGAGGAGGAGGAGGATGGGGAAGGGAAGGATGGGAG;ID=LOC_Os01g19680
Chr1	.	G_quartet	11163131	11163161	1.35484	+	.	sequence=GAATGAAAGGGGTGGGCCTGAGGGGAGAAAG;ID=LOC_Os01g19680
Chr1	.	G_quartet	11179408	11179446	1.20513	-	.	sequence=CCATCATTTGCCCTTTAAACTCCCCAGCCCCTTCGTCTC;ID=LOC_Os01g19710
Chr1	.	G_quartet	11179523	11179543	1.71429	-	.	sequence=CACACCTCAAACCCTTCCCCC;ID=LOC_Os01g19710
Chr1	.	G_quartet	11199369	11199390	1.77273	-	.	sequence=CTCCCCGCCCTTCGCCCACCTC;ID=LOC_Os01g19730
Chr1	.	G_quartet	11224310	11224341	1.4375	+	.	sequence=GGGATGGAGGCGGCAGAGGCGGCGGCGGGGAG;ID=LOC_Os01g19780
Chr1	.	G_quartet	11250818	11250836	1.78947	-	.	sequence=CCCTACCCCGCATCTGCCC;ID=LOC_Os01g19840
Chr1	.	G_quartet	11255364	11255408	1.15556	-	.	sequence=CACTCTTAAATCCGTCCCCCCAGTCCCCTGCCTTTCCTTTTAAGC;ID=LOC_Os01g19850
Chr1	.	G_quartet	11261106	11261151	1.28261	-	.	sequence=CCCATGCCACTGCACCTCTCTCCCCAACCCCACTGCCGACGCTTCC;ID=LOC_Os01g19850
Chr1	.	G_quartet	11272809	11272855	1.42553	+	.	sequence=GACCGGCCATTGGGGAGGGGGTTGGTGGTGGTGGGTTGGTGGTGAGG;ID=LOC_Os01g19870
Chr1	.	G_quartet	11272881	11272924	1.11364	+	.	sequence=GCCAGAGACTTGGGGGGTGGGGGCGATGAGAGCTGGCGCCGTGG;ID=LOC_Os01g19870
Chr1	.	G_quartet	11273076	11273095	1.75	+	.	sequence=GGAGGGGCGGGCGCTGGAGG;ID=LOC_Os01g19870
Chr1	.	G_quartet	11277878	11277908	1.3871	+	.	sequence=GGAAGGGGTGGGCCGTGGGCGTGGTTTGGCG;ID=LOC_Os01g19870
Chr1	.	G_quartet	11292859	11292875	2	-	.	sequence=CCATCCCTACTTCCCCC;ID=LOC_Os01g19894
Chr1	.	G_quartet	11299206	11299254	1.18367	-	.	sequence=CCTCCTCTCCGGCCTGCTATCCCCTCCCCTCGCTCCCTCCGGCGCTCAC;ID=LOC_Os01g19894
Chr1	.	G_quartet	11326755	11326778	1.70833	+	.	sequence=GAAGGGAGACTACGGGGAAAGGGG;ID=LOC_Os01g19960
Chr1	.	G_quartet	11330754	11330814	1.4918	+	.	sequence=GAGGAGGGGAACGTGGAGAGGGATGCGGAGGGGAACGAGGAGGGGAACGAGGAGGAGGAGG;ID=LOC_Os01g19960
Chr1	.	G_quartet	11350597	11350678	1.34146	+	.	sequence=GGGGAGGAAAAGCATGGGGAGGGCGCCGTGCTGCGAGAAGGTGGGGTTGAGGAGGGGGAGGTGGACGAAGGAGGAGGACGAG;ID=LOC_Os01g19970
Chr1	.	G_quartet	11350684	11350729	1.21739	+	.	sequence=GGCGAGGTACATACGGGAGAACGGGGAAGGGGCGTGGAGGTCGATG;ID=LOC_Os01g19970
Chr1	.	G_quartet	11365155	11365187	1.33333	-	.	sequence=CCTTCGCCTGCTCCCCTGTCTCCCCGCATCGCC;ID=LOC_Os01g19990
Chr1	.	G_quartet	11383244	11383264	1.71429	+	.	sequence=GTGAGGGTGGGGGAGTTGCGG;ID=LOC_Os01g20040
Chr1	.	G_quartet	11383872	11383902	1.3871	+	.	sequence=GTGGGTGAGCGCTGGGACTGGGGCGAGGAGG;ID=LOC_Os01g20040
Chr1	.	G_quartet	11384040	11384059	1.75	+	.	sequence=GGTGGGGGCGACGGCGCGGG;ID=LOC_Os01g20040
Chr1	.	G_quartet	11386578	11386617	1.2	-	.	sequence=CTCAGGCTGCCCCCCCCCCCCGTCGACTAGAACACGCTTC;ID=LOC_Os01g20050
Chr1	.	G_quartet	11389735	11389769	1.65714	+	.	sequence=GGGAGAGGGGACGGTGAGGCCGGTGAAGGGGGCGG;ID=LOC_Os01g20060
Chr1	.	G_quartet	11389795	11389848	1.37037	+	.	sequence=GAGGGGGTTCCATTTTATATGATGGGGGAGGGAGCCGGGCACGGGAGAGGTGGG;ID=LOC_Os01g20060
Chr1	.	G_quartet	11405120	11405151	1.34375	-	.	sequence=CCGAGAGTCCCCTTTCCCCATAGTCTCCCTTC;ID=LOC_Os01g20090
Chr1	.	G_quartet	11419026	11419074	1.16327	+	.	sequence=GACTGAAAGAACGGTCGGGGGAAGAGGGGGAGAAGCTGAGGTTGGAGAG;ID=LOC_Os01g20110
Chr1	.	G_quartet	11429661	11429680	1.8	-	.	sequence=CCCCCCACCTCCTGTCAACC;ID=LOC_Os01g20120
Chr1	.	G_quartet	11430479	11430503	1.68	-	.	sequence=CGCCCCGGCCGCTCCCCTCTCCCGC;ID=LOC_Os01g20120
Chr1	.	G_quartet	11444494	11444545	1.46154	-	.	sequence=CCGTCCGTCCATCGACTTCCCCGACCTCCCCGACCCTGACCTCCCCGACGCC;ID=LOC_Os01g20140
Chr1	.	G_quartet	11447273	11447293	1.7619	+	.	sequence=GGGCGTGGGCAAGGGGTAAGG;ID=LOC_Os01g20150
Chr1	.	G_quartet	11448448	11448480	1.30303	+	.	sequence=GAACGCGGCAAGGGGAAGGTCGGGGAGTTGGCG;ID=LOC_Os01g20150
Chr1	.	G_quartet	11462166	11462193	1.57143	-	.	sequence=CCCCCGCAGCCCGTCGGAGCCCCACTCC;ID=LOC_Os01g20160
Chr1	.	G_quartet	11462287	11462311	1.64	-	.	sequence=CCCTCGCCGCCGCCCCTCCGCCGCC;ID=LOC_Os01g20160
Chr1	.	G_quartet	11462534	11462573	1.35	-	.	sequence=CGCTGATCCCCTTCCCGGCGACCACCGCCCCCGCGCCGCC;ID=LOC_Os01g20160
Chr1	.	G_quartet	11483526	11483608	1.21687	-	.	sequence=CCTCCTCCTCCTGGTTCCCCTCCACATCCCTTTCCACGTGTCCCTCCTGGTTCCCCTCCGCATCCCTCTCCACGTTCCCTTCC;ID=LOC_Os01g20190
Chr1	.	G_quartet	11559714	11559748	1.57143	+	.	sequence=GGAGGACATCGGCAGGGGGGGCGCTCGGTAAGGGG;ID=LOC_Os01g20750
Chr1	.	G_quartet	11562697	11562726	1.4	+	.	sequence=GGGCATGGCGGATGAGGGGGAGAGAGTCGG;ID=LOC_Os01g20760
Chr1	.	G_quartet	11568144	11568186	1.51163	+	.	sequence=GGGGCACATTAGGGCGTAGGGTAGGAGGGACAGGGGTAAGAGG;ID=LOC_Os01g20760
Chr1	.	G_quartet	11581037	11581064	1.35714	-	.	sequence=CGAATTACCCCCCCTCGACCCAATCTGC;ID=LOC_Os01g20770
Chr1	.	G_quartet	11595694	11595794	1.23762	-	.	sequence=CCTCCCTCCCTTCCTTGACGACTTTACCCCATAGTCGCCGTCCTCCTCCCTCCCTTCCTCGACTACTCCGCCCCATAGTCGCCATCCTCCCTCTCCTTCCC;ID=LOC_Os01g20810
Chr1	.	G_quartet	11596204	11596246	1.18605	-	.	sequence=CTCCTATTTTCTTCCCCCTTTCTCCCCTCGACACACTACATCC;ID=LOC_Os01g20810
Chr1	.	G_quartet	11618454	11618478	1.4	+	.	sequence=GCCGCGTTGGGTGGGCGGGGGATCG;ID=LOC_Os01g20840
Chr1	.	G_quartet	11618523	11618544	1.72727	+	.	sequence=GGCGGTGGGGGCGGCGGTGGTG;ID=LOC_Os01g20840
Chr1	.	G_quartet	11618567	11618643	1.79221	+	.	sequence=GGCTGGCCCAGGAGGATGGGGGTGGTGGGGGTGGGGGTGGGGGTGGAGGGGGGAAGCGGCGGAGGGTGCGCGCGGCG;ID=LOC_Os01g20840
Chr1	.	G_quartet	11636384	11636414	1.19355	-	.	sequence=CTGTATCTGATCCCCCCCCCAAAAAAAAAAC;ID=LOC_Os01g20860
Chr1	.	G_quartet	11636822	11636869	1.16667	-	.	sequence=CCACCGAATCGCGCAACCCGTACCCCACCCCAAAACGAAAACCCGAGC;ID=LOC_Os01g20860
Chr1	.	G_quartet	11637029	11637068	1.725	-	.	sequence=CGACCCCGCCCCCGCAGCCGCCGCCTCCCCCTCCGGCTCC;ID=LOC_Os01g20860
Chr1	.	G_quartet	11647715	11647789	1.52	+	.	sequence=GTCACCGGGATGGGAAGGGGGAAATGGAGGTCGGGGATGGGAGTGAAGGGGGAGGGGACAAGAGGAGAATGGATG;ID=LOC_Os01g20870
Chr1	.	G_quartet	11662930	11662977	1.10417	+	.	sequence=GGTGGCTTCGGCGCCGGTGGGGAGGTGGGGGGCGGCGTCGCCCAGGTG;ID=LOC_Os01g20890
Chr1	.	G_quartet	11667397	11667419	1.6087	-	.	sequence=CTCCTCCTTCCGTCCCCGCCCTC;ID=LOC_Os01g20894
Chr1	.	G_quartet	11667485	11667504	1.7	-	.	sequence=CGCGTCTCCTCCCCCTACCC;ID=LOC_Os01g20894
Chr1	.	G_quartet	11683026	11683069	1.22727	+	.	sequence=GATTGGTGAGATGGGGGAGGGCGAGTAGGCGCTGGGAGCGTTGG;ID=LOC_Os01g20900
Chr1	.	G_quartet	11683079	11683115	1.21622	+	.	sequence=GTGAGACGGGGGGAGCGAGGGTGCGGCGCTGGGACCG;ID=LOC_Os01g20900
Chr1	.	G_quartet	11683140	11683156	2	+	.	sequence=GGGATGGGGATTTAGGG;ID=LOC_Os01g20900
Chr1	.	G_quartet	11684117	11684176	1.35	+	.	sequence=GATGGGGCGGCGGCGGCGGCGCTCTGAGGGGGCGGAGGGAGGGAGCGACGGTGGTGGCAG;ID=LOC_Os01g20900
Chr1	.	G_quartet	11684234	11684266	1.36364	+	.	sequence=GTGGAGGGAGGGAGGGAGCGGCGACGGCGGCGG;ID=LOC_Os01g20900
Chr1	.	G_quartet	11686619	11686640	1.77273	+	.	sequence=GTGTCGGGGGCGTTCTCGGGGG;ID=LOC_Os01g20910
Chr1	.	G_quartet	11688291	11688332	1.35714	+	.	sequence=GGCGGAGAGGGTGGCTTGCTTCGGAGGGGGATAGGGAAGAGG;ID=LOC_Os01g20920
Chr1	.	G_quartet	11689048	11689078	1.3871	+	.	sequence=GAGAAGGGAGGAGAGGGAGGAGGAAGAAGGG;ID=LOC_Os01g20930
Chr1	.	G_quartet	11690724	11690753	1.4	+	.	sequence=GGCGGGGAGAAGGCGGAGGCGGAGGCGGAG;ID=LOC_Os01g20930
Chr1	.	G_quartet	11693944	11693973	1.56667	+	.	sequence=GGGCGGAGCGGCGAAGAGAGGGGAGGAGGG;ID=LOC_Os01g20940
Chr1	.	G_quartet	11694315	11694365	1.19608	+	.	sequence=GGTGGCGAGCGGAGGCCGGAGGGTTTGGGGGGCGTAGAGTGAGGGCGCATG;ID=LOC_Os01g20940
Chr1	.	G_quartet	11714244	11714281	1.28947	+	.	sequence=GGACACGGGGGGGTACGAGGAGGCGATGGCGCTGGTGG;ID=LOC_Os01g20970
Chr1	.	G_quartet	11737870	11737924	1.32727	+	.	sequence=GGGGGAGCCGAGGACGGTGGCAACGGGCGGGGATGGCAGAGGGGAAGCCAAGGAG;ID=LOC_Os01g21020
Chr1	.	G_quartet	11737975	11737994	1.75	+	.	sequence=GGTCGGCGGGGATTGGGAGG;ID=LOC_Os01g21020
Chr1	.	G_quartet	11742364	11742393	1.46667	+	.	sequence=GGGGCGTACATGGAGAACGTGGAGGTGGGG;ID=LOC_Os01g21034
Chr1	.	G_quartet	11745168	11745206	1.23077	+	.	sequence=GAACGATGGGGATTTAACTGGGGTAACTGGGGTTAGCAG;ID=LOC_Os01g21034
Chr1	.	G_quartet	11754125	11754154	1.43333	+	.	sequence=GGCAGGGGATGTATGTGATCCAGGGGAGGG;ID=LOC_Os01g21060
Chr1	.	G_quartet	11763017	11763046	1.4	-	.	sequence=CCGCCCGCCCCAGAGGCCCGCCTGCTGCCC;ID=LOC_Os01g21090
Chr1	.	G_quartet	11774426	11774459	1.35294	+	.	sequence=GATGGGGACGGCGGGTGGTGGCGGATGCGGCTGG;ID=LOC_Os01g21100
Chr1	.	G_quartet	11774504	11774628	1.424	+	.	sequence=GGAGGCAGGGCTCCGAATGGGGGGCGGCGGTTGGAGGCGGGGGTCGGGATGGGACGGCGGTCGGTGGGGGTGGCGGAGGCAGGAAAGGTGGCGCTAGGGATGGGGATGGTGGCCGGTGATGGAGG;ID=LOC_Os01g21100
Chr1	.	G_quartet	11774674	11774704	1.3871	+	.	sequence=GCGGTTGGAGGCGGAGCTCGGGAAGGGGGCG;ID=LOC_Os01g21100
Chr1	.	G_quartet	11774717	11774736	1.75	+	.	sequence=GGAGGCGGTTGGAGGTGGGG;ID=LOC_Os01g21100
Chr1	.	G_quartet	11774939	11774959	1.71429	+	.	sequence=GGTTGGGAATGGGGGCGACGG;ID=LOC_Os01g21100
Chr1	.	G_quartet	11774969	11775006	1.42105	+	.	sequence=GAGAAGGGGCTCGGGATGAGGGCAGAGATGGGGCTCGG;ID=LOC_Os01g21100
Chr1	.	G_quartet	11779225	11779254	1.4	+	.	sequence=GGGGAGCGGCGACGGGCTGGGAGTTTGGAG;ID=LOC_Os01g21110
Chr1	.	G_quartet	11781482	11781526	1.33333	+	.	sequence=GTGGCTGAGAGAGGGGAGTTCAAGAGGGGAGGGTTCGAGAGTGGG;ID=LOC_Os01g21110
Chr1	.	G_quartet	11784292	11784313	1.72727	+	.	sequence=GTGGGGGAAGTGGGCGGCGGAG;ID=LOC_Os01g21120
Chr1	.	G_quartet	11803481	11803499	1.78947	-	.	sequence=CCTCTTCCTCCTCCCCCTC;ID=LOC_Os01g21144
Chr1	.	G_quartet	11808457	11808499	1.27907	-	.	sequence=CGCGAACCACCTCCTCCCGATCCCCGCCCGCCGCCACTGCACC;ID=LOC_Os01g21160
Chr1	.	G_quartet	11811720	11811758	1.28205	+	.	sequence=GGGGCGCGCGATGCAACCAGGGGACAGGGGGGCATCGCG;ID=LOC_Os01g21170
Chr1	.	G_quartet	11811896	11811932	1.45946	+	.	sequence=GGAGAGGGGGAGAGGATGCGGTGCGGACGGGGATGCG;ID=LOC_Os01g21170
Chr1	.	G_quartet	11878837	11878868	1.4375	-	.	sequence=CCCTGCCACCTCTTCATTTTCCCCCTTCCTCC;ID=LOC_Os01g21260
Chr1	.	G_quartet	11881553	11881641	1.41573	+	.	sequence=GAGACGGAGATGGGAGGAGGGGAGGAGGAGAGGGACAGGGAGATAAGTGTGGGAGGATGGGGGAGGAGGGAGAATGGAGGATGGCAAGG;ID=LOC_Os01g21270
Chr1	.	G_quartet	11897727	11897748	1.68182	+	.	sequence=GGATGGATGGGGGGAGCAGGAG;ID=LOC_Os01g21300
Chr1	.	G_quartet	11900162	11900196	1.45714	+	.	sequence=GGGTTGGGTGGGTGTGGGTGTGGGTGGTTGCAACG;ID=LOC_Os01g21300
Chr1	.	G_quartet	11901087	11901131	1.33333	+	.	sequence=GTGGGATGCGGCTGGCGGCGGCGGGGTACGGGGTGTTCGGCATGG;ID=LOC_Os01g21300
Chr1	.	G_quartet	11910447	11910466	1.7	-	.	sequence=CCCAGCGGCACCTTCCCCCC;ID=LOC_Os01g21320
Chr1	.	G_quartet	11930942	11930960	1.78947	-	.	sequence=CGTGCCAAGCCACCCCCCC;ID=LOC_Os01g21350
Chr1	.	G_quartet	11944449	11944479	1.58065	-	.	sequence=CCCCGGCCTCCGCCGCCGTCCTCGCCTCCCC;ID=LOC_Os01g21380
Chr1	.	G_quartet	11944497	11944533	1.37838	-	.	sequence=CCAAGATCCTCCCCACCGCCGGCCCCATCTTGAACCC;ID=LOC_Os01g21380
Chr1	.	G_quartet	11946750	11946837	1.39773	+	.	sequence=GGCCTGGCGCAGGGCGGCGGTGGGGGAAGGAGAGAGGAGAAAGGGGCGGCATCGGTGGGGAGGAGGAGGCTGGGGCGGTGCGGCGGCG;ID=LOC_Os01g21390
Chr1	.	G_quartet	11946868	11946901	1.41176	+	.	sequence=GGCGGTGGAGCATGGGGGAGGGAAAGGTGGCCGG;ID=LOC_Os01g21390
Chr1	.	G_quartet	11949067	11949094	1.53571	-	.	sequence=CCCCCTTCTCCTTGCTCTTCGACACCCC;ID=LOC_Os01g21400
Chr1	.	G_quartet	11954818	11954849	1.5	-	.	sequence=CTCATCCCCGTACCCAAGCTCCACATCTCCCC;ID=LOC_Os01g21410
Chr1	.	G_quartet	11954904	11954940	1.59459	-	.	sequence=CGCCCGTCCCACCAGACCCCGATCCAGCCCCACCAAC;ID=LOC_Os01g21410
Chr1	.	G_quartet	11954979	11954997	1.78947	-	.	sequence=CCCTCATCCGCACCTCCCC;ID=LOC_Os01g21410
Chr1	.	G_quartet	11974394	11974435	1.5	+	.	sequence=GCTTGGTTGGGGGGGGGGGGGATCGGATTTTTCGTTTCGGTG;ID=LOC_Os01g21450
Chr1	.	G_quartet	11974671	11974709	1.53846	+	.	sequence=GGCCGTGGATGCGGAGGGGGAGTGTGGCGGGGGGAAGAG;ID=LOC_Os01g21450
Chr1	.	G_quartet	11976441	11976478	1.97368	+	.	sequence=GGGTGGGGGGGGGGGGGGGTGGGGTGCCCGTATACCTG;ID=LOC_Os01g21450
Chr1	.	G_quartet	11977050	11977099	1.36	+	.	sequence=GGGTAATTTGATTAATGGGGAAATTGGGGAGGGTAAGATTGGGGATTCTG;ID=LOC_Os01g21450
Chr1	.	G_quartet	11977106	11977138	1.42424	+	.	sequence=GGGTATGCGGAATTGGGGATGGGTATGGCCGGG;ID=LOC_Os01g21450
Chr1	.	G_quartet	12023407	12023426	1.7	-	.	sequence=CCCTTTCCCCATAGTCTCCC;ID=LOC_Os01g21510
Chr1	.	G_quartet	12026580	12026600	1.66667	-	.	sequence=CCTTTTTCCCCCTTCTCCCTC;ID=LOC_Os01g21510
Chr1	.	G_quartet	12026615	12026669	1.43636	-	.	sequence=CCCATCTCCCTCCCTCTCTCTCCTCCTCCCCGCGGCCCACTCGGCCTCTCCCCGC;ID=LOC_Os01g21510
Chr1	.	G_quartet	12026743	12026772	1.46667	-	.	sequence=CCCGCCGCTCCCGCCGCCTCGCCCGCGCCC;ID=LOC_Os01g21510
Chr1	.	G_quartet	12026844	12026894	1.56863	-	.	sequence=CCCCGTGATTCCCTCTCTCTTTCCCCCCATTTTTCCCTCCCTCTCTCCCTC;ID=LOC_Os01g21510
Chr1	.	G_quartet	12026967	12027044	1.46154	-	.	sequence=CCCCCTCGTCCGGCCGCTCTCTCCCCCTCCCGACCCTATATAAACCCTCCCCGTGCCTCCCTCCACCGTTTCCGCCAC;ID=LOC_Os01g21510
Chr1	.	G_quartet	12027134	12027156	1.65217	-	.	sequence=CGCCCCGGACCACCTCTCCCCTC;ID=LOC_Os01g21510
Chr1	.	G_quartet	12027179	12027209	1.41935	-	.	sequence=CCGCATCCCCGGCGACCTCGTCCACCCCTCC;ID=LOC_Os01g21510
Chr1	.	G_quartet	12035288	12035342	1.43636	+	.	sequence=GGCGTCATGATGGCCTGTACGGGGGGGGGGGGGGGGGGCAGGACGCTCGAGTCAG;ID=LOC_Os01g21530
Chr1	.	G_quartet	12035455	12035473	1.89474	+	.	sequence=GGGGGAACTGGTTGGAGGG;ID=LOC_Os01g21530
Chr1	.	G_quartet	12036676	12036724	1.81633	+	.	sequence=GAAGCGAGTCCTGGTTGACGGGGGGGGGGGGGGGGTGGGGGAGCTTGAG;ID=LOC_Os01g21530
Chr1	.	G_quartet	12052697	12052716	1.7	-	.	sequence=CATCCCCCCACCACTGCACC;ID=LOC_Os01g21542
Chr1	.	G_quartet	12057295	12057323	1.65517	+	.	sequence=GGCGGGGTTCGGGAGGAAGGGAGGCGAGG;ID=LOC_Os01g21550
Chr1	.	G_quartet	12057630	12057660	1.41935	+	.	sequence=GGAGGGCAGGCCGGGGGAGAGGAGGCGGCTG;ID=LOC_Os01g21550
Chr1	.	G_quartet	12068964	12068984	1.71429	+	.	sequence=GGGTGGGTGGTTGTGGGTTGG;ID=LOC_Os01g21560
Chr1	.	G_quartet	12078549	12078576	1.53571	-	.	sequence=CCTGTAGCCCCCGTACCCCGCCCACGGC;ID=LOC_Os01g21585
Chr1	.	G_quartet	12092032	12092082	1.47059	+	.	sequence=GCGGGTGGGAAGGCGTCCGCGGGGGCGGCGGGGCACGGGAAGGCCGGCGGG;ID=LOC_Os01g21590
Chr1	.	G_quartet	12092813	12092848	1.41667	+	.	sequence=GCGCGAGGGGGGCGGCCTCGGCCGCGGGGGGAGGCG;ID=LOC_Os01g21590
Chr1	.	G_quartet	12121305	12121330	1.76923	+	.	sequence=GGGGGCAGCGCATCTGGGGGGCGGTG;ID=LOC_Os01g21630
Chr1	.	G_quartet	12122921	12122963	1.27907	+	.	sequence=GCAAATAGGAAGGGGGAGAGGGGCAGGGCACATTAATATCGGG;ID=LOC_Os01g21630
Chr1	.	G_quartet	12163846	12163865	1.8	-	.	sequence=CCTACGCCCCCACCACCACC;ID=LOC_Os01g21680
Chr1	.	G_quartet	12188013	12188041	1.44828	-	.	sequence=CTCCCTCACCGATGAGAACCCTCCCCCAC;ID=LOC_Os01g21720
Chr1	.	G_quartet	12243479	12243496	1.88889	-	.	sequence=CCATCCCACCACAACCCC;ID=LOC_Os01g21820
Chr1	.	G_quartet	12247873	12247909	1.56757	-	.	sequence=CCCCGCCGAACATGCCGCCCAGCAGGCCCCCCAGCCC;ID=LOC_Os01g21820
Chr1	.	G_quartet	12247924	12247949	1.5	-	.	sequence=CGCGGTCCCCACCACCCCGCCGCCGC;ID=LOC_Os01g21820
Chr1	.	G_quartet	12251250	12251279	1.4	+	.	sequence=GGGCATGGCGGATGAGGGGGAGAGAGTCGG;ID=LOC_Os01g21840
Chr1	.	G_quartet	12256656	12256687	1.5625	+	.	sequence=GGGCGCAGGGTAGGAGGGACAGGGGTAAGAGG;ID=LOC_Os01g21840
Chr1	.	G_quartet	12257497	12257515	1.84211	+	.	sequence=GCGGAGGGCGGCAAGGGGG;ID=LOC_Os01g21840
Chr1	.	G_quartet	12257681	12257699	1.84211	+	.	sequence=GCGGAGGGCGGCAAGGGGG;ID=LOC_Os01g21840
Chr1	.	G_quartet	12293457	12293476	1.75	-	.	sequence=CCCAATCCCTTCTACGCCCC;ID=LOC_Os01g21900
Chr1	.	G_quartet	12297397	12297448	1.34615	-	.	sequence=CGCCGCTCCCCTCGCAGAACCACCCCAGCCTCGTCCTCCCCAGCCATCCGTC;ID=LOC_Os01g21920
Chr1	.	G_quartet	12316800	12316841	1.33333	+	.	sequence=GGCAGAGGGTGAAGGGTGGGAGGAAGGGAGATGCCAGGAGGG;ID=LOC_Os01g21950
Chr1	.	G_quartet	12316974	12317009	1.38889	+	.	sequence=GGAGGTGGAGGGCATAGTGGCCGGGGAGCGGGAAGG;ID=LOC_Os01g21950
Chr1	.	G_quartet	12317044	12317073	1.4	+	.	sequence=GAGGTGGGAGATCAGGGATGAGAAGGGGAG;ID=LOC_Os01g21950
Chr1	.	G_quartet	12327093	12327122	1.4	+	.	sequence=GGAGGGGAGTTCTTGGGGAATGGATGATTG;ID=LOC_Os01g21960
Chr1	.	G_quartet	12337160	12337193	1.38235	-	.	sequence=CCTTCCCCCCCTCTTTTCTCTCCTTTCCTTCCGC;ID=LOC_Os01g21970
Chr1	.	G_quartet	12340183	12340212	1.4	-	.	sequence=CCACCACCATCCCCTCCTTTCATTTCGCCC;ID=LOC_Os01g21980
Chr1	.	G_quartet	12344724	12344750	1.59259	+	.	sequence=GTGGCGGCGGCGGGGGAGGGCGAGGCG;ID=LOC_Os01g21990
Chr1	.	G_quartet	12344784	12344816	1.51515	+	.	sequence=GGGCGGGCCGTGGTGGTGGGGCCGTCGGGGCTG;ID=LOC_Os01g21990
Chr1	.	G_quartet	12345051	12345087	1.35135	+	.	sequence=GGGATCATGATGGAGGTGAGGGGGAGGAGGAAGCTGG;ID=LOC_Os01g21990
Chr1	.	G_quartet	12352422	12352453	1.34375	-	.	sequence=CTCCCACGCCCAGAGTTCCTCTTCCACCCCTC;ID=LOC_Os01g22000
Chr1	.	G_quartet	12365954	12365997	1.38636	-	.	sequence=CAAGAATATCCCCCCAACCGCTTTCCCCTCCCACTTCCGCGACC;ID=LOC_Os01g22010
Chr1	.	G_quartet	12366027	12366054	1.53571	-	.	sequence=CCCCTAGTCCCCAGATCTCCAATCCACC;ID=LOC_Os01g22010
Chr1	.	G_quartet	12366082	12366119	1.68421	-	.	sequence=CGCCCAACCCAGATCTACCCCCAAACCCAAACCCCAAC;ID=LOC_Os01g22010
Chr1	.	G_quartet	12371965	12371997	1.33333	-	.	sequence=CACCCCCAACCTAGCTGCAATCCCCATTGCCGC;ID=LOC_Os01g22030
Chr1	.	G_quartet	12388110	12388173	1.46875	-	.	sequence=CTCCCTCCTTCTCTTGGGCCTCCCCTTCCCCCTCGGCCCAGCTCCCTTTTCCTCCCCTCCCGCC;ID=LOC_Os01g22050
Chr1	.	G_quartet	12388178	12388260	1.55422	-	.	sequence=CCGCGTCCCGGCCCAAGCCGCCCCACCCAGCCGCCCCAGCCTCCCGAGCCGCCCCCCCCGCCCCTCACGCACGCCGCACGCGC;ID=LOC_Os01g22050
Chr1	.	G_quartet	12388420	12388469	1.38	-	.	sequence=CCTTCCTCTTCAATTCCCCCTAATTTCCCCCTTGATTCGTGCCCCCAATC;ID=LOC_Os01g22050
Chr1	.	G_quartet	12388557	12388590	1.41176	-	.	sequence=CTCCCTCTCCTCCCCTATAAAATGGAACCCCCTC;ID=LOC_Os01g22050
Chr1	.	G_quartet	12388611	12388670	1.6	-	.	sequence=CCCCCTCCCGCGCTCTCCCGTGGCCGCCCCGCCTCTCCCCGCCATCCTCCTCTCTCTCCC;ID=LOC_Os01g22050
Chr1	.	G_quartet	12398184	12398209	1.53846	+	.	sequence=GGCGCAGGGTGTTGGGGGCGGTGGCG;ID=LOC_Os01g22080
Chr1	.	G_quartet	12408411	12408444	1.35294	+	.	sequence=GGCAGGGGGGAGCGTGACGGGCGGCAGTCGGCGG;ID=LOC_Os01g22100
Chr1	.	G_quartet	12408566	12408602	1.2973	+	.	sequence=GACGCGGGAGCTGGAGGGGGTCACCGGGGCCAGGAGG;ID=LOC_Os01g22100
Chr1	.	G_quartet	12408632	12408671	1.375	+	.	sequence=GAGACACGGGAGAAGGGGAGGGCGGTGGCAGGGTGAGGCG;ID=LOC_Os01g22100
Chr1	.	G_quartet	12441381	12441401	1.66667	-	.	sequence=CACACCTCGAACCCTTCCCCC;ID=LOC_Os01g22140
Chr1	.	G_quartet	12442541	12442568	1.57143	-	.	sequence=CTCCCCTAAACCCTTCTCTTCAGTCCCC;ID=LOC_Os01g22140
Chr1	.	G_quartet	12445915	12446005	1.41758	-	.	sequence=CCTTTTTTCCCCCCTCTCTCCCCCTTGGGCCGGCTCGGCCCATCTCCCTCCCCTCTCCCTCCTCTCCCCGCGGCCCACTCGGCCTCTCCCC;ID=LOC_Os01g22150
Chr1	.	G_quartet	12481617	12481699	1.3012	+	.	sequence=GGAAGGGAACGTGGAGAGGGATGCGGAGGGGAACCAGGAGGGGCACATGGAGAGGGATGTGGAGGGGAACCAGGAGGAGGAGG;ID=LOC_Os01g22190
Chr1	.	G_quartet	12483259	12483314	1.5	+	.	sequence=GTTTGGTTGGGGGACATGGGAATTTTGGTGGGATGGGGATGGGGAATTGAGGAATG;ID=LOC_Os01g22200
Chr1	.	G_quartet	12483337	12483360	1.70833	+	.	sequence=GGGTAGGGGCAGGTAATTGGGAGG;ID=LOC_Os01g22200
Chr1	.	G_quartet	12502138	12502158	1.71429	+	.	sequence=GGAGGTGGAGGAAGGGGTTGG;ID=LOC_Os01g22230
Chr1	.	G_quartet	12516704	12516741	1.44737	+	.	sequence=GAAGGCGAGGGTGGCGGCGGGTAGAGGAGGGCCTGGGG;ID=LOC_Os01g22249
Chr1	.	G_quartet	12528902	12528920	1.78947	+	.	sequence=GGGGCAAGCACGGGGTTGG;ID=LOC_Os01g22280
Chr1	.	G_quartet	12529752	12529783	1.53125	+	.	sequence=GTGGGGGTCGGGTGTCAGGTTTTGGGCTCGGG;ID=LOC_Os01g22280
Chr1	.	G_quartet	12530008	12530037	1.56667	+	.	sequence=GGGGCGTGGTGAACTCCGGGGGGGAATCGG;ID=LOC_Os01g22280
Chr1	.	G_quartet	12530339	12530358	2	+	.	sequence=GATTGGCGGGGGCCTGGGGG;ID=LOC_Os01g22280
Chr1	.	G_quartet	12565514	12565533	1.75	+	.	sequence=GGAGAGAAGGGTGGATGGGG;ID=LOC_Os01g22352
Chr1	.	G_quartet	12588372	12588405	1.70588	-	.	sequence=CCCCCCCAACCCCTCTTTCTCTCTCTCTTCCTCC;ID=LOC_Os01g22390
Chr1	.	G_quartet	12594124	12594152	1.48276	-	.	sequence=CCCTACCTCCCATTACATTCCTCAGCCCC;ID=LOC_Os01g22390
Chr1	.	G_quartet	12600664	12600692	1.41379	+	.	sequence=GCTGGGGGTCGGGGCTTCAGAGGAGAGAG;ID=LOC_Os01g22410
Chr1	.	G_quartet	12600774	12600795	1.59091	+	.	sequence=GCGTCGGGGGCTCGGGGAGCAG;ID=LOC_Os01g22410
Chr1	.	G_quartet	12600858	12600889	1.34375	+	.	sequence=GAGGGGGCGGGGCGGTGCGTACCAGCGGTCGG;ID=LOC_Os01g22410
Chr1	.	G_quartet	12602399	12602432	1.44118	+	.	sequence=GCGGGGGCGCGCATCGGTGGGGCGGCTGCGGGCG;ID=LOC_Os01g22410
Chr1	.	G_quartet	12609655	12609674	1.7	-	.	sequence=CCCTCTCAAGCGCCTCCCCC;ID=LOC_Os01g22420
Chr1	.	G_quartet	12646675	12646720	1.43478	+	.	sequence=GCCGCCGGGAGAGGGGGGGGGGTGGTACGGGATAGGGTAGGCCGCG;ID=LOC_Os01g22500
Chr1	.	G_quartet	12650746	12650791	1.30435	+	.	sequence=GATGGTGGATGAGGAGGAGGAGAGGGGAGGGGAAGGTGAAAATCAG;ID=LOC_Os01g22510
Chr1	.	G_quartet	12651245	12651294	1.38	+	.	sequence=GTTTTTTTTTTTTTGGGGGGGGGGGGGGGGTGATAAGGCTATTTTATCAG;ID=LOC_Os01g22510
Chr1	.	G_quartet	12658108	12658223	1.23276	-	.	sequence=CCACGTACCCTCCCGGCCCGCCGCCCACCACCACCACGTCGCTCTCCTCCCCCGCCACCGCCGCGTACGACGCCCTCAGCGCCGACACCCCCGCCGCCCCCAGCGGCCGCCGCAGC;ID=LOC_Os01g22520
Chr1	.	G_quartet	12672075	12672111	1.32432	-	.	sequence=CACCGCTCCGACAATCCCCACCCCTCCTCGCGCGTCC;ID=LOC_Os01g22550
Chr1	.	G_quartet	12672166	12672212	1.2766	-	.	sequence=CCACCACCTCGCCGCCGCCCCCCACCATCTCCACCCGGAACCAGGCC;ID=LOC_Os01g22550
Chr1	.	G_quartet	12672280	12672316	1.2973	-	.	sequence=CGCCCCGGGCGCCCACGCCGCCCAGATCCCCTTCCAC;ID=LOC_Os01g22550
Chr1	.	G_quartet	12677604	12677630	1.40741	-	.	sequence=CAGCTTCCACCCCCCCGCCGTCGTGCC;ID=LOC_Os01g22560
Chr1	.	G_quartet	12703953	12703987	1.37143	+	.	sequence=GGCAGGGCGGCGCCGGGTCGGTGTCGGGGGTGGTG;ID=LOC_Os01g22590
Chr1	.	G_quartet	12708202	12708237	1.25	-	.	sequence=CGGTGAGCCAACCCCCACCCCTGCAACGCCCAAAAC;ID=LOC_Os01g22600
Chr1	.	G_quartet	12709196	12709237	1.2619	-	.	sequence=CCACCACAAAATTCCCCTTTCTCATCCCCAATCCCAAATCGC;ID=LOC_Os01g22600
Chr1	.	G_quartet	12734422	12734441	1.75	+	.	sequence=GGGCGGGGTGACGGCGGTGG;ID=LOC_Os01g22640
Chr1	.	G_quartet	12734590	12734623	1.35294	+	.	sequence=GACGACGGGTGGTGGCGGCGCCGGCGGGGGGCGG;ID=LOC_Os01g22640
Chr1	.	G_quartet	12735053	12735095	1.4186	+	.	sequence=GCAGGGAAAGCAAGAGGGGAAAGGGATGGGGGTCGAGGTGAAG;ID=LOC_Os01g22640
Chr1	.	G_quartet	12737235	12737279	1.35556	+	.	sequence=GGGCGGAAGTTCTGGGTGCACGGGACGGGGGCGCTGGGGTGCCTG;ID=LOC_Os01g22640
Chr1	.	G_quartet	12742272	12742315	1.34091	+	.	sequence=GGCGGCGGCGGGGTTCAGCTGCCGGGGCGGGGCGCGGCCGGTGG;ID=LOC_Os01g22660
Chr1	.	G_quartet	12742341	12742376	1.36111	+	.	sequence=GGACACGGGCGGGATGGCGGCGGCGATGGGGTGGCG;ID=LOC_Os01g22660
Chr1	.	G_quartet	12745839	12745863	1.6	-	.	sequence=CCCTGCTGTCCCCACGTCTTGCCCC;ID=LOC_Os01g22670
Chr1	.	G_quartet	12766371	12766406	1.58333	+	.	sequence=GCGGGGGTTGGTGGTGGTGGTGCTAGGGCGGTTGGG;ID=LOC_Os01g22720
Chr1	.	G_quartet	12766459	12766512	1.35185	+	.	sequence=GCTGGGGCGGGAGCAGCGGTAGCTGGGGAGTCGGCGGTGTGGGGTAGGGCTCCG;ID=LOC_Os01g22720
Chr1	.	G_quartet	12766691	12766713	1.56522	+	.	sequence=GAGGGAGAAAGGTCGGGGGAGAG;ID=LOC_Os01g22720
Chr1	.	G_quartet	12766717	12766768	1.30769	+	.	sequence=GAGAGATAAGGGAGAGAGAGGGGGAGGAGGAAGAAGGGGAGGAGAGAAGATG;ID=LOC_Os01g22720
Chr1	.	G_quartet	12777913	12777932	1.7	-	.	sequence=CCATATCCCCCTCCCTGCAC;ID=LOC_Os01g22730
Chr1	.	G_quartet	12782590	12782612	1.56522	+	.	sequence=GATGGGGGTCGGGGCCTCAGAGG;ID=LOC_Os01g22740
Chr1	.	G_quartet	12782700	12782721	1.59091	+	.	sequence=GCGTCGGGGGCTCGGGGAGCAG;ID=LOC_Os01g22740
Chr1	.	G_quartet	12782784	12782804	1.90476	+	.	sequence=GAGGGGGCGGGGCGGCGCGTG;ID=LOC_Os01g22740
Chr1	.	G_quartet	12791557	12791576	1.7	-	.	sequence=CCCTCTCAAGCGCCTCCCCC;ID=LOC_Os01g22750
Chr1	.	G_quartet	12809798	12809826	1.55172	+	.	sequence=GGGGCGGGGTACCGGGTGTGCGAGGACGG;ID=LOC_Os01g22780
Chr1	.	G_quartet	12816735	12816758	1.70833	+	.	sequence=GATGGGAGACTACGGGGAAAGGGG;ID=LOC_Os01g22794
Chr1	.	G_quartet	12827331	12827373	1.27907	+	.	sequence=GAGAGAGAGGAGGGAAGGGGGAAACGAAGGGGACGGTCCACGG;ID=LOC_Os01g22830
Chr1	.	G_quartet	12827839	12827890	1.28846	+	.	sequence=GGGGATCGAATATATAGCAACGGGAGGGGGAGAGCGCGGCCGGGGAGAGAGG;ID=LOC_Os01g22830
Chr1	.	G_quartet	12827963	12828015	1.4717	+	.	sequence=GAGGGAGAGAGAGAGGGAAAAGAGGGGGAATCGGGAGAGGGAAACGCGGGGAG;ID=LOC_Os01g22830
Chr1	.	G_quartet	12828091	12828120	1.4	+	.	sequence=GGGCGCGGCGGCGGCGCGGCGGGAGGAGGG;ID=LOC_Os01g22830
Chr1	.	G_quartet	12828183	12828240	1.32759	+	.	sequence=GCGCGCGCGGGGAGCCGATGGGCCGGGGGGAGAGAGAGAGAGAGAGGGAGGGAATGGG;ID=LOC_Os01g22830
Chr1	.	G_quartet	12828255	12828277	1.69565	+	.	sequence=GAAGGGAGGAGGAGGGGGAAAAG;ID=LOC_Os01g22830
Chr1	.	G_quartet	12863576	12863592	2.05882	+	.	sequence=GGCATGGTGGGGGGAGG;ID=LOC_Os01g22890
Chr1	.	G_quartet	12864657	12864672	2.1875	+	.	sequence=GGTGGGGGTGAGGGAG;ID=LOC_Os01g22890
Chr1	.	G_quartet	12882094	12882126	1.36364	-	.	sequence=CAGTCCCCATCGCCGAATCCGCCGCCGCCCCTC;ID=LOC_Os01g22910
Chr1	.	G_quartet	12882205	12882224	1.75	-	.	sequence=CCGCCGCTGCCCTCCCCACC;ID=LOC_Os01g22910
Chr1	.	G_quartet	12882480	12882515	1.72222	-	.	sequence=CCAACCCATCCCACTCACCCCTCAACCAAACACCCC;ID=LOC_Os01g22910
Chr1	.	G_quartet	12891253	12891291	1.15385	-	.	sequence=CCAGGACCATTTACCCCCAAGTACCCCACCCAATGGCGC;ID=LOC_Os01g22930
Chr1	.	G_quartet	12899817	12899859	1.06977	+	.	sequence=GAACAGAGAGAAAGGGGTAGGAGGAAGGGGAAGAACAGAAGAG;ID=LOC_Os01g22954
Chr1	.	G_quartet	12904202	12904221	1.75	+	.	sequence=GGCGTGGGTAGAAGAGGGGG;ID=LOC_Os01g22954
Chr1	.	G_quartet	12904593	12904635	1.06977	+	.	sequence=GAACAGAGAGAAAGGGGTAGGAGGAAGGGGAAGAACAGAAGAG;ID=LOC_Os01g22954
Chr1	.	G_quartet	12924399	12924438	1.3	-	.	sequence=CGCCGCCATCCCCCTCCTCGCCGTCCTCCTCATCCTCCTC;ID=LOC_Os01g22990
Chr1	.	G_quartet	12924456	12924591	1.36765	-	.	sequence=CGGTGTGCCCCGCCGCGCCCTTCTCCCCCTCCTCGGCGTCCTCCTCCTCGTCGTCCCCCTCCTCCTCTCCATCCCCCTCCTCGTCGCCGTCGCCCTCTTCCCCATCTACCGCCTCCTCCTCGACCTCCTCCTCCCC;ID=LOC_Os01g22990
Chr1	.	G_quartet	12924679	12924718	1.375	-	.	sequence=CTCCGCCGCCCGCTCGTCCCCCTCCTCCACCTCGACCGCC;ID=LOC_Os01g22990
Chr1	.	G_quartet	12932443	12932461	1.84211	-	.	sequence=CTTCCCCATACCCATACCC;ID=LOC_Os01g23000
Chr1	.	G_quartet	12945753	12945794	1.21429	+	.	sequence=GGCGGCGACGGCGGAGGAGGCGAGGGGGTGGAGAGGCGAGCG;ID=LOC_Os01g23010
Chr1	.	G_quartet	12945812	12945846	1.34286	+	.	sequence=GAGGCGGCGGCGGAGGAGGCGATGGGGTGGAGAGG;ID=LOC_Os01g23010
Chr1	.	G_quartet	12945869	12945899	1.51613	+	.	sequence=GGCGGGGGCGGAGGAGGCGAGGCGGCGGCGG;ID=LOC_Os01g23010
Chr1	.	G_quartet	12953854	12953883	1.43333	+	.	sequence=GTGGGGAGAAATCAGTTGGGGGTAGAAAGG;ID=LOC_Os01g23020
Chr1	.	G_quartet	12974616	12974648	1.60606	+	.	sequence=GAGGAGAGGAAGGGGAAAAGAAGGGAGGGGATG;ID=LOC_Os01g23060
Chr1	.	G_quartet	12993287	12993306	1.75	+	.	sequence=GGCATGGTGGGGGGAGGCTG;ID=LOC_Os01g23090
Chr1	.	G_quartet	12994350	12994372	1.73913	+	.	sequence=GGTTTGGTGGGGGAGAGGGTGTG;ID=LOC_Os01g23090
Chr1	.	G_quartet	13005344	13005452	1.62385	-	.	sequence=CCTCCTTTTCACCCTTCTTCCCCTTCCCCTTCCCCTTCCCCTTCTCCTTCTCCTTCTCCTTCTCCTTCCCCTTCCCCTTCCCCTTCCCCTTCCCCTTGGCAACAGGTGC;ID=LOC_Os01g23130
Chr1	.	G_quartet	13006035	13006066	1.5	-	.	sequence=CTCTTGCCCTTCTTATTCCCCTCAACCCCACC;ID=LOC_Os01g23130
Chr1	.	G_quartet	13008951	13008991	1.17073	-	.	sequence=CGCATGCAGCCCCCGCACCACCCCTTGTGCCGCCGCTTGCC;ID=LOC_Os01g23130
Chr1	.	G_quartet	13018843	13018885	1.27907	+	.	sequence=GAGAGAGAGGAGGGAAGGGGGAAACGAAGGGGACGGTCCACGG;ID=LOC_Os01g23160
Chr1	.	G_quartet	13019311	13019365	1.43636	+	.	sequence=GAGGGAGAGAGAGAGGGGAAATCGGGGAAAACGGGAGAGGGAATCACGGGGAGTG;ID=LOC_Os01g23160
Chr1	.	G_quartet	13019609	13019641	1.36364	+	.	sequence=GAGGGAAGGGGGGGGAAAAGAACTTCTTTTAGG;ID=LOC_Os01g23160
Chr1	.	G_quartet	13027387	13027420	1.32353	-	.	sequence=CCCCTAAGTTGGAAACCAGCCCCCCCAACAACAC;ID=LOC_Os01g23180
Chr1	.	G_quartet	13028533	13028602	1.32857	-	.	sequence=CCCTAGCCCTAGCCCCTCCTCTGCCGCGTTGCCCTCGCGCCCCGCTCGCCGCGCGCCGCTCCGCCTCCCC;ID=LOC_Os01g23180
Chr1	.	G_quartet	13028692	13028729	1.26316	-	.	sequence=CCGAGCCGCCCCGAGCCCGCGCCGACGCCCCGTGCCGC;ID=LOC_Os01g23180
Chr1	.	G_quartet	13028996	13029134	1.63309	-	.	sequence=CCCGCCGCGCCGCCGTCGTTTCACCCCTCCCCCTCCTTCCCCTCTCTTTCTTCCCCTCACCCCTATAAAGACCCCGGCCCAATCCCCCCTTCTCCACCCCACTCCATTCCCTCCTCTTCTCCCTCTTCCCCTTCTCCAC;ID=LOC_Os01g23180
Chr1	.	G_quartet	13066396	13066441	1.41304	-	.	sequence=CCCCCTAGTCCTCCTCTTTCGTTTGCCCCCTCTCCCGTCCTCTTCC;ID=LOC_Os01g23239
Chr1	.	G_quartet	13073811	13073841	1.54839	-	.	sequence=CTCCCCCTCAAAATAACCTCAATTCTCCCCC;ID=LOC_Os01g23260
Chr1	.	G_quartet	13090506	13090523	1.94444	+	.	sequence=GAGGGGTTGGGAAAAGGG;ID=LOC_Os01g23310
Chr1	.	G_quartet	13094760	13094779	1.7	-	.	sequence=CCCCCTTCTTCTCCCATGCC;ID=LOC_Os01g23320
Chr1	.	G_quartet	13097861	13097892	1.53125	-	.	sequence=CCGACCCAACCCCACCTACGGCCGGAACCCCC;ID=LOC_Os01g23320
Chr1	.	G_quartet	13107180	13107212	1.36364	-	.	sequence=CTCCCTACATATCCCCAATCATATCCCCAAATC;ID=LOC_Os01g23330
Chr1	.	G_quartet	13108062	13108090	1.62069	-	.	sequence=CCCATTCTCCTTCCTTCCTCCCCTCCCGC;ID=LOC_Os01g23330
Chr1	.	G_quartet	13108265	13108316	1.48077	-	.	sequence=CGCCGCACCTCCCGTGCCCACTCCCCTCTCTCTCCCGCCCGCGCCCGCGCCC;ID=LOC_Os01g23330
Chr1	.	G_quartet	13108339	13108379	1.29268	-	.	sequence=CGAATCCCGCCTCTCTCTCCTCCCCCACTCCCCGCATTGGC;ID=LOC_Os01g23330
Chr1	.	G_quartet	13108462	13108504	1.44186	-	.	sequence=CGTCCTCTCCCCTCTATTCCCCTCCCTCTCCTTCCTAGCCGCC;ID=LOC_Os01g23330
Chr1	.	G_quartet	13138551	13138575	1.48	+	.	sequence=GTGACGGGGGGGAAGGAGGAGCACG;ID=LOC_Os01g23370
Chr1	.	G_quartet	13146801	13146848	1.29167	-	.	sequence=CGGTGAGGCGCCCCCTCCCCGTCTTTTCCCCTTCCACTCCCTCCTAGC;ID=LOC_Os01g23400
Chr1	.	G_quartet	13173903	13173929	1.33333	-	.	sequence=CACTTGTCCCCCTGGACCCCCTTGAGC;ID=LOC_Os01g23440
Chr1	.	G_quartet	13180318	13180351	1.41176	+	.	sequence=GGAGGTGGTGGTGGATGGGAGGTGGCGGTGGAGG;ID=LOC_Os01g23460
Chr1	.	G_quartet	13186926	13186980	1.30909	-	.	sequence=CGCCTCCCCCAGCGTCGCAGTCGCCTCCCCTTCCCCGGCCTGCCCTCCGTTTCTC;ID=LOC_Os01g23480
Chr1	.	G_quartet	13196888	13196907	1.7	-	.	sequence=CCCCATCCGCGCCGCCGCCC;ID=LOC_Os01g23500
Chr1	.	G_quartet	13196916	13196971	1.30357	-	.	sequence=CGTGCATCGCTGCCTTCACCCTCCCCCCCTATTTGCGCCACCGCATTCCTTCCCCC;ID=LOC_Os01g23500
Chr1	.	G_quartet	13202344	13202373	1.43333	+	.	sequence=GGTGGCGATGGAGTTGGGCAGAGATGGGGG;ID=LOC_Os01g23510
Chr1	.	G_quartet	13205101	13205188	1.39773	+	.	sequence=GGCCTGGCGCAGGGCGGCGGTGGGGGAAGGAGAGAGGAGAAAGGGGCGGCATCGGTGGGGAGGAGGAGGCTGGGGCGGTGCGGCGGCG;ID=LOC_Os01g23520
Chr1	.	G_quartet	13205216	13205251	1.25	+	.	sequence=GCCGGCGGTGGAGCATGGGGGAGGGAAGGTGGCCGG;ID=LOC_Os01g23520
Chr1	.	G_quartet	13212695	13212739	1.37778	+	.	sequence=GGCGGCAGCTGGGAGCGGGCGGGAGGCGGCGGGGCGGGCGACCGG;ID=LOC_Os01g23530
Chr1	.	G_quartet	13239174	13239223	1.22	+	.	sequence=GGAGGAGGAGCCGCTGCGGGGAAAGGGAGGGGAGGGCAGAGCGGTTGCCG;ID=LOC_Os01g23580
Chr1	.	G_quartet	13242243	13242278	1.44444	+	.	sequence=GAGCAGAGGGGTGACAAAGGAGTAGGGAGGGGGCAG;ID=LOC_Os01g23580
Chr1	.	G_quartet	13242416	13242443	1.64286	+	.	sequence=GGGGCGGCAAAAGTGTAGGGGTGTAGGG;ID=LOC_Os01g23580
Chr1	.	G_quartet	13243404	13243421	1.94444	+	.	sequence=GGGAGGGTTGGTGGTGGG;ID=LOC_Os01g23580
Chr1	.	G_quartet	13245106	13245126	1.71429	+	.	sequence=GTGGGGCTCGTCGTGGGGGCG;ID=LOC_Os01g23580
Chr1	.	G_quartet	13245225	13245244	1.8	+	.	sequence=GGGGCTGATGGAGGGGCGCG;ID=LOC_Os01g23580
Chr1	.	G_quartet	13250940	13250958	1.78947	-	.	sequence=CTCCTAATATCCCTCCCCC;ID=LOC_Os01g23590
Chr1	.	G_quartet	13254006	13254057	1.17308	-	.	sequence=CTTTAAAACCAGACATCAACCCCCCCCCCCCCGGAACTATACAATACCATTC;ID=LOC_Os01g23590
Chr1	.	G_quartet	13260078	13260107	1.5	-	.	sequence=CCCTGTGCCCCGATCATCCCATTTCCCTCC;ID=LOC_Os01g23590
Chr1	.	G_quartet	13261542	13261595	1.27778	-	.	sequence=CAAAGCATCAAAAGCTTCCCCCCCCCCCCCCTCATCCTCTTCACCAGAATAAAC;ID=LOC_Os01g23590
Chr1	.	G_quartet	13261994	13262054	1.47541	-	.	sequence=CCGCCCTCCGCCTCCCGCCGCTCCTGCTCCCCCATCGCCCCCGCCGCCGCCTTCTTCTTCC;ID=LOC_Os01g23590
Chr1	.	G_quartet	13273028	13273045	1.94444	+	.	sequence=GGGGCGGGCGTCGGCGGG;ID=LOC_Os01g23610
Chr1	.	G_quartet	13275525	13275545	1.71429	+	.	sequence=GAGGGGGATGTTGTAGGTGGG;ID=LOC_Os01g23610
Chr1	.	G_quartet	13291543	13291581	1.30769	+	.	sequence=GCGGCGGCGAGGAGCGAAGGGAAGGGGAGGGGAGCGCCG;ID=LOC_Os01g23630
Chr1	.	G_quartet	13291588	13291611	1.70833	+	.	sequence=GTCGGGAAGAGGGGGCGGGCGGCG;ID=LOC_Os01g23630
[truncated: 45,325 more rows]

## Sheet: OS_low_var_G4
Chr1	28247642	28247685	+	3p
Chr2	15389204	15389247	+	3p
[truncated: 1,648 more rows]

## Sheet: OS_high_var_G4
Chr1	1223560	1223579	-	3p
[truncated: 2,785 more rows]

[truncated: 3 more sheets: HS_G4, HS_low_var_G4, HS_high_var_G4]
